# Supplementary material for: Quantitative, high-sensitivity measurement of liquid analytes using a smartphone compass
Source: Nat Commun. 2024 Mar 30;15:2801. doi: 10.1038/s41467-024-47073-2 (PMC10981709; doi:10.1038/s41467-024-47073-2)
Supplement: Supplementary file 5 — Source Data [file 41467_2024_47073_MOESM5_ESM.xlsx]

## Sheet: Figure 2A
Sensor Phone				Background Phone
Bx	By	Bz		Bx	By	Bz		Data taken during solution changes were removed for presentation in Figure 2A for clarity. Data recording was inadvertantly paused at one point in the experiment, leading to the short gap in data in both the sensor and background phone data sets.					Sampling Rate is 1 Hz
-6.04	25.99	-109.3		-9.13	0.58	-20.78
-5.97	25.92	-109.16		-9	0.49	-20.67
-5.97	25.81	-109.27		-8.97	0.6	-20.85
-5.96	25.89	-109.15		-9.11	0.5	-21.1
-6.03	25.9	-109.38		-9.03	0.59	-20.94
-6.02	25.95	-109.45		-9.05	0.5	-21
-6.06	25.89	-109.22		-9.12	0.48	-20.87
-5.94	25.87	-109.35		-8.97	0.5	-20.81
-5.97	25.85	-109.17		-8.96	0.63	-20.91
-5.96	25.86	-109.16		-9.02	0.53	-20.88
-5.99	25.82	-109.23		-9.02	0.49	-20.73
-5.92	25.75	-109.22		-9.02	0.58	-20.92
-6.01	26	-109.1		-9.06	0.45	-20.8
-5.84	25.94	-109.16		-8.77	0.5	-20.95
-5.97	25.9	-109.18		-9.11	0.45	-20.82
-5.87	25.92	-109.28		-8.9	0.54	-20.97
-5.93	25.84	-109.35		-9	0.44	-20.78
-6.02	25.9	-109.17		-8.93	0.44	-20.87
-5.92	25.97	-109.13		-9.05	0.49	-20.89
-5.93	25.86	-109.23		-9.16	0.54	-20.78
-6.01	25.83	-109.11		-9.03	0.6	-20.83
-6.04	25.84	-109.22		-8.98	0.54	-20.9
-5.94	25.86	-109.17		-9.02	0.46	-20.72
-5.82	25.79	-109.12		-9.07	0.55	-20.76
-6.06	25.92	-109.26		-8.95	0.66	-20.73
-5.87	25.81	-109.35		-9.03	0.54	-20.82
-5.87	25.79	-109.11		-9.06	0.44	-20.96
-5.91	25.8	-109.12		-9.01	0.64	-20.85
-5.89	25.96	-109.1		-9.11	0.53	-20.75
-5.88	25.77	-109.08		-9.06	0.49	-21.03
-5.92	25.81	-109.35		-9.18	0.49	-20.76
-5.89	25.89	-109.4		-9.06	0.48	-20.81
-5.78	25.75	-109.23		-8.92	0.53	-21
-5.96	25.79	-109.06		-8.96	0.6	-20.71
-5.91	26.01	-109.15		-9.11	0.53	-20.72
-5.92	25.81	-109.26		-9.02	0.61	-20.78
-5.93	25.82	-109.07		-9.05	0.51	-20.87
-6.07	25.85	-109.13		-8.98	0.51	-20.93
-5.92	25.87	-109.11		-9.03	0.58	-20.88
-5.99	25.85	-109.31		-9.02	0.58	-20.8
-5.94	25.95	-109.3		-9.1	0.46	-20.68
-5.93	25.86	-109.1		-8.98	0.59	-20.92
-5.89	25.85	-109.11		-8.95	0.53	-21
-6.04	25.81	-109.17		-9.16	0.49	-20.76
-5.89	25.9	-109.06		-8.95	0.54	-20.77
-5.84	25.84	-109.22		-9	0.6	-20.81
-5.93	25.97	-109.41		-8.86	0.59	-21.06
-6.03	25.94	-108.96		-9.07	0.48	-20.83
-5.93	25.94	-109.28		-9.08	0.55	-20.85
-5.96	25.87	-109.17		-9.08	0.4	-20.78
-6.04	25.94	-109.26		-9.13	0.49	-20.81
-5.99	25.85	-109.43		-9.07	0.51	-20.97
-6.06	25.95	-109.23		-9.03	0.59	-20.9
-5.93	25.91	-109.23		-9.27	0.58	-20.87
-5.84	25.97	-109.3		-9.25	0.55	-20.73
-5.93	25.96	-109.01		-9.03	0.5	-20.72
-5.83	25.95	-108.98		-9.07	0.51	-20.95
-5.81	25.88	-109.41		-9.11	0.53	-20.86
-5.82	25.94	-109.4		-8.97	0.56	-20.87
-5.99	26	-109.15		-9.02	0.48	-20.96
-6.07	25.79	-109.36		-9.08	0.45	-20.91
-5.92	25.94	-109.16		-9.07	0.56	-20.83
-5.94	25.98	-109.12		-9.05	0.59	-20.99
-5.96	25.91	-109.36		-9.05	0.55	-20.91
-5.74	25.92	-109.26		-9.05	0.54	-20.78
-5.93	25.92	-109.46		-9.01	0.51	-20.8
-6.01	25.94	-109.2		-9	0.51	-20.82
-6.07	25.8	-109.26		-8.97	0.4	-20.82
-5.96	25.9	-109.32		-9	0.48	-20.78
-6.04	25.95	-109.27		-8.98	0.56	-21.06
-6.01	25.9	-109.43		-8.91	0.46	-20.87
-6.02	25.96	-109.16		-8.98	0.63	-20.9
-5.98	25.86	-109.32		-9	0.5	-21.02
-5.87	25.96	-109.47		-9.12	0.59	-20.73
-5.91	26.02	-109.25		-9.05	0.56	-20.7
-6.03	25.95	-109.27		-8.81	0.6	-20.82
-6.02	25.87	-109.5		-8.97	0.51	-20.96
-6.04	25.94	-109.32		-9.01	0.49	-21
-6.03	25.89	-109.23		-9.05	0.56	-20.96
-6.06	25.91	-109.32		-9.06	0.51	-20.91
-5.97	25.99	-109.23		-8.93	0.59	-20.73
-6.13	25.96	-109.25		-8.9	0.6	-20.86
-6.07	25.81	-109.32		-9.06	0.46	-20.83
-5.98	25.96	-109.3		-9.05	0.51	-20.87
-6.04	25.99	-109.55		-9.08	0.44	-20.62
-6.06	25.9	-109.16		-9.01	0.5	-20.78
-5.97	25.93	-109.43		-9.13	0.58	-20.78
-5.97	25.97	-109.23		-9.06	0.54	-20.78
-5.98	26.06	-109.15		-8.95	0.5	-20.77
-6.09	25.86	-109.52		-9.11	0.48	-20.71
-5.74	25.97	-109.57		-8.83	0.5	-20.95
-6.11	25.94	-109.28		-9	0.51	-20.62
-5.93	25.94	-109.36		-9.13	0.56	-20.7
-6.11	25.89	-109.58		-8.85	0.58	-20.82
-5.96	25.92	-109.36		-8.92	0.56	-20.72
-6.14	25.91	-109.38		-9.1	0.51	-20.77
-6.02	25.86	-109.45		-9.03	0.6	-20.83
-6.01	25.85	-109.22		-9.16	0.53	-21
-6.06	25.96	-109.31		-9.08	0.53	-20.63
-6.07	25.82	-109.35		-9.05	0.5	-20.93
-6.11	25.86	-109.46		-9.1	0.55	-20.87
-6.07	25.87	-109.33		-9.01	0.58	-20.75
-5.93	25.99	-109.38		-8.95	0.6	-20.93
-6.07	25.94	-109.35		-9.02	0.4	-20.93
-6.07	25.86	-109.37		-9.01	0.51	-20.85
-5.96	25.84	-109.28		-9	0.46	-20.77
-5.84	26	-109.35		-9.16	0.55	-20.76
-6.08	25.96	-109.23		-8.98	0.53	-20.83
-5.97	25.89	-109.25		-9.08	0.53	-20.97
-6.03	25.85	-109.16		-9.08	0.53	-20.94
-5.91	26.04	-109.48		-9.02	0.43	-20.8
-5.96	25.92	-109.45		-8.97	0.5	-20.75
-5.92	25.95	-109.26		-9	0.49	-20.81
-5.96	25.96	-109.51		-8.98	0.58	-20.9
-5.88	25.92	-109.53		-9.01	0.54	-20.85
-6.03	25.94	-109.57		-8.9	0.54	-20.93
-5.97	25.97	-109.37		-9.06	0.55	-20.87
-5.99	26	-109.37		-9.2	0.51	-20.88
-6.01	25.95	-109.46		-9.1	0.54	-20.72
-5.98	25.96	-109.52		-9.05	0.5	-20.87
-6.03	25.92	-109.56		-9.07	0.54	-20.8
-5.94	25.92	-109.4		-9.02	0.49	-20.93
-5.86	25.95	-109.35		-9.16	0.54	-20.87
-5.88	26	-109.42		-9.11	0.59	-20.68
-6.04	26.03	-109.52		-8.87	0.54	-20.85
-6.19	25.96	-109.42		-9.27	0.58	-20.85
-5.89	25.91	-109.38		-9.07	0.39	-21.07
-6.02	25.99	-109.52		-9.05	0.46	-20.8
-6.01	25.91	-109.63		-9.12	0.5	-20.73
-5.98	25.94	-109.45		-9.12	0.5	-20.91
-6.01	25.9	-109.53		-8.85	0.46	-20.82
-5.94	25.94	-109.52		-9.1	0.46	-20.93
-5.86	25.95	-109.42		-8.98	0.55	-20.81
-5.86	25.94	-109.37		-8.97	0.58	-20.82
-5.93	25.9	-109.53		-9.1	0.53	-20.85
-5.88	25.98	-109.5		-9.17	0.44	-20.85
-5.87	25.89	-109.63		-9.15	0.54	-20.83
-5.96	25.9	-109.66		-9.08	0.51	-20.81
-5.87	25.9	-109.43		-9.03	0.58	-20.86
-5.83	25.9	-109.5		-8.97	0.56	-20.93
-5.93	25.95	-109.52		-9.1	0.48	-20.77
-5.99	26.1	-109.52		-9.11	0.49	-20.92
-5.98	26.01	-109.55		-8.98	0.5	-21.01
-6.04	25.89	-109.31		-9.18	0.55	-20.8
-5.96	25.89	-109.45		-9.13	0.46	-20.92
-5.99	25.93	-109.47		-9.05	0.48	-20.86
-5.79	25.85	-109.75		-8.83	0.5	-20.62
-6.04	25.9	-109.62		-9.11	0.56	-20.87
-5.94	25.97	-109.4		-9.03	0.61	-20.88
-5.94	25.96	-109.53		-8.95	0.56	-20.88
-5.96	26.02	-109.51		-8.96	0.54	-20.71
-6.02	25.84	-109.5		-9.02	0.51	-20.81
-5.98	25.89	-109.28		-9.08	0.48	-20.82
-6.02	26.01	-109.5		-9.12	0.48	-21.03
-5.91	26	-109.45		-9.07	0.51	-20.78
-5.88	26	-109.31		-9.07	0.59	-20.98
-5.98	26.04	-109.41		-9.1	0.49	-20.91
-5.92	25.9	-109.35		-9	0.43	-20.97
-5.96	25.9	-109.57		-8.97	0.49	-20.9
-6.01	25.86	-109.63		-9.12	0.49	-20.95
-6.02	25.96	-109.52		-8.93	0.46	-20.75
-5.88	26.02	-109.37		-8.86	0.46	-20.8
-5.81	25.86	-109.43		-9.01	0.51	-20.8
-5.94	26	-109.43		-9.16	0.49	-21.05
-5.94	25.91	-109.57		-9.17	0.51	-20.86
-5.92	25.94	-109.48		-9.18	0.54	-20.92
-5.96	25.89	-109.41		-9.21	0.49	-21.01
-5.82	25.92	-109.45		-9.06	0.49	-20.92
-5.83	26	-109.36		-9.1	0.49	-21.03
-5.86	25.96	-109.51		-8.86	0.6	-20.88
-5.88	25.89	-109.47		-9.06	0.38	-20.92
-5.91	26.02	-109.55		-9.21	0.61	-20.83
-5.88	25.96	-109.22		-8.96	0.5	-20.73
-5.96	25.95	-109.66		-8.97	0.53	-20.9
-5.76	26.02	-109.43		-9.05	0.55	-20.97
-5.83	25.99	-109.36		-9.1	0.54	-20.75
-5.93	25.96	-109.4		-9.11	0.5	-20.95
-5.87	25.96	-109.45		-8.98	0.4	-20.86
-5.93	25.91	-109.55		-9.08	0.54	-20.83
-5.93	25.89	-109.6		-9	0.6	-20.68
-5.81	26.01	-109.43		-9.13	0.53	-20.81
-5.83	25.92	-109.77		-9.12	0.46	-20.73
-6.03	25.91	-109.46		-9.12	0.5	-20.75
-5.87	25.94	-109.53		-9.01	0.44	-20.95
-5.92	25.86	-109.68		-9.01	0.48	-20.86
-5.91	25.85	-109.55		-9.08	0.6	-20.86
-5.91	25.87	-109.4		-9	0.53	-20.98
-5.91	25.84	-109.62		-9.2	0.55	-20.76
-5.87	26.01	-109.35		-9.17	0.46	-20.7
-5.87	25.91	-109.45		-9.16	0.49	-20.9
-5.88	25.96	-109.65		-9.05	0.5	-20.9
-6.03	25.91	-109.33		-9.07	0.48	-20.81
-5.93	26.06	-109.75		-9.02	0.48	-20.9
-5.94	25.9	-109.51		-9.01	0.43	-20.87
-5.78	25.92	-109.7		-9.07	0.51	-21.01
-5.86	25.95	-109.46		-9.18	0.36	-21
-5.81	26.04	-109.47		-9.22	0.58	-20.82
-5.99	25.91	-109.48		-8.97	0.46	-20.82
-6.11	25.95	-109.31		-8.88	0.46	-20.91
-5.97	25.94	-109.5		-9.01	0.55	-20.73
-5.76	25.9	-109.5		-9.02	0.56	-20.95
-5.86	26.01	-109.5		-8.92	0.49	-21
-5.86	26.04	-109.42		-9.17	0.46	-20.91
-5.87	26	-109.3		-9.07	0.53	-20.67
-5.77	25.97	-109.61		-9.01	0.39	-20.86
-5.86	25.95	-109.55		-9.1	0.55	-20.82
-5.76	26.02	-109.53		-9.26	0.46	-20.99
-5.73	25.95	-109.63		-9.08	0.38	-20.91
-5.87	25.99	-109.67		-9.15	0.58	-20.76
-5.97	25.94	-109.45		-9.03	0.58	-20.73
-5.84	26.02	-109.58		-9	0.64	-20.81
-5.93	25.99	-109.37		-9.07	0.51	-20.75
-5.84	25.97	-109.52		-9.11	0.66	-20.93
-5.81	25.81	-109.61		-9.08	0.6	-20.85
-5.84	26.01	-109.18		-8.91	0.56	-20.87
-5.89	26.01	-109.48		-9.03	0.54	-20.95
-5.84	25.9	-109.66		-8.97	0.6	-20.91
-5.76	25.94	-109.58		-9.17	0.63	-20.78
-5.91	25.91	-109.72		-9.25	0.48	-20.71
-5.83	25.97	-109.4		-8.98	0.45	-20.78
-6.01	26.1	-109.58		-9.03	0.5	-20.73
-5.97	25.99	-109.47		-8.91	0.53	-20.93
-5.96	25.99	-109.68		-8.97	0.55	-20.76
-5.94	25.86	-109.5		-8.91	0.44	-20.9
-5.99	25.87	-109.52		-9.12	0.56	-20.88
-5.93	25.89	-109.63		-9.08	0.48	-20.81
-5.94	25.96	-109.67		-9.02	0.53	-20.9
-5.99	25.92	-109.5		-9.1	0.5	-20.81
-5.94	25.87	-109.65		-9.01	0.56	-20.91
-5.98	25.91	-109.47		-9.15	0.56	-20.97
-5.94	26.01	-109.51		-9.01	0.54	-20.98
-5.79	26.01	-109.37		-9.1	0.48	-20.76
-5.88	26.02	-109.5		-9.01	0.56	-20.86
-5.94	25.99	-109.33		-8.88	0.56	-20.87
-6.02	25.91	-109.36		-9.03	0.44	-20.88
-5.79	25.92	-109.52		-9.05	0.53	-20.7
-5.93	25.95	-109.6		-9.01	0.46	-20.98
-5.79	25.98	-109.53		-9.2	0.51	-20.87
-5.77	25.94	-109.73		-8.98	0.45	-20.82
-5.82	25.91	-109.43		-8.96	0.48	-20.78
-5.93	26.04	-109.73		-8.92	0.49	-20.81
-5.92	26.01	-109.3		-9.13	0.59	-20.96
-5.88	26.04	-109.5		-8.93	0.41	-20.95
-5.73	25.97	-109.37		-9.06	0.54	-20.77
-5.83	25.91	-109.63		-9.01	0.5	-20.95
-5.89	25.99	-109.6		-9.1	0.59	-20.96
-5.99	26	-109.28		-8.93	0.48	-20.8
-6.03	25.89	-109.5		-9.07	0.5	-20.86
-5.84	25.9	-109.65		-9.07	0.49	-21.01
-5.92	25.97	-109.47		-9.18	0.63	-20.73
-5.87	25.82	-109.68		-9.1	0.53	-20.86
-5.81	25.89	-109.58		-9	0.63	-20.87
-5.91	25.92	-109.6		-8.98	0.54	-20.83
-5.87	25.95	-109.57		-9.06	0.45	-20.82
-5.77	26.01	-109.55		-9.28	0.49	-20.56
-5.82	25.91	-109.62		-9.12	0.49	-20.97
-5.93	25.92	-109.63		-8.95	0.5	-20.78
-5.91	26.1	-109.6		-9	0.63	-20.82
-5.89	26.02	-109.55		-9.05	0.56	-20.96
-5.83	25.96	-109.73		-9.11	0.51	-20.65
-5.86	25.92	-109.63		-8.93	0.55	-20.85
-5.83	25.92	-109.71		-9.06	0.49	-20.78
-5.78	25.95	-109.57		-8.93	0.5	-20.8
-5.91	25.85	-109.62		-9.22	0.41	-21.02
-5.76	25.99	-109.58		-8.95	0.6	-20.81
-5.94	26	-109.67		-9.22	0.51	-20.82
-5.89	25.88	-109.63		-9.06	0.56	-20.62
-5.86	26	-109.52		-9.05	0.48	-20.88
-5.81	26.03	-109.62		-8.98	0.7	-20.56
-5.77	25.99	-109.72		-9.11	0.5	-20.65
-5.87	25.91	-109.65		-8.93	0.58	-20.91
-5.92	26.06	-109.66		-9.07	0.55	-20.81
-5.76	25.9	-109.27		-9.26	0.56	-20.62
-6.01	25.89	-109.77		-9.02	0.43	-20.97
-5.89	25.92	-109.67		-9.07	0.53	-20.85
-5.81	25.86	-109.71		-8.98	0.54	-20.71
-5.78	26.04	-109.58		-8.88	0.48	-20.87
-5.84	25.9	-109.73		-9.08	0.53	-20.8
-5.92	25.99	-109.53		-9.21	0.49	-20.72
-5.93	25.98	-109.45		-9.07	0.54	-20.88
-5.84	25.94	-109.65		-9.06	0.53	-20.9
-5.86	26	-109.65		-8.8	0.54	-20.73
-5.84	26.02	-109.67		-8.92	0.5	-20.97
-5.83	26	-109.58		-8.96	0.5	-20.78
-5.88	25.99	-109.66		-9.06	0.58	-20.77
-5.79	26.06	-109.48		-8.96	0.46	-20.98
-5.86	25.96	-109.6		-8.85	0.44	-20.61
-5.86	26.07	-109.71		-9.13	0.58	-20.8
-5.72	26.04	-109.77		-8.88	0.49	-20.88
-5.74	25.99	-109.68		-9.16	0.44	-20.72
-5.67	26.04	-109.78		-9.1	0.54	-21.01
-5.79	25.94	-109.71		-9.07	0.45	-20.93
-5.78	25.97	-109.77		-9.02	0.53	-20.83
-5.86	25.94	-109.62		-8.88	0.4	-20.9
-5.67	25.99	-109.72		-9.01	0.5	-20.96
-5.81	25.95	-109.51		-8.9	0.49	-20.72
-5.87	25.99	-109.45		-8.96	0.5	-20.95
-5.78	25.99	-109.65		-9.26	0.46	-21
-5.74	25.94	-109.63		-9.11	0.5	-20.71
-5.88	25.97	-109.53		-8.92	0.59	-20.75
-5.69	25.85	-109.51		-9.15	0.45	-20.91
-5.88	25.94	-109.62		-8.93	0.51	-20.7
-5.74	26	-109.42		-9.05	0.51	-20.91
-5.88	26	-109.57		-9	0.63	-20.6
-5.74	25.88	-109.83		-8.96	0.5	-20.97
-5.68	25.92	-109.63		-8.91	0.5	-20.93
-5.84	26.07	-109.6		-9	0.49	-20.92
-5.66	25.95	-109.53		-9.07	0.5	-20.88
-5.76	26	-109.76		-9.21	0.45	-20.88
-5.84	25.89	-109.67		-8.98	0.51	-20.87
-5.68	25.94	-109.77		-9.06	0.51	-20.81
-5.69	25.92	-109.65		-9	0.48	-20.85
-5.81	26.02	-109.63		-9.01	0.54	-20.85
-5.88	25.88	-109.61		-8.98	0.51	-20.67
-5.76	25.97	-109.76		-8.83	0.55	-20.68
-5.82	26.04	-109.58		-9.02	0.51	-20.86
-5.72	25.95	-109.73		-9.03	0.48	-20.61
-5.72	25.94	-109.58		-8.9	0.46	-20.67
-5.73	26.1	-109.66		-9.05	0.56	-20.56
-5.63	26	-109.7		-8.93	0.51	-20.86
-5.76	25.95	-109.42		-8.92	0.5	-20.8
-5.76	26.02	-109.76		-9.03	0.48	-20.83
-5.83	26.06	-109.76		-9.1	0.44	-20.86
-5.87	26.04	-109.6		-8.86	0.55	-20.91
-5.82	26	-109.67		-9.02	0.5	-20.7
-5.91	25.95	-109.47		-8.98	0.54	-20.92
-5.77	25.95	-109.9		-8.87	0.45	-20.77
-5.72	25.99	-109.68		-9.06	0.53	-20.88
-5.82	25.96	-109.76		-8.9	0.41	-21
-5.77	25.96	-109.87		-9.03	0.51	-20.85
-5.84	25.87	-109.81		-8.96	0.45	-20.78
-5.84	26	-109.66		-8.88	0.53	-20.83
-5.82	25.94	-109.96		-8.95	0.44	-20.92
-5.77	26.04	-109.87		-9	0.46	-20.72
-5.74	25.99	-109.68		-9.17	0.53	-20.71
-5.61	25.97	-109.7		-9.01	0.55	-20.97
-5.56	25.95	-109.82		-8.96	0.48	-20.87
-5.78	25.96	-109.71		-9.07	0.56	-20.91
-5.66	25.94	-109.77		-9.02	0.48	-20.8
-5.79	25.96	-109.78		-8.95	0.56	-20.82
-5.74	26.04	-109.71		-9.07	0.54	-20.76
-5.72	26.04	-109.63		-9.26	0.44	-20.73
-5.68	25.96	-109.71		-8.97	0.56	-20.96
-5.82	26.03	-109.71		-9.01	0.51	-20.98
-5.73	25.99	-109.52		-8.9	0.51	-20.82
-5.63	26	-109.58		-8.95	0.51	-20.91
-5.63	25.96	-109.66		-8.87	0.55	-20.95
-5.66	25.92	-109.73		-8.96	0.53	-20.78
-5.66	25.99	-109.85		-9.11	0.48	-20.77
-5.67	25.95	-109.63		-9.11	0.51	-20.89
-5.72	25.92	-109.83		-9.05	0.49	-20.75
-5.66	26	-109.58		-9.1	0.51	-20.75
-5.59	25.97	-109.8		-9.18	0.49	-20.85
-5.62	26.03	-109.81		-9.15	0.54	-20.82
-5.71	25.94	-109.76		-8.97	0.54	-20.83
-5.68	25.96	-109.65		-8.95	0.48	-20.85
-5.72	26.02	-109.55		-9.16	0.56	-20.9
-5.71	25.95	-109.71		-9.1	0.6	-20.87
-5.66	25.97	-109.55		-9.01	0.56	-20.93
-5.81	26.07	-109.75		-9.02	0.51	-20.81
-5.78	26	-109.66		-9.1	0.7	-20.76
-5.79	26.01	-109.87		-8.92	0.58	-20.97
-5.82	25.98	-109.77		-8.98	0.49	-20.85
-5.63	25.96	-109.78		-9.13	0.39	-20.82
-5.67	25.93	-109.76		-8.82	0.55	-20.83
-5.82	25.92	-109.77		-9	0.58	-20.71
-5.77	25.99	-109.85		-9.05	0.44	-20.77
-5.83	26.1	-109.86		-8.95	0.51	-20.91
-5.81	25.93	-109.78		-8.98	0.51	-20.87
-5.78	26.02	-109.73		-9.26	0.61	-20.78
-5.72	25.96	-109.67		-9.01	0.46	-20.77
-5.74	26.11	-109.62		-8.97	0.44	-20.82
-5.77	25.96	-109.71		-9.05	0.56	-20.9
-5.73	25.97	-109.37		-9.08	0.49	-20.73
-5.64	26.01	-109.56		-9.13	0.48	-20.75
-5.72	26.1	-109.42		-8.98	0.53	-20.82
-5.74	26	-109.42		-8.86	0.6	-20.75
-5.86	26	-109.62		-8.95	0.53	-20.7
-5.82	26.02	-109.65		-9.03	0.5	-21
-5.81	26	-109.55		-8.82	0.54	-20.85
-5.66	26.1	-109.51		-8.93	0.5	-20.76
-5.74	25.91	-109.57		-9.11	0.53	-20.86
-5.71	25.9	-109.56		-9.03	0.33	-21.15
-5.67	25.96	-109.85		-9.13	0.48	-20.7
-5.69	25.97	-109.67		-8.97	0.53	-20.8
-5.73	25.96	-109.66		-9.01	0.45	-20.86
-5.72	26.02	-109.7		-8.88	0.51	-21.01
-5.77	26.01	-109.82		-8.97	0.6	-20.8
-5.59	26.01	-109.55		-9.13	0.53	-20.72
-5.73	25.97	-109.65		-8.93	0.54	-20.71
-5.83	26.05	-109.57		-9.01	0.41	-20.77
-5.71	26.02	-109.72		-8.97	0.49	-20.8
-5.81	25.92	-109.46		-8.97	0.5	-20.67
-5.74	26.09	-109.56		-9.1	0.6	-20.77
-5.83	25.97	-109.6		-9	0.48	-20.81
-5.72	26.12	-109.6		-9.08	0.45	-20.81
-5.64	26.02	-109.71		-9.13	0.4	-20.81
-5.72	25.99	-109.67		-9.05	0.44	-20.92
-5.78	26.08	-109.76		-9.07	0.49	-20.66
-5.62	26.05	-109.6		-9.08	0.54	-20.68
-5.84	26.06	-109.71		-9.16	0.61	-20.9
-5.68	25.94	-109.51		-9.01	0.51	-20.78
-5.58	26.06	-109.9		-9.08	0.4	-20.67
-5.68	26	-109.73		-9.07	0.53	-20.81
-5.67	25.93	-109.71		-9.1	0.58	-20.78
-5.62	25.87	-109.63		-8.92	0.46	-20.83
-5.86	26.01	-109.76		-9	0.49	-20.82
-5.74	26.05	-109.68		-9.02	0.59	-20.81
-5.79	26.04	-109.88		-9.03	0.54	-20.78
-5.83	25.97	-109.6		-9	0.54	-20.8
-5.78	26.06	-109.85		-8.95	0.41	-20.93
-5.79	26.02	-109.91		-9.08	0.56	-20.68
-5.69	25.96	-109.76		-9.16	0.55	-20.95
-5.64	26.01	-109.55		-8.97	0.55	-20.97
-5.46	25.95	-109.58		-9.05	0.54	-20.73
-5.64	25.98	-109.8		-8.95	0.54	-20.82
-5.63	26.01	-109.57		-9	0.56	-21
-5.69	25.95	-110.03		-8.91	0.49	-20.78
-5.67	26.07	-109.63		-8.93	0.53	-20.73
-5.68	25.96	-109.78		-8.97	0.49	-20.61
-5.69	25.97	-109.71		-9.01	0.51	-20.77
-5.81	26.01	-109.78		-8.83	0.54	-20.61
-5.72	25.99	-109.81		-8.98	0.5	-20.85
-5.77	26.1	-109.23		-8.97	0.5	-20.78
-5.76	25.9	-109.67		-9.16	0.4	-20.73
-5.69	25.96	-109.78		-9.18	0.5	-20.83
-5.69	26.01	-109.6		-9	0.56	-20.8
-5.68	25.91	-109.75		-8.9	0.49	-20.56
-5.71	26.02	-109.61		-9.1	0.49	-20.9
-5.71	26.11	-109.62		-8.87	0.51	-21.03
-5.66	25.96	-109.71		-9.08	0.53	-20.86
-5.63	26.02	-109.7		-9.12	0.49	-21.07
-5.81	26.01	-109.52		-9.11	0.41	-20.78
-5.82	25.93	-109.86		-9	0.45	-20.92
-5.74	26.11	-109.8		-9.01	0.55	-20.76
-5.77	25.96	-109.52		-9.2	0.45	-20.81
-5.74	26	-109.57		-9.02	0.5	-20.81
-5.56	26.04	-109.55		-9.07	0.44	-20.8
-5.79	25.95	-109.7		-8.83	0.53	-20.86
-5.72	26	-109.58		-9.05	0.55	-20.77
-5.69	25.96	-109.76		-8.87	0.48	-20.71
-5.83	25.99	-109.51		-9.11	0.39	-20.76
-5.73	26.07	-109.65		-9.15	0.53	-20.62
-5.74	25.99	-109.63		-9.27	0.45	-20.88
-5.87	26.04	-109.72		-8.96	0.48	-20.72
-5.73	25.92	-109.48		-9.03	0.55	-20.8
-5.67	25.99	-109.88		-9.15	0.53	-20.73
-5.72	26.02	-109.56		-9.27	0.5	-20.73
-5.72	26.03	-109.71		-8.92	0.43	-20.87
-5.77	26.01	-109.65		-8.96	0.44	-20.78
-5.64	26.01	-109.86		-8.95	0.55	-20.96
-5.62	26.02	-109.76		-8.96	0.45	-20.86
-5.62	26.07	-109.56		-8.92	0.45	-21.02
-5.67	26.04	-109.77		-9.05	0.41	-20.95
-5.79	26.06	-109.76		-8.97	0.56	-20.73
-5.69	25.92	-109.78		-9.05	0.45	-20.96
-5.87	25.97	-109.8		-8.9	0.46	-20.86
-5.72	26.09	-109.68		-9.11	0.44	-20.96
-5.57	26.04	-109.8		-9.12	0.55	-20.8
-5.71	25.96	-109.87		-8.88	0.45	-20.81
-5.63	26.04	-109.73		-8.96	0.54	-20.76
-5.78	25.97	-109.73		-8.97	0.51	-20.9
-5.66	25.9	-109.7		-9.03	0.53	-20.83
-5.67	25.95	-109.58		-9.26	0.48	-20.8
-5.53	26.16	-109.72		-9.03	0.5	-20.82
-5.62	25.97	-109.45		-9.11	0.53	-20.77
-5.68	26.06	-109.58		-9.15	0.51	-20.85
-5.76	25.98	-109.66		-8.95	0.54	-20.83
-5.66	25.95	-109.61		-8.96	0.48	-20.73
-5.81	25.91	-109.46		-9.03	0.5	-20.8
-5.62	26.02	-109.66		-8.85	0.56	-21.02
-5.77	26.04	-109.63		-8.91	0.55	-20.83
-5.74	25.92	-109.7		-8.77	0.48	-20.88
-5.71	25.95	-109.67		-9.02	0.31	-20.93
-5.78	25.9	-109.38		-8.95	0.58	-20.81
-5.83	26.07	-109.76		-9	0.41	-21.07
-5.74	26	-109.53		-9	0.54	-20.82
-5.64	26.01	-109.5		-9.05	0.45	-20.78
-5.64	25.96	-109.77		-9.07	0.53	-21.03
-5.69	25.99	-109.75		-8.98	0.39	-20.7
-5.54	26.07	-109.53		-9.06	0.39	-20.87
-5.67	26.01	-109.71		-8.87	0.44	-20.97
-5.76	26.01	-109.73		-8.96	0.43	-20.77
-5.63	26.08	-109.68		-8.86	0.44	-20.7
-5.62	25.99	-109.67		-9.11	0.44	-20.85
-5.68	26	-109.7		-9.15	0.51	-20.87
-5.62	26.01	-109.71		-8.95	0.59	-20.62
-5.78	26.1	-109.73		-9.03	0.59	-20.88
-5.64	26.11	-109.58		-9.05	0.44	-20.95
-5.63	26.02	-109.51		-9.05	0.56	-20.73
-5.78	25.95	-109.63		-9.1	0.58	-20.71
-5.74	26.07	-109.68		-8.98	0.5	-20.72
-5.86	25.92	-109.6		-8.78	0.54	-20.86
-5.71	25.91	-109.63		-9.01	0.49	-20.82
-5.67	26.02	-109.76		-8.96	0.44	-20.82
-5.73	26	-109.71		-9.2	0.48	-20.82
-5.72	26.1	-109.45		-9.05	0.5	-20.66
-5.72	26.1	-109.58		-9.02	0.46	-20.8
-5.68	26.11	-109.72		-8.96	0.43	-21.06
-5.62	26.02	-109.58		-8.92	0.56	-20.98
-5.66	25.98	-109.78		-9.01	0.55	-20.76
-5.54	25.93	-109.88		-8.81	0.49	-20.9
-5.67	26.02	-109.65		-8.92	0.53	-20.8
-5.62	25.94	-109.55		-8.93	0.49	-20.87
-5.77	25.89	-109.56		-9.01	0.5	-20.77
-5.93	26.04	-109.62		-9.1	0.51	-20.92
-5.63	25.92	-109.7		-8.97	0.49	-21
-5.58	25.95	-109.53		-9.11	0.5	-20.68
-5.77	26.09	-109.43		-9.16	0.41	-20.91
-5.59	26.02	-109.81		-8.93	0.56	-20.73
-5.58	26.04	-109.52		-9.07	0.5	-20.73
-5.66	25.99	-109.72		-9	0.44	-20.96
-5.69	25.99	-109.6		-9.17	0.46	-20.85
-5.68	25.94	-109.61		-8.95	0.44	-20.77
-5.72	25.9	-109.71		-9.13	0.46	-20.85
-5.88	25.92	-109.53		-9.02	0.6	-20.7
-5.77	25.98	-109.81		-9.02	0.53	-20.7
-5.67	25.95	-109.43		-9.13	0.49	-21.03
-5.71	25.99	-109.63		-9.16	0.5	-20.68
-5.69	26	-109.55		-9.13	0.51	-20.78
-5.68	26.03	-109.57		-9.05	0.44	-20.86
-5.69	26.04	-109.82		-8.97	0.44	-20.73
-5.77	25.95	-109.72		-8.93	0.51	-20.66
-5.78	25.94	-109.66		-9.02	0.43	-20.83
-5.64	25.99	-109.5		-8.97	0.49	-20.85
-5.54	26.06	-109.63		-8.95	0.53	-20.72
-5.61	25.96	-109.7		-9.16	0.4	-20.95
-5.76	25.95	-109.71		-9.15	0.5	-20.82
-5.78	26.03	-109.61		-9.13	0.56	-20.86
-5.72	25.99	-109.77		-9.01	0.41	-20.78
-5.69	25.91	-109.6		-9.16	0.48	-20.96
-5.76	26.02	-109.57		-9.13	0.41	-20.83
-5.71	25.99	-109.66		-9.07	0.54	-20.7
-5.67	26.03	-109.78		-9.08	0.43	-20.92
-5.73	26.01	-109.66		-9.11	0.48	-20.76
-5.72	26.06	-109.66		-9.06	0.48	-20.76
-5.81	26.04	-109.7		-8.96	0.63	-20.91
-5.69	26.1	-109.7		-9.01	0.5	-20.85
-5.62	25.91	-109.62		-9.06	0.5	-20.98
-5.52	26.1	-109.71		-9.17	0.48	-21.09
-5.78	25.97	-109.7		-9.12	0.49	-20.85
-5.71	25.95	-109.78		-8.88	0.4	-20.98
-5.71	26.09	-109.6		-8.95	0.54	-20.97
-5.71	26.02	-109.43		-9.06	0.35	-20.75
-5.69	26.12	-109.73		-9.08	0.39	-20.9
-5.58	25.96	-109.51		-9.13	0.44	-20.72
-5.73	25.98	-109.7		-9.06	0.51	-21.05
-5.78	26.01	-109.48		-9.15	0.45	-20.72
-5.59	26.04	-109.66		-8.98	0.49	-20.71
-5.69	25.92	-109.56		-8.98	0.46	-20.95
-5.57	25.85	-109.67		-8.98	0.5	-20.82
-5.61	25.99	-109.86		-8.93	0.51	-20.76
-5.64	26.02	-109.6		-8.97	0.45	-20.8
-5.61	25.99	-109.71		-8.83	0.48	-20.76
-5.62	26.01	-109.66		-9.08	0.53	-20.97
-5.48	25.95	-109.53		-9.16	0.44	-20.82
-5.58	25.96	-109.62		-9.13	0.49	-20.9
-5.61	25.95	-109.46		-9.08	0.45	-20.76
-5.67	25.84	-109.57		-9.07	0.44	-20.87
-5.62	26.02	-109.76		-9.02	0.48	-20.8
-5.71	25.99	-109.65		-9.03	0.46	-20.96
-5.57	26.06	-109.7		-8.97	0.48	-20.78
-5.61	26.05	-109.73		-9.05	0.49	-20.81
-5.49	26.06	-109.48		-8.97	0.54	-20.67
-5.62	26.01	-109.56		-8.77	0.49	-20.77
-5.62	26.06	-109.52		-8.93	0.55	-20.98
-5.68	25.97	-109.57		-9.08	0.58	-20.67
-5.53	25.91	-109.56		-9.03	0.51	-20.85
-5.47	26.06	-109.77		-8.91	0.49	-21.01
-5.67	26.14	-109.37		-9.11	0.58	-20.76
-5.62	26.04	-109.57		-9.01	0.55	-20.85
-5.56	26.11	-109.66		-9.1	0.5	-20.87
-5.76	25.98	-109.65		-9.11	0.55	-20.78
-5.49	25.98	-109.48		-9.01	0.39	-20.75
-5.63	25.9	-109.55		-9.18	0.45	-20.63
-5.77	25.92	-109.45		-8.88	0.46	-20.85
-5.62	26	-109.76		-8.82	0.45	-20.75
-5.64	26	-109.67		-8.96	0.53	-20.88
-5.64	26	-109.7		-9.01	0.45	-20.73
-5.66	26.06	-109.38		-9.12	0.53	-20.55
-5.64	25.99	-109.46		-9.01	0.41	-20.77
-5.69	26.12	-109.47		-8.92	0.48	-20.67
-5.59	26.09	-109.73		-9.1	0.56	-20.71
-5.66	26.15	-109.41		-9.02	0.48	-20.82
-5.69	26.01	-109.6		-9.23	0.53	-20.71
-5.71	26.07	-109.43		-9.11	0.55	-20.7
-5.66	26.09	-109.58		-9.02	0.56	-20.86
-5.56	25.99	-109.5		-9.06	0.58	-20.93
-5.69	26	-109.57		-9.01	0.5	-20.87
-5.59	25.97	-109.63		-9.1	0.55	-20.8
-5.57	26.05	-109.61		-8.96	0.49	-20.95
-5.58	26.04	-109.55		-8.82	0.5	-21.04
-5.58	26.03	-109.62		-8.92	0.49	-20.73
-5.62	25.99	-109.6		-9.11	0.58	-20.7
-5.57	26.06	-109.56		-9.12	0.58	-20.83
-5.48	26.01	-109.72		-8.9	0.44	-20.95
-5.56	26.05	-109.61		-9.08	0.51	-20.78
-5.62	26.01	-109.66		-9.12	0.53	-20.85
-5.73	26.02	-109.73		-8.96	0.56	-20.92
-5.64	26	-109.51		-9.05	0.5	-20.73
-5.64	26.01	-109.57		-9.12	0.48	-20.72
-5.57	25.95	-109.76		-8.93	0.46	-20.9
-5.57	26.09	-109.6		-9.16	0.6	-20.72
-5.71	26.01	-109.52		-8.88	0.5	-20.75
-5.71	26.02	-109.47		-9.01	0.46	-20.73
-5.67	26.09	-109.75		-9.08	0.44	-20.87
-5.68	26.17	-109.47		-9	0.53	-20.9
-5.77	26.05	-109.6		-8.92	0.49	-20.67
-5.72	25.89	-109.68		-9.28	0.48	-20.63
-5.73	25.98	-109.71		-8.98	0.5	-20.7
-5.68	26.05	-109.56		-8.88	0.56	-20.92
-5.64	26.06	-109.41		-9.11	0.48	-20.96
-5.79	26.06	-109.62		-9.02	0.51	-20.81
-5.73	25.95	-109.63		-9.11	0.49	-20.67
-5.64	26.04	-109.56		-9.17	0.44	-20.95
-5.67	25.95	-109.47		-8.95	0.58	-20.61
-5.58	26.09	-109.71		-8.98	0.51	-20.71
-5.66	26.04	-109.63		-9.08	0.6	-20.91
-5.57	25.99	-109.52		-8.98	0.45	-20.83
-5.56	26.04	-109.52		-8.97	0.51	-20.71
-5.66	26.06	-109.41		-9.01	0.56	-20.9
-5.51	25.93	-109.58		-8.93	0.59	-20.91
-5.53	26.01	-109.68		-9	0.49	-20.87
-5.52	25.89	-109.56		-8.92	0.45	-20.9
-5.57	26.1	-109.67		-9.02	0.54	-20.82
-5.54	25.99	-109.83		-9.16	0.56	-20.83
-5.61	26.09	-109.63		-9.12	0.51	-20.92
-5.68	25.96	-109.72		-9.06	0.53	-20.87
-5.61	25.92	-109.7		-9.01	0.58	-20.87
-5.59	26.02	-109.65		-9.18	0.43	-20.97
-5.63	26.01	-109.7		-9.03	0.5	-20.71
-5.54	25.99	-109.68		-9.16	0.45	-20.81
-5.66	26.07	-109.6		-9.1	0.6	-20.7
-5.69	26.12	-109.78		-9.08	0.5	-20.8
-5.58	26.06	-109.63		-9.01	0.53	-20.68
-5.71	26	-109.55		-9.03	0.48	-20.8
-5.53	26.04	-109.76		-8.96	0.54	-20.77
-5.64	26.04	-109.65		-8.95	0.48	-20.7
-5.64	25.99	-109.48		-9.05	0.53	-20.85
-5.74	25.97	-109.51		-8.87	0.59	-20.73
-5.54	25.94	-109.77		-9.06	0.44	-20.72
-5.73	26.03	-109.82		-9.01	0.5	-20.72
-5.58	26.02	-109.53		-8.98	0.46	-20.91
-5.59	25.95	-109.48		-8.95	0.58	-20.81
-5.69	26.04	-109.56		-9.03	0.51	-20.87
-5.66	26.01	-109.45		-9.03	0.54	-20.73
-5.68	25.91	-109.67		-8.9	0.48	-20.78
-5.64	25.95	-109.65		-9	0.56	-20.7
-5.61	26.05	-109.71		-9.1	0.54	-20.75
-5.61	25.96	-109.57		-9.05	0.54	-20.75
-5.64	26.01	-109.65		-9.03	0.53	-20.82
-5.66	25.97	-109.76		-8.97	0.54	-20.67
-5.46	26.01	-109.53		-8.95	0.55	-20.7
-5.54	25.91	-109.55		-8.87	0.48	-20.83
-5.63	25.97	-109.43		-9.05	0.46	-20.75
-5.49	26.04	-109.67		-9.18	0.56	-20.81
-5.54	25.9	-109.62		-9.03	0.48	-20.86
-5.61	25.96	-109.8		-9.06	0.55	-20.87
-5.57	26.01	-109.62		-9.02	0.46	-20.85
-5.52	25.96	-109.62		-8.92	0.5	-20.71
-5.54	25.96	-109.5		-9.07	0.48	-20.51
-5.51	26.09	-109.6		-8.87	0.53	-20.8
-5.76	25.94	-109.73		-9.07	0.55	-20.57
-5.63	26.01	-109.78		-9.03	0.53	-20.78
-5.57	26	-109.76		-8.91	0.35	-20.81
-5.58	26	-109.66		-9.03	0.51	-20.82
-5.56	25.87	-109.75		-8.9	0.46	-20.73
-5.57	26.04	-109.56		-8.9	0.54	-20.83
-5.63	26.14	-109.75		-8.93	0.53	-20.96
-5.63	25.95	-109.58		-8.88	0.51	-20.85
-5.62	26.09	-109.63		-9.03	0.54	-21.05
-5.61	25.99	-109.76		-9.06	0.51	-20.68
-5.37	26	-109.56		-8.92	0.49	-20.78
-5.51	26.04	-109.68		-9	0.39	-20.82
-5.64	25.97	-109.57		-9.17	0.58	-20.78
-5.53	25.9	-109.76		-9.03	0.55	-20.77
-5.59	25.97	-109.43		-9.23	0.45	-20.78
-5.51	25.96	-109.55		-8.91	0.5	-20.86
-5.62	26	-109.73		-8.88	0.5	-20.66
-5.49	26.06	-109.66		-9.05	0.59	-20.86
-5.51	25.99	-109.83		-8.88	0.36	-20.83
-5.53	25.95	-109.8		-8.98	0.51	-20.81
-5.58	26.02	-109.78		-9.11	0.46	-20.9
-5.47	26.1	-109.88		-8.96	0.49	-20.82
-5.52	26.05	-109.65		-8.97	0.48	-20.78
-5.47	26	-109.67		-9.1	0.49	-20.76
-5.49	26.03	-109.7		-8.97	0.5	-20.86
-5.49	26.05	-109.63		-8.85	0.46	-20.85
-5.49	25.92	-109.87		-9.08	0.5	-20.78
-5.57	26.01	-109.4		-9.02	0.58	-20.7
-5.39	25.89	-109.55		-9.15	0.5	-20.95
-5.47	25.92	-109.35		-9.05	0.6	-20.71
-5.54	26.04	-109.78		-8.95	0.48	-20.88
-5.59	26	-109.38		-9.01	0.56	-20.88
-5.53	25.96	-109.43		-8.98	0.54	-20.87
-5.58	25.98	-109.66		-9.03	0.5	-20.85
-5.41	26.02	-109.52		-9.08	0.49	-20.75
-5.59	26	-109.76		-8.86	0.63	-20.7
-5.56	25.95	-109.67		-9.01	0.65	-20.67
-5.53	26	-109.71		-8.93	0.58	-20.72
-5.54	25.97	-109.6		-9.06	0.49	-20.72
-5.39	25.96	-109.7		-9.08	0.59	-20.66
-5.52	26.01	-109.5		-8.96	0.56	-20.58
-5.61	25.99	-109.35		-8.97	0.59	-20.7
-5.47	25.96	-109.77		-8.87	0.61	-20.7
-5.59	26.02	-109.63		-9.03	0.58	-20.71
-5.58	25.94	-109.68		-8.96	0.61	-20.8
-5.51	25.99	-109.55		-8.92	0.49	-20.72
-5.64	26.06	-109.6		-8.92	0.51	-20.73
-5.73	26.05	-109.53		-9.02	0.56	-20.93
-5.44	26.04	-109.46		-8.93	0.53	-20.76
-5.61	26	-109.41		-9	0.49	-20.68
-5.56	25.94	-109.26		-9.02	0.49	-20.83
-5.46	25.97	-109.76		-8.95	0.55	-20.86
-5.48	26	-109.63		-9.07	0.44	-20.88
-5.54	26.06	-109.73		-8.91	0.5	-20.85
-5.62	26	-109.38		-9	0.48	-20.92
-5.52	26.08	-109.81		-9.07	0.45	-20.83
-5.69	26.02	-109.47		-9.06	0.58	-20.52
-5.69	26.04	-109.71		-9.03	0.51	-20.83
-5.54	26.06	-109.71		-8.93	0.45	-20.88
-5.63	25.96	-109.51		-9.1	0.53	-20.92
-5.46	26.07	-109.75		-9.05	0.51	-20.82
-5.67	26.06	-109.72		-9.07	0.61	-20.57
-5.64	25.96	-109.61		-8.96	0.55	-20.76
-5.63	25.95	-109.6		-9.18	0.53	-20.78
-5.61	25.97	-109.58		-8.96	0.53	-20.83
-5.54	26.05	-109.58		-8.9	0.54	-20.86
-5.58	26.06	-109.42		-8.98	0.49	-20.7
-5.64	25.95	-109.6		-8.93	0.6	-20.7
-5.49	25.94	-109.52		-9.06	0.5	-20.76
-5.49	25.99	-109.22		-8.91	0.49	-20.67
-5.58	26.01	-109.61		-8.96	0.56	-20.72
-5.47	26.05	-109.52		-9.16	0.51	-20.62
-5.51	26.04	-109.5		-8.92	0.51	-20.81
-5.61	26	-109.63		-8.96	0.49	-20.82
-5.58	25.96	-109.75		-9.2	0.49	-20.86
-5.59	26.06	-109.45		-8.88	0.54	-20.83
-5.58	26.08	-109.53		-9.03	0.5	-20.62
-5.56	25.96	-109.53		-8.88	0.55	-20.86
-5.68	25.89	-109.73		-8.98	0.51	-20.8
-5.68	25.99	-109.45		-9	0.49	-20.82
-5.56	25.93	-109.57		-9.17	0.43	-20.75
-5.73	26	-109.5		-8.9	0.59	-20.82
-5.73	25.97	-109.66		-9.27	0.54	-20.65
-5.52	26.07	-109.66		-9.02	0.49	-20.65
-5.57	26.05	-109.57		-8.96	0.48	-20.75
-5.62	26.01	-109.78		-9.01	0.5	-20.72
-5.53	26.04	-109.56		-9.06	0.53	-20.67
-5.59	25.99	-109.46		-8.95	0.53	-20.81
-5.67	26.1	-109.38		-8.96	0.5	-20.7
-5.58	26.01	-109.63		-8.98	0.49	-20.85
-5.58	26.06	-109.56		-8.97	0.59	-20.67
-5.57	26.09	-109.53		-8.91	0.59	-20.86
-5.59	25.96	-109.57		-8.98	0.49	-20.76
-5.62	25.95	-109.48		-9.05	0.55	-20.86
-5.51	26.11	-109.62		-9.12	0.51	-20.68
-5.68	26.01	-109.48		-9.05	0.51	-20.86
-5.52	26.04	-109.47		-8.98	0.49	-20.67
-5.71	25.96	-109.7		-9.08	0.53	-20.71
-5.62	26.02	-109.48		-8.92	0.45	-20.58
-5.71	26.06	-109.6		-9.01	0.41	-20.67
-5.68	26.01	-109.41		-8.91	0.48	-20.75
-5.68	26.01	-109.62		-8.96	0.45	-20.5
-5.66	25.99	-109.68		-9.08	0.54	-20.78
-5.44	26.12	-109.63		-8.96	0.44	-20.66
-5.71	26	-109.62		-8.93	0.5	-20.81
-5.76	25.96	-109.76		-9.1	0.49	-20.81
-5.59	25.94	-109.58		-9.11	0.55	-20.68
-5.68	25.98	-109.77		-8.77	0.45	-20.85
-5.68	26	-109.67		-8.93	0.49	-20.73
-5.72	26.09	-109.51		-9.01	0.53	-20.67
-5.57	26.01	-109.68		-8.98	0.58	-20.61
-5.67	25.96	-109.72		-9.02	0.43	-20.78
-5.56	26.02	-109.66		-9.06	0.49	-20.87
-5.61	26	-109.41		-9	0.61	-20.7
-5.56	26.02	-109.7		-9.02	0.46	-20.87
-5.72	26.09	-109.76		-9.01	0.53	-20.95
-5.61	26.06	-109.56		-9.11	0.56	-20.65
-5.59	25.99	-109.55		-8.96	0.66	-20.66
-5.59	26.02	-109.53		-9.02	0.54	-20.66
-5.54	26.05	-109.5		-9.12	0.54	-20.8
-5.67	26.02	-109.5		-9.13	0.46	-20.86
-5.58	25.87	-109.58		-9.03	0.49	-20.8
-5.67	26.01	-109.47		-8.96	0.54	-20.68
-5.68	25.98	-109.73		-9.1	0.51	-20.62
-5.61	26.02	-109.62		-9.06	0.46	-20.72
-5.71	26.02	-109.8		-9.13	0.51	-20.76
-5.64	26.04	-109.72		-9.1	0.51	-20.73
-5.69	26.04	-109.46		-8.93	0.54	-20.56
-5.43	26.05	-109.32		-9.12	0.5	-20.75
-5.52	25.96	-109.7		-8.85	0.45	-20.91
-5.58	25.94	-109.61		-8.97	0.49	-20.98
-5.54	26.01	-109.52		-8.98	0.56	-20.65
-5.51	26.09	-109.58		-9.18	0.54	-20.62
-5.64	26.03	-109.71		-9.11	0.48	-20.75
-5.49	26.02	-109.47		-8.91	0.45	-20.76
-5.61	26.17	-109.62		-8.92	0.64	-20.65
-5.63	26.04	-109.48		-8.97	0.56	-20.77
-5.49	26.03	-109.72		-9.02	0.53	-20.57
-5.33	26	-109.48		-8.98	0.34	-20.86
-5.43	25.9	-109.5		-9.1	0.31	-20.86
-5.48	25.97	-109.53		-9.08	0.58	-20.6
-5.58	26.01	-109.62		-9.03	0.48	-20.66
-5.73	25.9	-109.46		-9	0.54	-20.72
-5.61	26.02	-109.47		-8.98	0.53	-20.61
-5.58	25.96	-109.55		-9.15	0.55	-20.68
-5.47	26	-109.61		-9	0.44	-20.72
-5.53	25.99	-109.58		-8.98	0.5	-20.71
-5.57	26.01	-109.52		-8.95	0.46	-20.8
-5.61	26.02	-109.53		-8.97	0.6	-20.86
-5.54	26	-109.45		-8.95	0.51	-20.68
-5.54	26.01	-109.32		-8.93	0.54	-20.63
-5.56	26.09	-109.7		-9	0.58	-20.68
-5.57	25.97	-109.57		-9.06	0.59	-20.7
-5.62	26.05	-109.56		-8.98	0.46	-20.8
-5.59	26.06	-109.47		-9.06	0.53	-20.81
-5.57	25.96	-109.58		-9.11	0.51	-20.72
-5.56	26	-109.46		-9.01	0.49	-20.77
-5.62	26	-109.67		-8.98	0.56	-20.66
-5.53	25.99	-109.36		-8.96	0.45	-20.8
-5.52	25.94	-109.65		-9.26	0.53	-20.46
-5.64	26	-109.7		-8.98	0.41	-20.67
-5.38	26.05	-109.53		-9.05	0.51	-20.65
-5.52	25.97	-109.61		-9.08	0.55	-20.83
-5.59	25.94	-109.28		-9	0.55	-20.71
-5.62	25.93	-109.51		-9.05	0.44	-20.75
-5.43	26	-109.58		-9.01	0.49	-20.81
-5.57	25.91	-109.28		-8.8	0.54	-20.68
-5.56	25.97	-109.52		-9.03	0.53	-20.81
-5.54	25.92	-109.45		-9.2	0.53	-20.66
-5.51	26.01	-109.65		-8.96	0.46	-20.62
-5.73	26.02	-109.52		-9.05	0.54	-20.87
-5.48	26.01	-109.57		-8.95	0.56	-20.53
-5.48	26.01	-109.66		-9.06	0.55	-20.7
-5.63	26.07	-109.42		-8.75	0.5	-20.85
-5.52	26.09	-109.46		-8.82	0.55	-20.68
-5.61	25.93	-109.36		-8.93	0.48	-20.83
-5.66	25.97	-109.42		-9.08	0.55	-20.62
-5.48	25.99	-109.48		-8.98	0.49	-20.77
-5.59	25.99	-109.46		-9.11	0.59	-20.65
-5.38	25.94	-109.57		-9.16	0.46	-20.82
-5.48	26.05	-109.43		-9	0.55	-20.68
-5.52	25.96	-109.48		-9.13	0.46	-20.85
-5.59	25.97	-109.65		-8.91	0.4	-20.9
-5.61	25.81	-109.61		-8.82	0.45	-20.81
-5.63	25.76	-109.7		-8.88	0.45	-20.72
-5.54	25.81	-109.7		-8.81	0.36	-20.96
-5.68	25.95	-109.6		-8.87	0.49	-20.88
-5.52	25.86	-109.68		-9.15	0.61	-20.5
-5.48	25.99	-109.7		-9.1	0.61	-20.88
-5.61	26.04	-109.53		-8.75	0.49	-20.67
-5.59	25.95	-109.4		-9	0.54	-20.8
-5.62	25.95	-109.48		-8.98	0.5	-20.75
-5.46	26.04	-109.31		-8.91	0.54	-20.57
-5.47	26	-109.45		-9.06	0.58	-20.82
-5.56	25.97	-109.35		-8.91	0.49	-20.78
-5.56	26.09	-109.33		-9	0.58	-20.55
-5.53	26.07	-109.5		-8.83	0.5	-20.77
-5.47	26.04	-109.5		-8.87	0.53	-20.77
-5.59	26.2	-109.35		-9.08	0.65	-20.7
-5.47	26.02	-109.52		-8.97	0.59	-20.61
-5.47	26.04	-109.4		-9.01	0.49	-20.85
-5.53	26.01	-109.43		-9.06	0.53	-20.8
-5.42	26.07	-109.42		-9.02	0.55	-20.62
-5.33	25.98	-109.53		-8.97	0.59	-20.62
-5.51	25.97	-109.6		-8.85	0.56	-20.68
-5.53	26.12	-109.36		-8.9	0.46	-20.7
-5.51	25.91	-109.4		-8.95	0.59	-20.57
-5.43	25.99	-109.57		-8.95	0.51	-20.65
-5.51	26.08	-109.75		-9.01	0.49	-20.62
-5.58	26	-109.46		-9	0.46	-20.72
-5.59	25.95	-109.35		-9.05	0.58	-20.71
-5.57	26.1	-109.52		-8.92	0.53	-20.8
-5.59	25.97	-109.46		-9.11	0.54	-20.62
-5.62	25.96	-109.61		-8.91	0.55	-20.76
-5.51	26	-109.73		-8.96	0.5	-20.7
-5.48	26	-109.51		-8.96	0.43	-20.8
-5.54	26.01	-109.36		-8.95	0.45	-20.63
-5.69	26.05	-109.47		-8.93	0.49	-20.76
-5.59	26.01	-109.51		-9.07	0.53	-20.5
-5.54	26.01	-109.58		-8.9	0.55	-20.58
-5.47	26	-109.43		-9.01	0.5	-20.7
-5.43	25.92	-109.52		-9.03	0.5	-20.73
-5.47	25.95	-109.47		-9.06	0.56	-20.7
-5.52	25.96	-109.4		-9.06	0.6	-20.56
-5.56	25.94	-109.38		-9.03	0.66	-20.65
-5.39	25.92	-109.33		-8.96	0.49	-20.78
-5.37	26.01	-109.45		-9.1	0.53	-20.6
-5.34	26.02	-109.41		-9.13	0.58	-20.56
-5.49	26.05	-109.33		-9.05	0.49	-20.98
-5.37	26	-109.53		-9.11	0.54	-20.73
-5.42	25.95	-109.4		-8.82	0.51	-20.71
-5.38	26.05	-109.63		-8.93	0.54	-20.65
-5.33	26.01	-109.33		-9.1	0.44	-20.76
-5.52	25.99	-109.42		-9.1	0.53	-20.83
-5.48	26.03	-109.46		-9.02	0.46	-20.62
-5.46	26.07	-109.33		-8.93	0.53	-20.68
-5.47	26.04	-109.3		-9.02	0.49	-20.57
-5.44	26.05	-109.4		-8.96	0.55	-20.56
-5.52	25.95	-109.55		-9.21	0.53	-20.85
-5.42	26.01	-109.27		-8.93	0.49	-20.82
-5.42	26.04	-109.48		-9.01	0.5	-20.83
-5.53	25.99	-109.36		-8.92	0.53	-20.68
-5.48	26.1	-109.43		-9.02	0.59	-20.66
-5.53	26	-109.28		-8.97	0.46	-20.76
-5.46	26.01	-109.4		-9.07	0.43	-20.65
-5.39	26.06	-109.42		-9.01	0.56	-20.82
-5.47	26.07	-109.23		-9.07	0.49	-20.98
-5.48	26.11	-109.5		-9.08	0.49	-20.7
-5.56	26.01	-109.38		-9.06	0.54	-20.73
-5.54	26.02	-109.47		-9.1	0.58	-20.73
-5.48	25.98	-109.37		-8.9	0.5	-20.57
-5.58	25.96	-109.21		-8.88	0.53	-20.55
-5.76	25.9	-109.25		-9.11	0.48	-20.55
-5.54	26.1	-109.5		-9.06	0.56	-20.62
-5.54	26.04	-109.43		-9.13	0.54	-20.6
-5.67	26.04	-109.37		-9.1	0.4	-20.77
-5.59	26.06	-109.62		-9	0.56	-20.68
-5.56	26.06	-109.5		-8.97	0.54	-20.63
-5.54	26.06	-109.27		-8.97	0.55	-20.71
-5.47	26.11	-109.58		-8.9	0.44	-20.85
-5.41	26.01	-109.51		-9.1	0.4	-20.67
-5.44	26.01	-109.21		-9.15	0.48	-20.62
-5.43	25.95	-109.41		-9.13	0.45	-20.9
-5.46	25.96	-109.55		-9.11	0.45	-20.7
-5.42	25.97	-109.55		-9.06	0.59	-20.85
-5.44	26.04	-109.25		-9	0.56	-20.76
-5.47	25.99	-109.45		-9.01	0.41	-20.67
-5.38	26.06	-109.46		-8.97	0.55	-20.57
-5.36	25.99	-109.57		-9.11	0.58	-20.8
-5.43	25.96	-109.38		-9	0.51	-20.61
-5.43	26.02	-109.32		-8.96	0.5	-20.75
-5.42	26.15	-109.4		-9.05	0.54	-20.71
-5.42	26.07	-109.48		-8.97	0.51	-20.72
-5.29	25.96	-109.31		-9.01	0.63	-20.78
-5.36	26.07	-109.6		-9.11	0.53	-20.8
-5.36	26.05	-109.45		-8.96	0.45	-20.77
-5.36	25.94	-109.43		-9.02	0.58	-20.6
-5.49	26	-109.11		-9.13	0.65	-20.78
-5.36	26.05	-109.52		-9.1	0.56	-20.41
-5.32	26.02	-109.46		-9.02	0.54	-20.78
-5.56	26.03	-109.21		-9.06	0.61	-20.58
-5.43	26.07	-109.53		-8.97	0.44	-20.9
-5.38	25.9	-109.32		-9.05	0.51	-20.6
-5.47	26	-109.58		-9.01	0.49	-20.68
-5.52	26.09	-109.26		-9.06	0.55	-20.72
-5.43	26.02	-109.58		-8.92	0.56	-20.78
-5.37	26	-109.61		-9.03	0.5	-20.73
-5.49	25.99	-109.57		-9.06	0.63	-20.83
-5.36	25.95	-109.45		-9.1	0.53	-20.71
-5.46	26.02	-109.52		-9.02	0.5	-20.71
-5.39	25.97	-109.65		-9.01	0.56	-20.67
-5.38	26.01	-109.37		-9	0.45	-20.73
-5.51	25.97	-109.66		-9.11	0.46	-20.78
-5.47	26.11	-109.36		-9.01	0.45	-20.8
-5.38	25.94	-109.43		-8.82	0.53	-20.63
-5.37	25.95	-109.55		-8.81	0.63	-20.71
-5.46	26.08	-109.42		-9.02	0.56	-20.67
-5.48	25.99	-109.45		-8.86	0.53	-20.78
-5.42	26.04	-109.38		-9.06	0.43	-20.77
-5.47	25.95	-109.31		-9.13	0.49	-20.57
-5.43	26.05	-109.3		-9.16	0.53	-20.86
-5.38	26.01	-109.46		-9.11	0.43	-20.73
-5.44	25.96	-109.51		-8.98	0.54	-20.52
-5.49	26.03	-109.22		-9.18	0.53	-20.6
-5.47	25.99	-109.37		-9.01	0.55	-20.7
-5.53	25.92	-109.56		-9.07	0.45	-20.73
-5.56	26	-109.51		-9.06	0.5	-20.95
-5.53	26.02	-109.66		-8.96	0.44	-20.57
-5.57	25.99	-109.33		-9.03	0.56	-20.72
-5.54	26.05	-109.38		-8.9	0.54	-20.86
-5.57	25.95	-109.38		-8.9	0.46	-20.61
-5.47	26	-109.47		-9.12	0.44	-20.75
-5.49	26.04	-109.31		-9.01	0.64	-20.66
-5.51	25.98	-109.68		-9.02	0.55	-20.75
-5.49	25.96	-109.47		-9	0.56	-20.62
-5.38	26.01	-109.51		-8.95	0.36	-20.75
-5.34	25.99	-109.66		-8.86	0.64	-20.73
-5.37	26	-109.51		-8.95	0.48	-20.82
-5.41	26	-109.48		-9.05	0.63	-20.58
-5.54	26.05	-109.41		-9.03	0.63	-20.45
-5.29	26.02	-109.36		-9.03	0.44	-20.98
-5.43	26.02	-109.47		-9.11	0.51	-20.83
-5.47	26.04	-109.3		-8.93	0.53	-20.66
-5.48	26.01	-109.37		-9.03	0.58	-20.57
-5.32	26	-109.22		-8.86	0.58	-20.68
-5.47	26.12	-109.48		-9	0.4	-20.94
-5.39	26	-109.23		-8.91	0.54	-20.78
-5.43	25.94	-109.25		-9.06	0.58	-20.72
-5.36	26.1	-109.71		-8.81	0.6	-20.76
-5.41	26.1	-109.41		-9.05	0.44	-20.75
-5.38	26.02	-109.35		-8.96	0.46	-20.61
-5.43	26.06	-109.46		-9.12	0.46	-20.62
-5.41	26.03	-109.4		-9.2	0.49	-20.73
-5.44	26	-109.38		-9.08	0.5	-20.96
-5.49	26.12	-109.22		-9.06	0.59	-20.63
-5.46	26.12	-109.47		-9.01	0.54	-20.78
-5.46	25.91	-109.47		-9.08	0.45	-20.72
-5.39	25.96	-109.6		-9.06	0.55	-20.61
-5.41	26.06	-109.51		-8.97	0.46	-20.91
-5.34	26.04	-109.45		-8.93	0.49	-20.82
-5.44	25.99	-109.47		-9.02	0.54	-20.67
-5.36	26.02	-109.38		-9	0.53	-20.7
-5.36	26.04	-109.48		-9.05	0.6	-20.55
-5.28	26.11	-109.48		-9.03	0.56	-20.71
-5.29	26.05	-109.55		-9.02	0.61	-20.61
-5.32	25.95	-109.56		-8.73	0.39	-20.81
-5.32	25.87	-109.48		-8.97	0.5	-20.75
-5.26	26.06	-109.4		-8.97	0.56	-20.73
-5.29	25.96	-109.42		-9.02	0.53	-20.63
-5.33	26.02	-109.47		-9.15	0.53	-20.71
-5.49	26.04	-109.3		-9	0.53	-20.77
-5.29	26.01	-109.43		-8.93	0.55	-20.72
-5.32	25.94	-109.21		-9.01	0.54	-20.87
-5.42	25.92	-109.41		-9.12	0.44	-20.67
-5.41	25.94	-109.51		-8.97	0.64	-20.93
-5.42	25.97	-109.48		-9.06	0.53	-20.78
-5.33	26	-109.45		-9.28	0.41	-20.65
-5.34	26.01	-109.26		-8.9	0.45	-20.9
-5.38	26.11	-109.46		-9.01	0.51	-20.67
-5.42	25.99	-109.25		-9.06	0.51	-20.81
-5.41	26.01	-109.43		-9.06	0.49	-20.51
-5.34	26.1	-109.46		-9.03	0.41	-20.76
-5.36	25.96	-109.46		-9.01	0.55	-20.68
-5.41	25.96	-109.33		-9.12	0.58	-20.57
-5.26	26.01	-109.6		-9.02	0.45	-20.8
-5.34	26.01	-109.48		-8.95	0.48	-20.83
-5.28	26	-109.53		-8.9	0.5	-20.6
-5.32	25.89	-109.51		-8.98	0.58	-20.58
-5.26	26.01	-109.62		-9.02	0.46	-20.65
-5.19	26.01	-109.32		-9.08	0.49	-20.8
-5.42	26.05	-109.2		-9.1	0.53	-20.76
-5.28	25.96	-109.38		-8.93	0.46	-20.91
-5.41	25.94	-109.58		-9.12	0.49	-20.65
-5.42	25.97	-109.47		-8.97	0.58	-20.83
-5.32	26.09	-109.27		-8.9	0.5	-20.72
-5.41	26.06	-109.16		-8.93	0.53	-20.91
-5.36	26.01	-109.4		-8.92	0.48	-20.82
-5.36	26.01	-109.36		-9	0.5	-20.62
-5.24	25.89	-109.47		-9.06	0.51	-20.7
-5.38	26.09	-109.46		-8.93	0.43	-20.86
-5.31	26.06	-109.31		-8.98	0.41	-20.82
-5.34	25.95	-109.4		-8.91	0.53	-20.82
-5.42	25.94	-109.35		-8.92	0.44	-20.67
-5.31	26.04	-109.23		-9.02	0.53	-20.7
-5.29	25.96	-109.5		-9.11	0.55	-20.78
-5.37	25.96	-109.37		-9.16	0.56	-20.81
-5.31	26.08	-109.47		-9.03	0.55	-20.88
-5.37	26.01	-109.58		-9.05	0.46	-20.65
-5.51	26.05	-109.21		-8.83	0.58	-20.65
-5.52	25.97	-109.56		-8.97	0.58	-20.62
-5.17	26.01	-109.38		-8.87	0.54	-20.63
-5.33	25.96	-109.48		-9.05	0.46	-20.78
-5.31	26.05	-109.31		-8.93	0.46	-20.78
-5.32	26.11	-109.31		-9.08	0.61	-20.76
-5.41	26.06	-109.42		-9.1	0.48	-20.77
-5.37	26.04	-109.51		-8.95	0.43	-20.85
-5.48	25.98	-109.33		-8.91	0.48	-20.63
-5.27	26.09	-109.23		-9.12	0.49	-20.65
-5.32	26.04	-109.63		-8.9	0.48	-20.73
-5.34	26.05	-109.26		-8.93	0.61	-20.7
-5.36	26.02	-109.51		-9.02	0.46	-20.73
-5.39	26.02	-109.46		-8.98	0.51	-20.67
-5.43	25.92	-109.38		-8.97	0.51	-20.75
-5.33	26.04	-109.3		-8.96	0.59	-20.61
-5.32	26	-109.38		-8.93	0.51	-20.66
-5.43	26.02	-109.38		-8.98	0.54	-20.75
-5.37	26.07	-109.4		-9.06	0.55	-20.86
-5.34	26.24	-109.43		-8.87	0.53	-20.71
-5.42	25.95	-109.3		-9.11	0.46	-20.53
-5.32	26.05	-109.46		-9.15	0.46	-20.85
-5.44	26.05	-109.32		-8.92	0.54	-20.63
-5.19	26.11	-109.36		-8.96	0.46	-20.63
-5.19	26.03	-109.57		-9.03	0.58	-20.72
-5.38	26.05	-109.61		-9.06	0.58	-20.75
-5.38	26.14	-109.36		-8.97	0.45	-20.72
-5.24	25.99	-109.31		-9.08	0.53	-20.82
-5.28	26.05	-109.46		-9.11	0.46	-20.87
-5.27	26.09	-109.5		-9.15	0.56	-20.68
-5.28	26	-109.27		-9.12	0.5	-20.81
-5.32	26.05	-109.31		-9	0.5	-20.61
-5.37	26	-109.41		-9.16	0.49	-20.65
-5.37	26.11	-109.28		-9.12	0.5	-20.7
-5.16	26.1	-109.31		-8.9	0.53	-20.62
-5.42	26.01	-109.36		-9.05	0.48	-20.78
-5.38	26.06	-109.66		-8.91	0.49	-20.8
-5.39	26.05	-109.52		-9.01	0.55	-20.66
-5.37	26.07	-109.56		-8.95	0.44	-20.77
-5.36	26.07	-109.6		-9.07	0.59	-20.61
-5.32	26.06	-109.27		-9	0.5	-20.76
-5.44	26.05	-109.51		-9	0.46	-20.65
-5.31	25.96	-109.28		-9.01	0.51	-20.82
-5.37	25.95	-109.58		-8.86	0.48	-20.76
-5.47	25.97	-109.41		-9.03	0.53	-20.83
-5.29	26.04	-109.45		-9.01	0.45	-20.82
-5.38	26.02	-109.38		-8.98	0.5	-20.73
-5.33	26.04	-109.35		-8.93	0.49	-20.73
-5.43	25.95	-109.31		-9.13	0.59	-20.57
-5.34	26.06	-109.38		-9.02	0.59	-20.63
-5.24	25.95	-109.38		-9.05	0.54	-20.95
-5.36	26.09	-109.42		-8.95	0.45	-20.9
-5.29	26.1	-109.48		-9.17	0.44	-20.71
-5.36	26.02	-109.46		-9.02	0.5	-20.73
-5.32	26.11	-109.63		-9.11	0.48	-20.77
-5.44	25.99	-109.57		-9.02	0.44	-20.83
-5.39	26.05	-109.26		-8.92	0.59	-20.51
-5.34	25.98	-109.42		-8.91	0.49	-20.71
-5.29	26.01	-109.41		-9.05	0.43	-20.75
-5.31	26.02	-109.52		-9.03	0.53	-20.78
-5.29	26.01	-109.27		-9.03	0.5	-20.92
-5.39	26.05	-109.12		-9.08	0.5	-20.71
-5.33	25.99	-109.46		-9	0.46	-20.87
-5.42	26.06	-109.26		-8.97	0.5	-20.68
-5.41	26.04	-109.63		-9.01	0.45	-20.92
-5.31	26.01	-109.26		-8.96	0.56	-20.62
-5.41	25.96	-109.67		-8.92	0.4	-20.91
-5.33	26.14	-109.42		-9.06	0.53	-20.85
-5.39	26.04	-109.43		-8.97	0.55	-20.67
-5.28	25.97	-109.41		-9.21	0.46	-20.9
-5.37	26	-109.57		-9.06	0.48	-20.85
-5.43	26	-109.33		-9.06	0.51	-20.5
-5.21	26.07	-109.38		-9.11	0.49	-20.88
-5.49	26.01	-109.33		-8.92	0.51	-20.8
-5.41	26.05	-109.41		-8.83	0.54	-20.7
-5.26	26.03	-109.27		-9.06	0.46	-20.71
-5.49	26.07	-109.36		-8.93	0.54	-20.63
-5.34	25.95	-109.48		-9.1	0.53	-20.65
-5.56	26.01	-109.51		-8.98	0.44	-20.71
-5.32	26.01	-109.28		-9.01	0.64	-20.51
-5.46	26.04	-109.27		-9.07	0.55	-20.92
-5.32	26.06	-109.37		-9	0.51	-20.61
-5.41	26.05	-109.41		-8.93	0.38	-20.72
-5.34	26	-109.31		-9.05	0.48	-20.5
-5.36	25.92	-109.3		-9.31	0.55	-20.57
-5.47	26.1	-109.37		-8.95	0.5	-20.73
-5.41	26	-109.35		-9.08	0.41	-20.8
-5.42	25.9	-109.41		-9.01	0.53	-20.8
-5.46	25.99	-109.27		-9.12	0.53	-20.82
-5.22	26.11	-109.2		-9.05	0.4	-20.68
-5.49	25.99	-109.41		-9.11	0.45	-20.8
-5.33	26	-109.38		-9.16	0.53	-20.81
-5.37	26	-109.36		-9.05	0.59	-20.71
-5.31	26.05	-109.37		-9.15	0.59	-20.72
-5.27	25.9	-109.33		-9	0.45	-20.75
-5.28	26.01	-109.38		-9.17	0.51	-20.81
-5.44	26.04	-109.31		-9	0.45	-20.67
-5.54	25.94	-109.4		-9.06	0.44	-20.62
-5.38	26.07	-109.12		-9.02	0.56	-20.72
-5.54	26.05	-109.28		-9.15	0.46	-20.81
-5.37	26.05	-109.35		-8.98	0.56	-20.67
-5.42	25.96	-109.47		-8.82	0.51	-20.75
-5.52	26	-109.4		-8.9	0.53	-20.76
-5.56	26.01	-109.47		-9.2	0.55	-20.81
-5.33	25.97	-109.48		-9.07	0.51	-20.82
-5.29	26.1	-109.47		-8.92	0.51	-20.82
-5.42	25.94	-109.25		-8.93	0.56	-20.66
-5.42	26.09	-109.46		-9.05	0.61	-20.56
-5.32	26.09	-109.26		-8.88	0.63	-20.63
-5.38	26	-109.33		-8.91	0.51	-20.75
-5.47	26.04	-109.5		-8.98	0.49	-20.83
-5.44	26.07	-109.47		-8.98	0.6	-20.65
-5.41	26.05	-109.46		-8.91	0.6	-20.81
-5.41	26	-109.43		-8.95	0.46	-20.72
-5.49	26.09	-109.4		-8.86	0.43	-20.62
-5.58	26	-109.35		-9.07	0.48	-20.71
-5.47	25.97	-109.57		-9.01	0.49	-20.66
-5.31	25.95	-109.51		-8.96	0.43	-20.86
-5.41	26.05	-109.47		-9	0.55	-20.6
-5.43	26.01	-109.31		-9.15	0.54	-20.58
-5.44	26	-109.26		-9.05	0.64	-20.86
-5.49	26.03	-109.21		-8.88	0.51	-20.77
-5.48	25.95	-109.21		-9.01	0.51	-20.85
-5.43	25.9	-109.42		-9.16	0.49	-20.85
-5.38	25.97	-109.4		-8.85	0.45	-20.68
-5.38	25.95	-109.28		-9.05	0.51	-20.62
-5.54	25.97	-109.43		-9.03	0.41	-20.76
-5.37	26	-109.36		-9.13	0.5	-20.62
-5.43	25.94	-109.25		-9.23	0.5	-20.52
-5.39	25.99	-109.57		-9.25	0.44	-20.68
-5.37	25.91	-109.25		-9	0.5	-20.43
-5.32	26	-109.35		-9.12	0.46	-20.6
-5.43	25.99	-109.33		-8.96	0.44	-20.82
-5.36	26.04	-109.16		-9.1	0.43	-20.58
-5.27	26	-109.2		-9.13	0.48	-20.81
-5.34	26.07	-109.37		-8.97	0.54	-20.5
-5.28	26.12	-109.36		-8.93	0.49	-20.63
-5.47	26.12	-109.46		-9.01	0.49	-20.81
-5.32	26.1	-109.31		-9.05	0.5	-20.61
-5.48	25.99	-109.35		-9.11	0.44	-20.67
-5.32	26.01	-109.61		-8.98	0.49	-20.77
-5.23	26.06	-109.33		-8.96	0.58	-20.55
-5.32	26.03	-109.4		-9.11	0.55	-20.42
-5.37	26.07	-109.33		-8.91	0.39	-20.72
-5.39	26.02	-109.46		-8.76	0.46	-20.76
-5.44	26.05	-109.32		-9.12	0.51	-20.53
-5.32	26.09	-109.31		-8.9	0.51	-20.82
-5.41	25.95	-109.42		-8.92	0.38	-20.77
-5.46	26.01	-109.38		-8.88	0.55	-20.65
-5.29	26	-109.5		-9.05	0.44	-20.66
-5.17	26.1	-109.58		-9.17	0.49	-20.82
-5.18	26.01	-109.43		-9.02	0.43	-20.66
-5.34	25.97	-109.43		-9.08	0.44	-20.56
-5.33	26.11	-109.42		-9.02	0.53	-20.68
-5.41	26.01	-109.36		-8.87	0.53	-20.95
-5.28	26.01	-109.43		-9.06	0.51	-20.83
-5.31	26.06	-109.35		-9.02	0.43	-20.6
-5.31	26.05	-109.3		-9.05	0.65	-20.55
-5.23	25.95	-109.37		-8.82	0.56	-20.7
-5.42	26.07	-109.33		-9.06	0.44	-20.5
-5.34	26.04	-109.3		-8.98	0.56	-20.7
-5.38	25.96	-109.46		-9.08	0.56	-20.58
-5.43	26	-109.43		-8.97	0.53	-20.87
-5.44	26.06	-109.4		-8.98	0.53	-20.6
-5.32	25.97	-109.25		-9.11	0.49	-20.65
-5.21	26.15	-109.27		-9.08	0.5	-20.76
-5.36	26.1	-109.46		-8.93	0.53	-20.68
-5.36	25.96	-109.48		-9.18	0.51	-20.72
-5.28	26.02	-109.3		-8.97	0.49	-20.71
-5.56	26.07	-109.47		-8.92	0.49	-20.85
-5.38	26.16	-109.28		-9.2	0.48	-20.8
-5.31	26.06	-109.4		-9.02	0.44	-20.9
-5.43	26.01	-109.35		-9.08	0.48	-20.7
-5.33	26.02	-109.08		-9	0.53	-20.63
-5.32	26.04	-109.33		-8.97	0.49	-20.75
-5.39	26.06	-109.2		-8.91	0.5	-20.76
-5.37	26.01	-109.5		-9.01	0.48	-20.75
-5.19	26.05	-109.23		-9.05	0.53	-20.63
-5.37	26.11	-109.32		-8.98	0.53	-20.72
-5.26	26.04	-109.33		-9.05	0.55	-20.6
-5.13	25.99	-109.33		-8.86	0.54	-20.76
-5.34	26.06	-109.32		-9.17	0.54	-20.8
-5.31	26.01	-109.22		-9.11	0.54	-20.72
-5.42	26.09	-109.17		-8.93	0.49	-20.83
-5.29	26.02	-109.45		-8.92	0.58	-20.65
-5.38	26.01	-109.45		-9.05	0.63	-20.86
-5.29	25.94	-109.37		-8.9	0.51	-20.67
-5.28	25.92	-109.33		-8.86	0.54	-20.7
-5.36	26.01	-109.31		-9.13	0.53	-20.73
-5.39	25.9	-109.08		-9.11	0.41	-20.71
-5.42	25.99	-109.06		-9.1	0.56	-20.58
-5.47	26.1	-109.41		-9.01	0.5	-20.78
-5.26	26.02	-109.25		-9	0.6	-20.76
-5.36	26.03	-109.13		-8.96	0.49	-20.75
-5.31	26.12	-109.2		-9.13	0.54	-20.72
-5.29	26.1	-109.55		-9.06	0.55	-20.58
-5.27	26.07	-109.36		-9.06	0.51	-20.73
-5.37	26	-109.26		-8.97	0.51	-20.73
-5.46	26.11	-109.26		-9.17	0.49	-20.71
-5.31	26.01	-109.22		-9.1	0.48	-20.75
-5.26	25.99	-109.32		-9.22	0.54	-20.71
-5.32	26.05	-109.2		-8.92	0.55	-20.58
-5.28	26	-109.31		-9.11	0.54	-20.67
-5.32	26.04	-109.33		-9.22	0.49	-20.58
-5.42	26.02	-109.22		-9.18	0.5	-20.73
-5.33	25.97	-109.25		-8.87	0.53	-20.63
-5.39	26.04	-109.37		-9.12	0.55	-20.73
-5.56	26	-109.26		-9.18	0.41	-20.75
-5.42	25.87	-109.26		-8.96	0.55	-20.58
-5.41	26.11	-109.3		-8.98	0.48	-20.66
-5.33	26.07	-109.3		-9.16	0.49	-20.6
-5.18	25.9	-109.15		-9.12	0.5	-20.68
-5.32	26.1	-109.3		-9.1	0.41	-20.55
-5.48	26.01	-109.22		-8.93	0.5	-20.82
-5.33	26.05	-109.23		-9.1	0.51	-20.83
-5.34	26.04	-109.3		-9.02	0.53	-20.63
-5.38	26.01	-109.33		-9.02	0.53	-20.71
-5.46	26	-109.26		-9.02	0.43	-20.78
-5.38	26.01	-109.36		-9.02	0.54	-20.53
-5.51	26.01	-109.43		-9.21	0.46	-20.67
-5.33	26.07	-109.28		-9.03	0.51	-20.67
-5.19	26.11	-109.41		-9.12	0.56	-20.53
-5.29	25.97	-109.35		-8.87	0.54	-20.61
-5.43	26.08	-109.27		-9.08	0.41	-20.66
-5.26	25.94	-109.25		-8.9	0.45	-20.75
-5.26	25.96	-109.37		-8.85	0.41	-20.57
-5.32	26.06	-109.37		-9.11	0.4	-20.63
-5.33	25.95	-109.32		-8.97	0.6	-20.72
-5.28	25.96	-109.23		-9.05	0.45	-20.77
-5.22	26.09	-109.11		-8.97	0.45	-20.63
-5.32	25.97	-109.37		-9.08	0.55	-20.71
-5.24	26.08	-109.27		-8.95	0.38	-20.86
-5.24	26.09	-109.13		-9.05	0.46	-20.91
-5.49	26.06	-109.22		-8.91	0.56	-20.76
-5.32	25.96	-109.37		-9.21	0.58	-20.62
-5.28	26.04	-109.32		-9.08	0.6	-20.52
-5.32	26.01	-109.36		-8.95	0.58	-20.73
-5.36	26.07	-109.31		-8.92	0.49	-20.82
-5.33	26.05	-109.07		-9.01	0.66	-20.33
-5.32	26.12	-109.25		-8.98	0.53	-20.71
-5.16	26.04	-109.33		-9.06	0.46	-20.65
-5.23	26.01	-109.28		-9.07	0.54	-20.58
-5.38	26.04	-109.22		-9.11	0.46	-20.83
-5.39	25.96	-109.32		-9.13	0.48	-20.81
-5.32	26.02	-109.25		-8.95	0.54	-20.65
-5.28	26.02	-109.15		-8.73	0.56	-20.62
-5.37	25.99	-109.31		-9.11	0.46	-20.63
-5.17	26	-109.38		-8.87	0.53	-20.56
-5.29	26.06	-109.25		-8.98	0.45	-20.67
-5.41	25.99	-109.08		-8.92	0.41	-20.7
-5.16	26	-109.28		-9.08	0.5	-20.68
-5.29	26.02	-109.31		-9.05	0.51	-20.66
-5.29	26.06	-109.27		-8.91	0.44	-20.53
-5.26	25.99	-109.38		-9.2	0.59	-20.68
-5.27	26.05	-109.13		-9.02	0.45	-20.68
-5.24	26	-109.46		-9.01	0.51	-20.66
-5.23	25.98	-109.45		-9.02	0.44	-20.57
-5.18	26.04	-109.22		-9.1	0.53	-20.71
-5.18	26.08	-109.35		-9.08	0.45	-20.61
-5.39	26.04	-109.51		-8.98	0.55	-20.66
-5.42	26.04	-109.42		-9.05	0.44	-20.81
-5.46	25.99	-109.1		-9.05	0.49	-20.82
-5.42	26.05	-109.2		-9.12	0.54	-20.71
-5.36	26.03	-109.21		-8.95	0.6	-20.68
-5.29	26.02	-109.2		-8.95	0.54	-20.75
-5.39	26.04	-109.36		-9.01	0.61	-20.8
-5.32	26.04	-109.43		-9.01	0.5	-20.65
-5.38	26.05	-109.35		-9.05	0.48	-20.75
-5.31	26	-109.23		-8.98	0.5	-20.67
-5.29	26.01	-109.32		-9.07	0.55	-20.61
-5.33	26.01	-109.26		-9.1	0.48	-20.57
-5.28	26.12	-109.28		-8.93	0.38	-20.72
-5.31	26.1	-109.26		-9.03	0.48	-20.67
-5.44	26.04	-109.27		-9.2	0.51	-20.63
-5.37	26.11	-109.25		-9.25	0.48	-20.57
-5.27	25.95	-109.3		-9.02	0.45	-20.75
-5.37	26.01	-109.36		-9.12	0.49	-20.91
-5.21	26.02	-109.31		-9.06	0.43	-20.75
-5.29	26.04	-109.31		-9.1	0.48	-20.71
-5.38	25.96	-109.31		-9	0.6	-20.78
-5.39	26.02	-109.26		-8.95	0.59	-20.63
-5.27	26.04	-109.36		-9.01	0.46	-20.7
-5.23	25.87	-109.07		-9.01	0.51	-20.78
-5.37	26.1	-109.12		-9	0.55	-20.61
-5.36	26	-109.3		-8.93	0.44	-20.65
-5.14	26.02	-109.22		-8.97	0.55	-20.67
-5.27	25.99	-109.63		-9.05	0.51	-20.68
-5.16	26.06	-109.51		-9.02	0.49	-20.91
-5.14	26.05	-109.11		-8.96	0.55	-20.57
-5.14	26.07	-109.35		-8.83	0.53	-20.65
-5.28	26.07	-109.23		-8.96	0.53	-20.62
-5.29	25.94	-109.21		-8.93	0.44	-20.62
-5.22	25.96	-109.28		-9	0.48	-20.77
-5.34	25.96	-109.21		-8.88	0.49	-20.67
-5.34	25.95	-109.17		-9.01	0.46	-20.72
-5.23	26.11	-109.38		-8.97	0.44	-20.75
-5.42	26.1	-109.1		-9.02	0.55	-20.76
-5.42	26.04	-109.38		-9.16	0.55	-20.55
-5.31	26.09	-109.53		-9.06	0.54	-20.72
-5.37	25.99	-109.32		-9.1	0.5	-20.62
-5.41	26	-109.33		-9.07	0.51	-20.65
-5.31	25.92	-109.31		-9	0.33	-20.61
-5.23	26.1	-109.31		-9.08	0.43	-20.76
-5.37	26.12	-109.36		-9.01	0.54	-20.66
-5.17	26.01	-109.32		-8.98	0.48	-20.6
-5.41	26.04	-109.2		-8.9	0.51	-20.65
-5.41	26.07	-109.22		-9.01	0.54	-20.58
-5.23	25.99	-109.56		-8.85	0.53	-20.67
-5.47	26	-109.47		-9.02	0.58	-20.58
-5.36	26	-109.33		-9.02	0.49	-20.63
-5.24	25.97	-109.47		-8.91	0.38	-20.92
-5.36	25.96	-109.27		-9.08	0.33	-20.67
-5.41	26.04	-109.48		-9.07	0.51	-20.58
-5.19	26	-109.36		-9.13	0.51	-20.6
-5.24	26.09	-109.32		-9.07	0.53	-20.62
-5.38	26.1	-109.41		-9	0.58	-20.71
-5.26	26.02	-109.31		-9.01	0.56	-20.73
-5.22	26.04	-109.22		-8.92	0.4	-20.83
-5.36	26.02	-109.31		-9.02	0.46	-20.77
-5.31	26.09	-109.23		-9.02	0.53	-20.75
-5.39	26.02	-109.32		-9.1	0.51	-20.6
-5.32	26.15	-109.32		-9.03	0.46	-20.66
-5.34	26.15	-109.23		-9.06	0.45	-20.66
-5.16	26.11	-109.28		-9.13	0.49	-20.77
-5.23	26.09	-109.25		-8.92	0.54	-20.8
-5.38	26.09	-109.31		-9.05	0.48	-20.66
-5.29	26.16	-109.21		-8.88	0.54	-20.72
-5.36	26.04	-109.17		-9.16	0.51	-20.86
-5.43	25.96	-109.43		-9.01	0.45	-20.58
-5.46	26.01	-109.12		-9.08	0.41	-20.75
-5.36	26.12	-109.61		-9.05	0.6	-20.73
-5.56	26.07	-109.28		-9.15	0.44	-20.73
-5.37	25.97	-109.22		-9.03	0.48	-20.68
-5.26	26	-109.42		-8.92	0.44	-20.83
-5.49	26.02	-109.36		-9.03	0.44	-20.73
-5.33	26	-109.38		-9	0.45	-20.65
-5.34	25.98	-109.27		-9.12	0.5	-20.85
-5.41	25.96	-109.36		-9.02	0.39	-20.53
-5.36	26.09	-109.2		-9.15	0.45	-20.82
-5.33	25.92	-109.35		-9.08	0.46	-20.82
-5.33	26.04	-109.37		-9.1	0.5	-20.65
-5.41	25.95	-109.38		-9.05	0.48	-20.57
-5.21	26.02	-109.27		-9.07	0.43	-20.62
-5.31	25.97	-109.32		-8.95	0.51	-20.58
-5.26	26.04	-109.26		-9.08	0.53	-20.66
-5.41	25.97	-109.37		-8.98	0.58	-20.57
-5.26	26.02	-109.5		-9.07	0.55	-20.63
-5.26	26.04	-109.02		-8.93	0.45	-20.61
-5.24	26.06	-109		-9.12	0.46	-20.82
-5.36	26.05	-109.2		-9.01	0.39	-20.66
-5.39	25.95	-109.35		-9.2	0.49	-20.46
-5.29	25.96	-109.28		-9.13	0.48	-20.88
-5.41	26	-109.26		-9.11	0.54	-20.62
-5.32	25.99	-109.26		-8.93	0.53	-20.63
-5.31	26.04	-109.22		-9.08	0.48	-20.66
-5.39	25.99	-109.37		-9.1	0.49	-20.71
-5.41	26.14	-109.37		-9	0.49	-20.66
-5.27	26.06	-109.4		-8.85	0.45	-20.6
-5.22	25.99	-109.3		-9.07	0.45	-20.92
-5.32	26.09	-109.21		-9	0.54	-20.66
-5.43	25.95	-109.26		-8.98	0.44	-20.63
-5.27	26.14	-109.15		-9	0.41	-20.65
-5.34	25.97	-109.32		-9.12	0.51	-20.71
-5.23	25.98	-109.35		-8.96	0.56	-20.73
-5.32	26	-109.23		-8.97	0.44	-20.77
-5.34	26.02	-109.32		-9.08	0.49	-20.66
-5.29	26.03	-109.17		-9.1	0.43	-20.6
-5.31	26.05	-109.11		-8.95	0.58	-20.82
-5.31	26.01	-109.25		-9.05	0.58	-20.63
-5.27	26.04	-109.31		-9.02	0.51	-20.63
-5.34	26.05	-109.3		-8.95	0.64	-20.66
-5.41	26.04	-109.15		-9.12	0.6	-20.46
-5.33	25.99	-109.17		-8.91	0.45	-20.58
-5.31	25.99	-109.4		-8.86	0.58	-20.7
-5.32	26.04	-109.37		-9.22	0.61	-20.65
-5.43	26.07	-109.28		-9.07	0.5	-20.66
-5.29	25.96	-109.37		-9.16	0.49	-20.72
-5.31	25.99	-109.38		-8.98	0.53	-20.73
-5.36	26.06	-109.43		-9.17	0.53	-20.65
-5.36	26.02	-109.1		-8.88	0.51	-20.87
-5.34	25.92	-109.16		-8.87	0.4	-20.77
-5.31	26.04	-109.21		-8.92	0.46	-20.87
-5.22	26.03	-109.47		-8.82	0.44	-20.78
-5.38	26	-109.22		-9.06	0.48	-20.68
-5.28	26.05	-109.42		-8.93	0.51	-20.71
-5.28	26.12	-109.43		-8.97	0.53	-20.71
-5.29	25.96	-109.38		-9.15	0.5	-20.67
-5.31	26.01	-109.2		-9.11	0.46	-20.53
-5.29	26.19	-109.22		-8.96	0.49	-20.77
-5.29	26.04	-109.18		-9.13	0.55	-20.55
-5.24	25.93	-109.48		-9.15	0.54	-20.72
-5.33	26.01	-109.42		-9.22	0.4	-20.67
-5.32	26.05	-109.28		-8.98	0.49	-20.68
-5.37	25.92	-109.38		-9.02	0.48	-20.87
-5.22	26.07	-109.33		-9.16	0.53	-20.7
-5.39	26.04	-109.23		-9.12	0.5	-20.83
-5.37	26.12	-109.3		-8.87	0.49	-20.62
-5.34	25.97	-109.33		-9.07	0.48	-20.67
-5.37	26.09	-109.22		-9.12	0.56	-20.56
-5.34	26.02	-109.21		-9	0.48	-20.63
-5.29	26.1	-109.26		-9.07	0.55	-20.85
-5.33	26.04	-109.17		-8.93	0.49	-20.61
-5.48	26.11	-109.25		-8.87	0.5	-20.78
-5.48	26.17	-109.37		-8.98	0.49	-20.61
-5.32	26.1	-109.33		-8.96	0.49	-20.67
-5.43	26.01	-109.45		-8.88	0.49	-20.68
-5.41	26.09	-109.26		-9.05	0.49	-20.6
-5.32	26.06	-109.2		-9.02	0.54	-20.6
-5.38	26.09	-109.16		-8.9	0.53	-20.67
-5.41	26.06	-109.07		-9.08	0.48	-20.82
-5.32	26.02	-109.3		-8.87	0.56	-20.57
-5.32	26.01	-109.26		-9.03	0.54	-20.73
-5.29	25.9	-109.33		-9.03	0.48	-20.82
-5.29	25.89	-109.26		-9.02	0.6	-20.72
-5.31	26.02	-109.42		-9.18	0.46	-20.7
-5.27	26.06	-109.36		-9.12	0.56	-20.68
-5.29	26.04	-109.15		-9.03	0.43	-20.82
-5.53	26.08	-109.4		-9	0.56	-20.53
-5.28	25.99	-109.43		-9.03	0.56	-20.82
-5.38	26.08	-109.26		-8.96	0.5	-20.72
-5.31	26.12	-109.31		-8.9	0.46	-20.81
-5.26	26.04	-109.23		-9.16	0.48	-20.73
-5.14	25.98	-109.3		-9.11	0.41	-20.76
-5.29	26.14	-109.16		-9.03	0.48	-20.67
-5.23	26.09	-109.36		-8.95	0.49	-20.66
-5.38	26.12	-109.13		-8.95	0.51	-20.77
-5.43	26.05	-109.23		-9.15	0.51	-20.55
-5.31	26.04	-109.21		-8.95	0.5	-20.68
-5.37	25.93	-109.15		-8.85	0.53	-20.71
-5.46	26.04	-109.08		-9.26	0.46	-20.71
-5.38	26	-109.36		-8.87	0.59	-20.66
-5.27	26.02	-109.4		-8.9	0.55	-20.66
-5.33	26.09	-109.17		-9	0.6	-20.97
-5.21	26.02	-109.38		-9.06	0.48	-20.88
-5.37	26.01	-109.18		-9.02	0.53	-20.67
-5.29	25.96	-109.03		-8.83	0.51	-20.71
-5.26	26.09	-109.36		-9.05	0.49	-20.81
-5.21	26.15	-109.28		-9	0.5	-20.8
-5.29	26.01	-109.16		-8.96	0.53	-20.88
-5.31	26.09	-109.32		-8.96	0.55	-20.71
-5.34	26.1	-109.17		-9.08	0.53	-20.68
-5.16	26.06	-109.22		-8.96	0.54	-20.83
-5.18	26.05	-109.3		-9.08	0.56	-20.68
-5.21	26.03	-109.46		-8.97	0.41	-20.87
-5.27	25.95	-109.3		-8.98	0.43	-20.97
-5.24	26.04	-109.36		-9.07	0.53	-20.57
-5.33	25.96	-109.36		-8.97	0.45	-20.77
-5.11	25.95	-109.31		-8.9	0.55	-20.88
-5.38	26.02	-109.31		-8.88	0.65	-20.8
-5.38	26.09	-109.21		-9	0.56	-20.95
-5.24	26.1	-109.06		-8.9	0.51	-20.65
-5.22	26.07	-109.25		-9	0.6	-20.71
-5.32	26.14	-109.27		-9.12	0.49	-20.61
-5.33	26.04	-109.17		-9.07	0.63	-20.91
-5.33	26.04	-109.07		-8.95	0.56	-20.93
-5.31	26.04	-109.26		-9	0.46	-20.87
-5.17	25.98	-109.38		-9.05	0.54	-20.77
-5.31	25.96	-109.35		-9.03	0.53	-20.75
-5.34	26.02	-109.16		-9.02	0.46	-20.87
-5.23	26.06	-109.22		-9.02	0.44	-20.55
-5.14	26.01	-109.31		-9.1	0.5	-20.78
-5.09	26.15	-109.16		-8.96	0.51	-20.56
-5.28	26.02	-109.3		-8.91	0.54	-20.83
-5.14	25.95	-109.27		-8.77	0.46	-20.73
-5.37	26.06	-109.31		-9.11	0.51	-20.65
-5.28	26.01	-109.33		-9.03	0.51	-20.93
-5.24	26.01	-109.3		-8.95	0.51	-20.61
-5.27	26.04	-109.21		-9	0.49	-20.67
-5.23	26.02	-109.22		-8.95	0.51	-20.6
-5.31	25.95	-109.46		-9.06	0.51	-20.71
-5.42	26.05	-109.22		-9	0.51	-20.82
-5.34	26	-109.46		-8.83	0.56	-20.7
-5.32	25.99	-109.18		-9.06	0.48	-20.83
-5.22	26.06	-109.42		-8.95	0.64	-20.67
-5.21	26.07	-109.35		-9.22	0.49	-20.7
-5.24	26.09	-109.17		-8.87	0.53	-20.65
-5.41	25.99	-109.32		-8.97	0.5	-20.95
-5.34	26.01	-109.02		-8.98	0.55	-20.63
-5.26	26.06	-109.32		-9.02	0.53	-20.83
-5.33	26.16	-109.23		-9.08	0.49	-20.71
-5.41	26.1	-109.16		-9	0.59	-20.95
-5.31	26.05	-109.06		-8.95	0.53	-20.68
-5.32	25.99	-109.23		-8.76	0.54	-20.77
-5.41	25.97	-109.27		-8.96	0.59	-20.76
-5.32	25.98	-109.22		-8.85	0.53	-20.7
-5.28	26.04	-109.12		-8.87	0.54	-20.91
-5.42	26.04	-109.27		-8.86	0.53	-20.77
-5.37	25.95	-109.15		-9.08	0.54	-20.91
-5.39	26.04	-109.06		-9.03	0.58	-20.72
-5.38	25.98	-109.25		-8.96	0.49	-20.75
-5.26	26.08	-109.26		-8.96	0.59	-20.66
-5.32	26.01	-109.35		-9	0.53	-20.77
-5.39	26.03	-109.1		-8.95	0.56	-20.62
-5.42	26.06	-109.23		-9.11	0.5	-20.87
-5.19	26.03	-109.22		-8.95	0.48	-20.95
-5.28	26.15	-109.2		-8.96	0.5	-20.56
-5.32	25.94	-109.15		-9	0.51	-20.86
-5.39	26.01	-109.23		-9.01	0.5	-20.63
-5.24	26.05	-109.18		-8.77	0.58	-20.71
-5.31	26.12	-109.31		-8.98	0.5	-20.67
-5.31	26.09	-109.27		-9.11	0.68	-20.43
-5.23	26.12	-109.11		-8.97	0.53	-20.75
-5.29	26.07	-109.07		-9	0.39	-20.67
-5.24	26.07	-109.35		-9.1	0.53	-20.76
-5.23	25.98	-109.08		-8.92	0.63	-20.83
-5.46	26.05	-109.16		-8.88	0.41	-20.89
-5.31	26.07	-109.18		-9.17	0.51	-20.72
-5.33	26.12	-109.25		-9.01	0.51	-20.63
-5.22	25.97	-109.16		-9.22	0.66	-20.76
-5.34	26.03	-108.77		-9.08	0.48	-20.83
-5.24	25.96	-109.17		-9.02	0.5	-20.87
-5.24	26	-109.11		-8.78	0.48	-20.8
-5.39	26.1	-109.13		-9.06	0.59	-20.75
-5.33	25.91	-109.45		-9.05	0.49	-20.67
-5.14	26	-109.08		-8.96	0.48	-20.82
-5.23	26.12	-109.16		-9.11	0.55	-20.83
-5.42	26	-109.51		-8.93	0.51	-20.72
-5.23	26.08	-109.28		-8.9	0.45	-20.73
-5.27	26.16	-109.32		-8.91	0.49	-20.75
-5.19	25.97	-109.15		-9	0.59	-20.52
-5.33	26.01	-109.4		-9.08	0.59	-20.65
-5.26	26.1	-109.01		-8.87	0.45	-20.83
-5.31	25.87	-109.58		-9.16	0.45	-20.77
-5.28	25.92	-109.32		-8.96	0.53	-20.63
-5.11	25.87	-109.23		-8.8	0.54	-20.65
-5.27	26.04	-109.28		-9.06	0.56	-20.62
-5.34	26.07	-109.3		-9.08	0.46	-20.77
-5.24	26.01	-109.2		-9.02	0.54	-20.65
-5.32	25.91	-109.06		-8.77	0.55	-20.72
-5.24	26.06	-109.36		-9.11	0.58	-20.78
-5.34	26.05	-109.17		-8.92	0.48	-20.63
-5.26	26.03	-109.4		-9	0.51	-20.86
-5.24	26	-109.26		-9.02	0.58	-20.78
-5.31	25.98	-109.18		-9.01	0.58	-20.65
-5.46	26.01	-109.33		-9.05	0.51	-20.7
-5.34	25.96	-109.12		-9.01	0.48	-20.81
-5.38	26.05	-109.4		-8.88	0.46	-20.86
-5.44	26.04	-109.13		-8.77	0.5	-20.78
-5.22	25.94	-109.33		-8.86	0.58	-20.82
-5.23	25.91	-109.33		-9.08	0.51	-20.67
-5.23	26.07	-109.21		-9.06	0.45	-20.81
-5.19	26.12	-109.2		-9	0.56	-20.58
-5.31	26.01	-109.22		-8.92	0.59	-20.67
-5.34	26.04	-109.26		-9.06	0.68	-20.55
-5.21	26.01	-109.18		-8.98	0.5	-20.73
-5.24	26.1	-109.23		-8.93	0.51	-20.72
-5.26	25.97	-109.28		-8.92	0.5	-20.65
-5.21	26.05	-109.25		-9.02	0.5	-20.67
-5.29	26.01	-109.25		-8.98	0.45	-20.72
-5.27	25.94	-109.12		-8.81	0.53	-20.71
-5.39	26.01	-109.21		-9.01	0.5	-20.63
-5.32	26.01	-109.46		-9.1	0.55	-20.8
-5.22	26.04	-109.2		-8.92	0.6	-20.86
-5.32	26.06	-109.31		-9.07	0.49	-20.66
-5.28	26.06	-109.21		-8.97	0.55	-20.88
-5.19	25.95	-109.28		-9.15	0.51	-20.87
-5.14	25.99	-109.36		-8.87	0.54	-20.98
-5.14	26.04	-109.18		-8.96	0.45	-20.72
-5.32	26.09	-109.26		-9.02	0.56	-20.71
-5.18	26.12	-109.33		-8.86	0.46	-20.71
-5.21	26.07	-109.53		-8.97	0.53	-20.77
-5.29	26.06	-109.21		-9.18	0.48	-20.87
-5.37	26.07	-109.2		-8.97	0.56	-20.72
-5.31	25.96	-109.22		-8.92	0.58	-20.8
-5.27	26.14	-109.21		-8.93	0.45	-20.72
-5.27	26.06	-109.21		-9.02	0.39	-20.48
-5.23	25.96	-109.25		-9.2	0.46	-20.67
-5.28	26.09	-109.27		-9.06	0.51	-20.82
-5.41	26.11	-109.11		-9.01	0.44	-20.68
-5.37	26.11	-109.08		-9.18	0.43	-20.67
-5.19	26	-109.4		-9.25	0.56	-20.58
-5.43	26.1	-109.17		-9.05	0.44	-20.88
-5.36	26.02	-109.15		-9.02	0.56	-20.81
-5.32	26.05	-109.18		-9.06	0.58	-20.75
-5.33	25.99	-109.02		-9.15	0.53	-20.83
-5.28	26.05	-109.18		-9.16	0.54	-20.83
-5.26	26.06	-109.18		-8.95	0.46	-20.78
-5.39	26.01	-109.36		-9.1	0.55	-20.73
-5.26	26.06	-109.05		-8.98	0.59	-20.73
-5.34	26.04	-109.18		-9.01	0.46	-20.66
-5.16	26.02	-109.3		-8.92	0.56	-20.76
-5.43	26	-109.27		-9.01	0.55	-20.82
-5.51	26.01	-109.11		-8.97	0.41	-20.45
-5.31	26.01	-109.13		-9	0.56	-20.78
-5.27	26.01	-109.2		-8.98	0.44	-20.87
-5.38	26.07	-109.3		-9.06	0.43	-20.77
-5.34	25.92	-109.3		-9.08	0.56	-20.68
-5.28	26.03	-109.16		-8.82	0.61	-20.78
-5.29	26.01	-109.21		-8.95	0.56	-20.62
-5.24	26.04	-109.11		-8.87	0.53	-20.73
-5.31	26.1	-109.07		-8.92	0.61	-20.77
-5.21	25.96	-109.43		-9.01	0.58	-20.65
-5.22	26.05	-109.28		-9.05	0.53	-20.73
-5.33	26.07	-109.3		-9.1	0.51	-20.88
-5.32	26.01	-109.32		-8.95	0.53	-20.68
-5.24	26	-109.21		-8.92	0.48	-20.82
-5.26	26.01	-109.17		-8.9	0.43	-20.61
-5.37	26.16	-109.23		-9.15	0.54	-20.8
-5.34	25.92	-109.22		-9.11	0.45	-20.77
-5.24	26.02	-109.1		-9	0.49	-20.81
-5.26	26.05	-109.26		-9.06	0.6	-20.71
-5.22	26.1	-109.05		-9.02	0.55	-20.67
-5.26	26.01	-109.42		-8.92	0.56	-20.71
-5.21	26.08	-109.3		-9.08	0.41	-20.85
-5.28	26.05	-109.15		-9.03	0.48	-20.7
-5.36	26.09	-109.17		-8.98	0.55	-20.77
-5.28	26.05	-109.43		-9.06	0.5	-20.9
-5.18	25.99	-109.48		-8.78	0.4	-20.7
-5.17	26.07	-109.37		-9.01	0.56	-20.88
-5.32	26.04	-109.3		-8.93	0.51	-20.73
-5.28	26.11	-109.18		-9.07	0.49	-20.63
-5.17	26.09	-109.28		-9	0.54	-20.67
-5.34	26.02	-109.28		-9	0.5	-20.57
-5.31	26.04	-109.02		-9.01	0.41	-20.67
-5.26	25.99	-109.05		-8.98	0.54	-20.61
-5.23	26.17	-109.3		-8.8	0.45	-20.81
-5.09	26.11	-109.27		-9.21	0.51	-20.9
-5.17	25.99	-109.3		-8.98	0.54	-20.7
-5.31	25.97	-109.27		-8.98	0.51	-20.82
-5.19	26.16	-109.11		-8.92	0.46	-20.71
-5.17	25.98	-109.2		-9.01	0.51	-20.67
-5.29	25.95	-109.23		-9.17	0.5	-20.75
-5.26	26.07	-109.15		-8.97	0.51	-20.77
-5.07	26.07	-109.2		-8.91	0.46	-20.66
-5.24	26	-109.17		-8.87	0.41	-20.88
-5.27	26.11	-109.22		-9.12	0.49	-20.6
-5.17	25.99	-109.07		-8.83	0.36	-20.83
-5.31	26.09	-109.17		-9.02	0.44	-20.63
-5.23	26.01	-109.06		-9	0.5	-20.68
-5.13	26.09	-109.15		-8.93	0.55	-20.65
-5.34	26.05	-109.3		-9.05	0.54	-20.83
-5.18	26.17	-109.21		-9.03	0.51	-20.86
-5.23	26.01	-109.12		-9.22	0.6	-20.65
-5.09	26	-109.17		-8.88	0.5	-20.93
-5.24	26.09	-109.22		-9	0.5	-20.58
-5.14	26.01	-108.93		-8.95	0.46	-20.57
-5.28	26.1	-108.88		-9.08	0.48	-20.68
-5.26	26.07	-109.07		-9.03	0.54	-20.62
-5.14	25.98	-109.01		-8.8	0.46	-20.77
-5.36	26.06	-109.2		-9.05	0.56	-20.61
-5.19	26.1	-109.1		-9.05	0.5	-20.76
-5.22	26	-109.17		-8.92	0.6	-20.75
-5.16	26.08	-109.33		-9.01	0.53	-20.73
-5.26	26.05	-109.43		-9.06	0.49	-20.77
-5.29	25.99	-109.11		-9	0.49	-20.65
-5.18	26.05	-109.07		-8.96	0.58	-20.97
-5.13	26	-109.32		-9.06	0.39	-20.86
-5.21	26.1	-109.08		-8.91	0.53	-20.81
-5.22	26.02	-109.11		-8.91	0.5	-20.58
-5.26	26	-109.28		-8.88	0.46	-20.53
-5.22	26.06	-109.4		-9.03	0.51	-20.77
-5.19	26.12	-109.47		-9.03	0.59	-20.9
-5.18	25.96	-109.15		-9	0.59	-20.71
-5.32	26.06	-109.07		-8.87	0.46	-20.72
-5.28	26.01	-109.13		-9.03	0.56	-20.51
-5.18	25.96	-109.26		-9.06	0.5	-20.72
-5.27	25.95	-109.11		-9.18	0.5	-20.67
-5.12	26.02	-109.45		-8.98	0.43	-20.72
-5.17	26.1	-109.32		-9.07	0.46	-20.76
-5.17	26.03	-109.28		-8.93	0.51	-20.58
-5.32	26.01	-109.03		-8.96	0.51	-20.66
-5.24	25.97	-109.35		-9.05	0.53	-20.87
-5.19	26.14	-109.36		-8.9	0.53	-20.71
-5.16	26.06	-109.2		-8.92	0.55	-20.82
-5.21	26.01	-109.08		-9.17	0.54	-20.82
-5.24	25.96	-109.12		-8.91	0.51	-20.75
-5.31	25.95	-109.31		-9.06	0.46	-20.66
-5.21	26.02	-109.18		-9.03	0.45	-20.61
-5.06	25.99	-108.91		-8.92	0.59	-20.77
-5.33	26.06	-109.27		-8.86	0.31	-20.47
-5.22	25.97	-109.33		-8.98	0.39	-20.76
-5.29	26.06	-109.18		-8.8	0.45	-20.6
-5.24	26.12	-109.26		-8.82	0.41	-20.67
-5.31	26.01	-109.33		-9.15	0.49	-20.7
-5.19	25.9	-109.36		-8.98	0.54	-20.75
-5.24	26.01	-109.3		-8.92	0.54	-20.68
-5.24	25.99	-109.41		-8.91	0.61	-20.67
-5.14	26.05	-109.23		-8.75	0.5	-20.76
-5.26	25.99	-109.46		-8.93	0.46	-20.73
-5.17	26.06	-109.32		-9.03	0.55	-20.78
-5.28	26.09	-109.2		-9.03	0.43	-20.56
-5.06	26.04	-109.13		-8.86	0.54	-20.88
-5.31	26.11	-109.2		-8.88	0.54	-20.71
-5.29	26.05	-109.17		-8.98	0.51	-20.75
-5.16	26.04	-109.41		-9.15	0.53	-20.48
-5.16	26.08	-109.23		-8.96	0.55	-20.7
-5.24	25.96	-109.55		-8.96	0.59	-20.65
-5.07	26.01	-109.25		-9.01	0.51	-20.66
-5.29	26	-109.21		-9.06	0.46	-20.8
-5.21	25.99	-109.4		-8.91	0.49	-20.65
-5.33	25.99	-109.17		-9.08	0.54	-20.8
-5.39	25.96	-109.36		-9	0.56	-20.77
-5.28	25.95	-109.32		-8.86	0.59	-20.83
-5.19	26.12	-109.2		-9.03	0.59	-20.77
-5.27	26.02	-109.28		-8.96	0.59	-20.55
-5.31	26.08	-109.13		-9.02	0.54	-20.71
-5.27	26.07	-109.32		-9.02	0.53	-20.62
-5.27	26.09	-109.13		-9.02	0.56	-20.66
-5.23	26	-109.13		-9.13	0.56	-20.71
-5.34	25.95	-109.27		-9	0.6	-20.6
-5.17	26.02	-109.37		-8.97	0.5	-20.67
-5.29	25.97	-109.25		-8.91	0.53	-20.7
-5.39	26.05	-109.35		-8.83	0.51	-20.81
-5.22	26.08	-109.23		-8.95	0.5	-20.73
-5.28	26	-109.35		-8.96	0.43	-20.82
-5.12	25.99	-109.38		-8.93	0.43	-20.63
-5.09	26.04	-109.41		-9.05	0.53	-20.66
-5.28	26.1	-109.28		-8.9	0.5	-20.67
-5.24	26.04	-109.3		-8.97	0.41	-20.81
-5.28	26.02	-109.15		-8.98	0.48	-20.65
-5.33	26	-109.31		-9	0.51	-20.8
-5.38	26.07	-109.2		-8.97	0.56	-20.78
-5.16	26.05	-109.21		-9.05	0.51	-20.51
-5.22	26.07	-109.17		-8.93	0.46	-20.77
-5.21	25.97	-109.08		-8.97	0.59	-20.67
-5.14	26.06	-109.02		-9.05	0.6	-20.65
-5.27	26.01	-108.96		-8.92	0.56	-20.65
-5.26	26.01	-109.32		-8.98	0.51	-20.7
-5.18	26.07	-109.28		-8.93	0.5	-20.72
-5.31	25.89	-109.17		-9.1	0.5	-20.75
-5.34	25.92	-109.16		-8.97	0.48	-20.62
-5.26	25.99	-109.32		-8.87	0.44	-20.85
-5.24	25.94	-109.25		-9.01	0.48	-20.66
-5.26	26.03	-109.27		-9	0.46	-20.82
-5.28	25.91	-109.26		-9.07	0.51	-20.76
-5.32	25.94	-109.42		-9.05	0.46	-20.78
-5.37	26.05	-109.27		-8.92	0.53	-20.51
-5.32	26.1	-109.23		-8.95	0.55	-20.83
-5.21	26.03	-109.17		-8.9	0.5	-20.91
-5.33	26	-109.37		-9.08	0.45	-20.7
-5.34	26.04	-109.15		-8.93	0.5	-20.72
-5.28	25.99	-109.21		-8.91	0.61	-20.55
-5.28	26.04	-109.21		-8.98	0.46	-20.75
-5.23	25.99	-109.12		-8.96	0.61	-20.7
-5.32	26	-109.13		-9.05	0.46	-20.75
-5.23	25.99	-108.95		-9.02	0.41	-20.87
-5.31	26.04	-109		-9.1	0.53	-20.68
-5.22	25.85	-109.22		-9.07	0.49	-20.67
-5.19	26	-109.27		-8.93	0.58	-20.63
-5.34	26	-109.2		-9.05	0.56	-20.71
-5.22	25.97	-109.1		-8.96	0.59	-20.72
-5.34	25.99	-109.33		-9.1	0.44	-20.83
-5.28	26.07	-109.12		-9.15	0.51	-20.7
-5.44	26.01	-109.18		-8.98	0.55	-20.83
-5.36	26.02	-109.18		-8.87	0.53	-20.63
-5.29	25.94	-109.36		-8.97	0.6	-20.57
-5.23	26.04	-109.15		-9.03	0.49	-20.73
-5.22	26.04	-109.4		-8.93	0.48	-20.7
-5.32	26.05	-109.46		-9.06	0.5	-20.76
-5.28	25.97	-109.07		-9.03	0.46	-20.75
-5.31	25.97	-109.3		-9.06	0.51	-20.75
-5.33	26.04	-109.18		-8.85	0.46	-20.73
-5.21	26.04	-109.23		-9	0.56	-20.53
-5.31	25.87	-109.33		-9.06	0.35	-20.62
-5.28	26.02	-109.46		-8.97	0.55	-20.63
-5.38	25.96	-109		-8.92	0.45	-20.81
-5.32	25.96	-109.3		-8.87	0.4	-20.65
-5.26	25.97	-109.21		-8.97	0.48	-20.7
-5.42	26.01	-109.46		-9.05	0.5	-20.73
-5.39	25.89	-109.23		-9.02	0.4	-20.6
-5.32	26.01	-109.25		-8.98	0.4	-20.5
-5.38	26	-109.17		-9.16	0.55	-20.55
-5.22	25.99	-109.4		-8.98	0.6	-20.53
-5.24	26.03	-109.25		-8.95	0.41	-20.73
-5.17	26.09	-109.07		-9.02	0.49	-20.78
-5.26	26.05	-109.05		-8.91	0.53	-20.58
-5.23	25.97	-109.27		-8.95	0.44	-20.5
-5.29	26.01	-109.4		-9.1	0.44	-20.7
-5.32	26.02	-109.25		-8.95	0.49	-20.72
-5.39	26.02	-109.16		-9.02	0.49	-20.56
-5.32	25.99	-109.3		-9.1	0.48	-20.72
-5.36	26.11	-109.13		-8.81	0.5	-20.83
-5.23	25.95	-109.07		-8.85	0.43	-20.7
-5.27	26.07	-109.32		-8.87	0.51	-20.65
-5.26	26.1	-109.05		-8.83	0.56	-20.62
-5.23	26.09	-109.06		-9.05	0.58	-20.62
-5.36	25.94	-109.28		-8.87	0.6	-20.95
-5.29	26.16	-109.23		-9.06	0.44	-20.85
-5.29	25.97	-109.28		-9.03	0.49	-20.53
-5.39	25.97	-109.07		-8.85	0.45	-20.53
-5.27	26.06	-109.23		-8.92	0.56	-20.68
-5.24	25.94	-109.01		-9.07	0.44	-20.7
-5.29	26.01	-109.26		-8.88	0.51	-20.58
-5.28	26.06	-109.02		-8.93	0.46	-20.7
-5.24	26.07	-109.2		-8.9	0.49	-20.83
-5.32	25.99	-109.22		-8.98	0.5	-20.72
-5.31	25.99	-109.25		-9.11	0.49	-20.58
-5.39	26.06	-109.41		-8.95	0.39	-20.7
-5.39	25.99	-109.15		-9.02	0.48	-20.75
-5.41	26	-108.97		-9.01	0.54	-20.53
-5.36	26.09	-109.25		-8.71	0.41	-20.88
-5.24	26.01	-109.36		-9.1	0.41	-20.76
-5.39	26.12	-109.23		-9.01	0.43	-20.73
-5.41	25.99	-109.21		-9.03	0.63	-20.57
-5.24	26.01	-109.17		-9.1	0.46	-20.67
-5.26	26.01	-109.16		-9.12	0.5	-20.91
-5.42	25.96	-109.21		-9.05	0.61	-20.86
-5.37	25.97	-109.12		-8.95	0.5	-20.72
-5.41	26	-109.28		-9.06	0.48	-20.66
-5.46	26.01	-109.11		-9.08	0.35	-20.75
-5.33	25.99	-109.16		-9.07	0.48	-20.75
-5.27	26.07	-109.05		-9.12	0.54	-20.67
-5.42	26.07	-109.11		-8.93	0.45	-20.91
-5.44	26.05	-109.21		-8.96	0.51	-20.52
-5.43	26.1	-109.36		-8.9	0.53	-20.66
-5.51	26	-108.96		-9.03	0.48	-20.71
-5.26	26.05	-109.21		-8.9	0.49	-20.7
-5.32	26.09	-109.22		-8.81	0.51	-20.85
-5.47	26	-109.1		-9.07	0.51	-20.87
-5.21	26	-109.22		-8.97	0.58	-20.72
-5.41	25.99	-109.08		-8.81	0.54	-20.65
-5.34	26.01	-109.18		-9.06	0.53	-20.7
-5.33	25.97	-109.18		-9.06	0.56	-20.76
-5.36	25.96	-109.08		-9.13	0.46	-20.55
-5.19	26.04	-109.32		-8.82	0.44	-20.8
-5.34	26.05	-109.21		-9.07	0.5	-20.68
-5.36	25.99	-109.4		-9.06	0.46	-20.87
-5.24	25.89	-109.07		-9.05	0.5	-20.83
-5.51	26.04	-108.98		-9	0.49	-20.76
-5.27	25.96	-109.26		-8.97	0.48	-20.7
-5.33	26.01	-108.97		-9.1	0.51	-20.68
-5.34	25.94	-109.27		-9.17	0.56	-20.66
-5.41	25.95	-109.18		-9.05	0.46	-20.92
-5.46	26.06	-109.37		-9.02	0.46	-20.76
-5.32	26.02	-109.3		-8.88	0.51	-20.65
-5.21	26	-109.2		-8.98	0.51	-20.55
-5.29	26.04	-109.15		-8.96	0.51	-20.76
-5.36	26.07	-109.08		-9.12	0.45	-20.68
-5.29	26.03	-109.08		-9.05	0.46	-20.67
-5.36	26.01	-109.38		-8.92	0.49	-20.7
-5.19	26	-109.18		-8.97	0.41	-20.62
-5.43	25.99	-109.16		-9.08	0.46	-20.73
-5.31	25.92	-109.37		-9.06	0.5	-20.9
-5.49	25.99	-109.18		-9.06	0.5	-20.61
-5.33	25.96	-109.32		-9.01	0.43	-20.71
-5.33	26	-109.25		-8.92	0.5	-20.73
-5.27	26.02	-109.33		-9.01	0.54	-20.62
-5.38	25.95	-109.15		-9.26	0.49	-20.75
-5.33	26.04	-109.27		-8.93	0.56	-20.63
-5.22	25.96	-109.46		-8.82	0.49	-20.82
-5.37	26.11	-109.11		-9.21	0.51	-20.67
-5.28	26	-109.32		-8.92	0.51	-20.86
-5.34	25.95	-109.26		-9	0.45	-20.66
-5.31	25.92	-109.07		-8.93	0.59	-20.8
-5.12	25.99	-109.05		-8.98	0.55	-20.78
-5.17	26.1	-109.18		-8.92	0.49	-20.78
-5.26	26.05	-109.48		-9.01	0.44	-20.77
-5.21	26.05	-109.25		-9.08	0.51	-20.8
-5.18	26.05	-109.17		-9.02	0.58	-20.78
-5.42	25.92	-109.12		-9.02	0.56	-20.67
-5.29	25.97	-109.31		-9.01	0.5	-20.58
-5.31	25.95	-109.18		-8.92	0.56	-20.55
-5.37	26.01	-109.17		-9.13	0.45	-20.77
-5.21	26.01	-109.21		-9.11	0.49	-20.75
-5.27	25.92	-109.26		-8.9	0.48	-20.62
-5.46	26.01	-109.25		-8.95	0.48	-20.71
-5.38	26.1	-109.13		-9.06	0.54	-20.61
-5.39	26.04	-109.08		-8.96	0.48	-20.71
-5.39	26	-109.17		-9.06	0.56	-20.68
-5.17	25.98	-109.26		-9.01	0.45	-20.71
-5.17	25.99	-109.32		-8.87	0.51	-20.82
-5.26	26.01	-109.05		-9.11	0.44	-20.78
-5.48	26.06	-109.23		-9.07	0.53	-21
-5.26	26.05	-109.1		-9.17	0.51	-20.86
-5.12	26.05	-109.28		-8.88	0.54	-20.63
-5.26	26.04	-109.21		-8.82	0.46	-20.8
-5.18	25.99	-109.23		-8.96	0.41	-20.67
-5.23	26.05	-109.35		-9.06	0.51	-20.58
-5.38	26.09	-109.11		-9.03	0.54	-20.75
-5.14	26.15	-109.17		-8.9	0.55	-20.73
-5.24	26.11	-109.15		-9.07	0.48	-20.83
-5.27	25.95	-109.16		-9.21	0.56	-20.66
-5.41	25.99	-109.4		-8.92	0.5	-20.75
-5.37	25.99	-109.15		-9.03	0.48	-20.71
-5.21	26.02	-109.23		-9.12	0.54	-20.62
-5.36	26.06	-109.12		-9.11	0.59	-20.63
-5.11	26.04	-109.16		-9.1	0.46	-20.7
-5.24	25.99	-109.25		-8.9	0.53	-20.71
-5.24	25.95	-109.13		-8.98	0.51	-20.86
-5.23	26.02	-109.26		-8.97	0.5	-20.81
-5.27	26.04	-109.2		-8.97	0.51	-20.81
-5.26	26.06	-109.36		-9.02	0.5	-20.85
-5.33	26.01	-108.96		-8.93	0.54	-20.71
-5.34	25.96	-109.36		-8.97	0.56	-20.81
-5.23	26.15	-109.23		-8.91	0.48	-20.7
-5.18	26.02	-109.06		-9.08	0.55	-20.71
-5.14	26.14	-109.02		-9.23	0.54	-20.9
-5.31	26.01	-109.41		-9	0.56	-20.77
-5.27	26.06	-109.26		-9.01	0.46	-20.83
-5.26	26.05	-109.22		-8.98	0.48	-20.57
-5.09	26.02	-109.08		-9.15	0.59	-20.81
-5.29	25.96	-109.18		-9.07	0.54	-20.82
-5.28	25.97	-109.17		-8.88	0.39	-20.7
-5.24	26.09	-109.01		-9.05	0.43	-20.85
-5.38	25.97	-109.12		-9.01	0.54	-20.68
-5.24	25.95	-109.07		-9.12	0.49	-20.71
-5.19	25.95	-109.37		-9.05	0.48	-20.75
-5.14	25.94	-108.93		-8.75	0.48	-20.78
-5.16	25.99	-109.1		-8.73	0.5	-20.88
-5.19	25.9	-109.16		-9.07	0.48	-20.78
-5.43	26.11	-109.2		-9.05	0.5	-20.65
-5.31	25.98	-109.25		-9	0.65	-20.66
-5.28	26	-109.25		-8.85	0.56	-20.68
-5.38	26.12	-109.2		-9.03	0.53	-20.72
-5.22	25.97	-109.11		-8.96	0.58	-20.9
-5.26	25.98	-109.36		-9.18	0.5	-20.87
-5.42	26.06	-109.2		-9.12	0.48	-20.66
-5.27	25.99	-109.13		-8.91	0.48	-20.95
-5.36	25.97	-109.21		-9.1	0.49	-20.8
-5.31	25.98	-109.26		-8.95	0.53	-20.93
-5.32	26	-109.32		-9.07	0.45	-20.7
-5.26	26.06	-109.42		-9	0.49	-20.7
-5.22	26.08	-109.22		-9.12	0.54	-20.71
-5.31	25.99	-109.35		-9.02	0.55	-20.71
-5.19	25.95	-109.08		-9.06	0.53	-20.58
-5.26	26.1	-109.13		-9.13	0.54	-20.67
-5.36	25.99	-109.05		-8.86	0.55	-20.62
-5.29	26.04	-109.35		-9.23	0.48	-20.7
-5.13	26.07	-109.18		-9.25	0.49	-20.86
-5.24	26.04	-109.15		-8.98	0.41	-20.76
-5.36	26.03	-109.17		-8.95	0.61	-20.78
-5.26	26	-109.07		-8.87	0.45	-20.61
-5.39	25.94	-109.23		-8.96	0.53	-20.72
-5.23	26.01	-109.37		-9.05	0.5	-20.58
-5.39	25.92	-109.26		-8.87	0.53	-20.86
-5.24	26.05	-109		-8.85	0.5	-20.6
-5.27	25.95	-109.2		-8.97	0.46	-20.68
-5.43	26.09	-109.11		-9	0.5	-20.63
-5.32	26.05	-109.26		-9.05	0.58	-20.7
-5.28	26.05	-109.37		-9	0.49	-20.67
-5.22	25.92	-109.3		-9.08	0.49	-20.65
-5.29	26.06	-108.96		-8.93	0.5	-20.95
-5.31	26.02	-109.16		-8.86	0.53	-20.65
-5.29	26.06	-109.38		-9.01	0.61	-20.67
-5.31	25.96	-108.93		-8.98	0.49	-20.83
-5.38	26.1	-109.36		-8.92	0.55	-20.71
-5.31	25.94	-109.35		-8.98	0.53	-20.73
-5.37	26.05	-109.1		-9.06	0.49	-20.63
-5.34	26.06	-109.01		-9.1	0.48	-20.8
-5.36	25.97	-109.26		-8.93	0.43	-20.8
-5.29	26.01	-109.4		-9.1	0.49	-20.76
-5.21	26.15	-109.17		-9.06	0.54	-20.72
-5.31	26.01	-109.06		-9.12	0.54	-20.73
-5.34	26.07	-109.21		-8.95	0.48	-20.92
-5.36	25.99	-109.25		-8.93	0.53	-20.66
-5.27	25.95	-109.01		-9.07	0.53	-20.65
-5.13	26.05	-109.12		-8.98	0.45	-20.67
-5.32	25.99	-109.27		-8.88	0.48	-20.73
[truncated: 15,992 more rows]

## Sheet: Figure 2B
Cycle 1								Cycle 2								Cycle 3
Sensor Phone				Background Phone				Sensor Phone				Background phone				Sensor Phone			Background Phone
Bx	By	Bz		Bx	By	Bz		Bx	By	Bz		Bx	By	Bz		Bx	By	Bz		Bx	By	Bz		Sampling Rate is 1 Hz
-6.04	25.99	-109.3		-9.13	0.58	-20.78		-0.44073	19.15	-93.3016		-0.114099	0.547452	-0.062951		-5.23	26.94	-109.93		-9.06	0.54	-20.72
-5.97	25.92	-109.16		-9	0.49	-20.67		-0.59073	19.21	-93.5216		-0.314099	0.647452	-0.052951		-5.18	26.89	-109.58		-9.03	0.5	-20.73		Data taken during solution changes were removed for presentation in Figure 2B for clarity.
-5.97	25.81	-109.27		-8.97	0.6	-20.85		-0.54073	19.25	-93.3416		-0.384099	0.607452	0.217049		-5.03	26.96	-109.82		-9.02	0.5	-20.71
-5.96	25.89	-109.15		-9.11	0.5	-21.1		-0.55073	19.16	-93.3116		-0.204098	0.517452	0.047049		-5.06	27.02	-109.75		-8.87	0.61	-20.56
-6.03	25.9	-109.38		-9.03	0.59	-20.94		-0.46073	19.15	-93.3916		-0.204098	0.657452	0.227049		-5.01	26.99	-109.73		-9.12	0.55	-20.61
-6.02	25.95	-109.45		-9.05	0.5	-21		-0.47073	19.21	-93.4616		-0.214098	0.627452	0.187049		-5.12	26.94	-109.85		-8.8	0.51	-20.68
-6.06	25.89	-109.22		-9.12	0.48	-20.87		-0.37073	19.21	-93.3916		-0.214098	0.657452	0.097049		-5.15	27.11	-109.64		-9.08	0.65	-20.57
-5.94	25.87	-109.35		-8.97	0.5	-20.81		-0.49073	19.19	-93.4516		-0.174098	0.497452	0.147049		-5.1	27.03	-109.79		-8.9	0.58	-20.63
-5.97	25.85	-109.17		-8.96	0.63	-20.91		-0.50073	19.18	-93.1216		0.0259015	0.517452	-0.062951		-5.07	27.01	-109.87		-8.9	0.55	-20.65
-5.96	25.86	-109.16		-9.02	0.53	-20.88		-0.42073	19.15	-93.3416		-0.274098	0.647452	0.097049		-5.11	27.03	-109.74		-9	0.5	-20.58
-5.99	25.82	-109.23		-9.02	0.49	-20.73		-0.54073	19.19	-93.3616		-0.174098	0.677452	0.037049		-5.06	27.08	-109.73		-8.87	0.55	-20.75
-5.92	25.75	-109.22		-9.02	0.58	-20.92		-0.45073	19.17	-93.4116		-0.0640985	0.497452	0.067049		-5.4	27.32	-111.35		-9	0.58	-20.52
-6.01	26	-109.1		-9.06	0.45	-20.8		-0.26073	19.17	-93.2616		-0.0340985	0.597452	0.277049		-6.48	28.08	-114.05		-9.01	0.45	-20.55
-5.84	25.94	-109.16		-8.77	0.5	-20.95		-0.36073	19.15	-93.4216		-0.0740985	0.557452	0.017049		-6.4	27.96	-113.87		-8.76	0.46	-20.77
-5.97	25.9	-109.18		-9.11	0.45	-20.82		-0.39073	19.09	-93.4416		-0.204098	0.547452	0.167049		-7.76	29.06	-117.68		-8.85	0.54	-20.61
-5.87	25.92	-109.28		-8.9	0.54	-20.97		-0.40073	19.17	-93.3116		-0.104098	0.527452	0.217049		-8.25	29.32	-118.55		-8.93	0.5	-20.71
-5.93	25.84	-109.35		-9	0.44	-20.78		-0.39073	19.23	-93.4016		-0.104098	0.627452	-0.012951		-8.2	29.26	-118.14		-8.98	0.54	-20.77
-6.02	25.9	-109.17		-8.93	0.44	-20.87		-0.45073	19.2	-93.3916		0.0459015	0.597452	0.267049		-7.97	29.08	-117.94		-9.03	0.5	-20.83
-5.92	25.97	-109.13		-9.05	0.49	-20.89		-0.36073	19.16	-93.2516		-0.164098	0.577452	0.037049		-7.88	29.18	-117.82		-9.01	0.53	-20.62
-5.93	25.86	-109.23		-9.16	0.54	-20.78		-0.34073	19.05	-93.1616		-0.154098	0.567452	0.097049		-8.06	29.09	-117.95		-8.92	0.56	-20.9
-6.01	25.83	-109.11		-9.03	0.6	-20.83		-0.49073	19.11	-93.4416		-0.0640985	0.647452	-0.002951		-7.91	29.07	-117.69		-8.91	0.49	-20.81
-6.04	25.84	-109.22		-8.98	0.54	-20.9		-0.31073	19.1	-93.1216		-0.204098	0.567452	0.127049		-7.97	29.12	-117.95		-9.02	0.46	-20.67
-5.94	25.86	-109.17		-9.02	0.46	-20.72		-0.51073	19.19	-93.2016		0.0459015	0.497452	-0.022951		-4.53	26.78	-108.09		-8.91	0.53	-20.52
-5.82	25.79	-109.12		-9.07	0.55	-20.76		-0.45073	19.15	-93.6216		0.0359015	0.557452	0.087049		-5.17	26.91	-110.12		-8.81	0.48	-20.62
-6.06	25.92	-109.26		-8.95	0.66	-20.73		-0.39073	19.16	-93.3116		-0.124099	0.557452	0.287049		-5.1	26.82	-110.14		-8.96	0.5	-20.7
-5.87	25.81	-109.35		-9.03	0.54	-20.82		-0.45073	19.2	-93.3216		-0.0240985	0.647452	0.377049		-5.15	26.91	-109.78		-9.02	0.44	-20.6
-5.87	25.79	-109.11		-9.06	0.44	-20.96		-0.54073	19.12	-93.2016		-0.0840985	0.577452	0.287049		-5.15	26.87	-109.98		-8.97	0.54	-20.72
-5.91	25.8	-109.12		-9.01	0.64	-20.85		-0.54073	19.16	-93.4516		-0.264098	0.477452	0.117049		-4.97	26.84	-109.75		-9.12	0.51	-20.71
-5.89	25.96	-109.1		-9.11	0.53	-20.75		-0.37073	19.02	-93.4216		-0.124099	0.527452	0.227049		-5	26.83	-109.68		-8.96	0.49	-20.75
-5.88	25.77	-109.08		-9.06	0.49	-21.03		-0.44073	19.17	-93.3616		0.0359015	0.597452	0.267049		-5.1	26.87	-109.84		-9	0.53	-20.73
-5.92	25.81	-109.35		-9.18	0.49	-20.76		-0.37073	19.24	-92.8916		-0.374099	0.557452	0.097049		-5.1	26.76	-109.73		-9.02	0.59	-20.6
-5.89	25.89	-109.4		-9.06	0.48	-20.81		-0.21073	19.05	-92.9416		-0.0840985	0.577452	0.097049		-4.9	26.71	-109.65		-8.95	0.59	-20.58
-5.78	25.75	-109.23		-8.92	0.53	-21		-0.0707297	19.19	-93.0416		-0.184098	0.557452	0.217049		-5	26.86	-109.92		-9.12	0.43	-20.72
-5.96	25.79	-109.06		-8.96	0.6	-20.71		-0.0507297	19.29	-92.5916		-0.164098	0.597452	0.147049		-5.21	26.77	-109.87		-8.98	0.5	-20.78
-5.91	26.01	-109.15		-9.11	0.53	-20.72		0.0292703	19.34	-92.7516		-0.0540985	0.517452	0.367049		-5.13	26.94	-109.38		-9.1	0.43	-20.82
-5.92	25.81	-109.26		-9.02	0.61	-20.78		-0.22073	19.35	-92.6716		-0.134099	0.517452	0.027049		-4.96	26.74	-109.45		-9.11	0.61	-20.48
-5.93	25.82	-109.07		-9.05	0.51	-20.87		-0.0707297	19.44	-92.7116		-0.184098	0.627452	0.027049		-4.96	26.76	-109.62		-8.97	0.61	-20.83
-6.07	25.85	-109.13		-8.98	0.51	-20.93		-0.24073	19.36	-92.8916		-0.0840985	0.607452	0.237049		-5.03	26.71	-109.63		-8.98	0.55	-20.7
-5.92	25.87	-109.11		-9.03	0.58	-20.88		-0.47073	19.34	-92.7716		-0.224099	0.617452	0.347049		-5	26.86	-109.47		-8.98	0.53	-20.8
-5.99	25.85	-109.31		-9.02	0.58	-20.8		-0.49073	19.45	-93.0016		-0.0840985	0.577452	0.337049		-4.86	26.79	-109.57		-9	0.53	-20.53
-5.94	25.95	-109.3		-9.1	0.46	-20.68		-0.22073	19.44	-92.6516		-0.0640985	0.627452	0.227049		-4.95	26.82	-109.69		-8.93	0.59	-20.97
-5.93	25.86	-109.1		-8.98	0.59	-20.92		-0.36073	19.3	-92.7516		-0.104098	0.617452	0.267049		-5.05	26.72	-109.72		-8.97	0.49	-20.65
-5.89	25.85	-109.11		-8.95	0.53	-21		-0.39073	19.41	-92.8916		-0.274098	0.547452	0.317049		-4.98	26.82	-109.64		-8.98	0.51	-20.65
-6.04	25.81	-109.17		-9.16	0.49	-20.76		-0.20073	19.49	-93.8716		-0.104098	0.617452	0.127049		-5.1	26.74	-109.77		-8.88	0.49	-20.92
-5.89	25.9	-109.06		-8.95	0.54	-20.77		-0.39073	19.55	-93.3916		-0.404098	0.547452	0.247049		-4.75	27.09	-109		-8.78	0.58	-20.6
-5.84	25.84	-109.22		-9	0.6	-20.81		-0.20073	19.44	-93.6116		-0.234098	0.497452	0.167049		-4.9	27.16	-109.08		-8.96	0.55	-20.65
-5.93	25.97	-109.41		-8.86	0.59	-21.06		-0.21073	19.35	-93.8916		-0.134099	0.497452	0.267049		-4.65	27.12	-109.17		-9.02	0.54	-20.67
-6.03	25.94	-108.96		-9.07	0.48	-20.83		-0.15073	19.4	-93.6116		-0.154098	0.577452	0.247049		-4.53	27.03	-108.98		-8.95	0.46	-20.92
-5.93	25.94	-109.28		-9.08	0.55	-20.85		-0.29073	19.34	-93.8216		-0.314099	0.597452	0.217049		-4.81	27.22	-108.77		-8.96	0.46	-20.68
-5.96	25.87	-109.17		-9.08	0.4	-20.78		-0.15073	19.26	-93.8616		-0.174098	0.467452	0.137049		-4.71	27.01	-109.19		-9.05	0.49	-20.88
-6.04	25.94	-109.26		-9.13	0.49	-20.81		-0.22073	19.4	-93.8516		-0.214098	0.517452	0.367049		-4.72	27.07	-109.05		-8.98	0.51	-20.86
-5.99	25.85	-109.43		-9.07	0.51	-20.97		-0.12073	19.4	-93.4916		-0.0340985	0.567452	0.197049		-4.85	26.94	-109.18		-8.96	0.5	-20.68
-6.06	25.95	-109.23		-9.03	0.59	-20.9		-0.0907297	19.26	-93.8716		-0.134099	0.527452	0.267049		-4.67	27.07	-109.2		-8.8	0.46	-20.71
-5.93	25.91	-109.23		-9.27	0.58	-20.87		-0.16073	19.52	-93.7516		-0.124099	0.477452	-0.032951		-4.71	27.03	-109.38		-9.03	0.54	-20.61
-5.84	25.97	-109.3		-9.25	0.55	-20.73		-0.31073	19.61	-93.8216		-0.214098	0.457452	0.177049		-4.67	27.06	-109.13		-9.02	0.46	-20.76
-5.93	25.96	-109.01		-9.03	0.5	-20.72		-0.12073	19.86	-93.4516		-0.0740985	0.567452	0.137049		-4.81	27.01	-109.18		-9.01	0.4	-20.7
-5.83	25.95	-108.98		-9.07	0.51	-20.95		-0.10073	19.92	-93.3616		0.0359015	0.647452	0.017049		-4.9	26.99	-109.17		-8.96	0.49	-20.71
-5.81	25.88	-109.41		-9.11	0.53	-20.86		-0.0707297	19.8	-93.6716		-0.214098	0.547452	0.137049		-4.86	26.98	-109.33		-9.11	0.54	-20.81
-5.82	25.94	-109.4		-8.97	0.56	-20.87		-0.26073	19.63	-93.5516		-0.124099	0.557452	0.237049		-4.91	26.97	-109.18		-9	0.51	-20.76
-5.99	26	-109.15		-9.02	0.48	-20.96		-0.0207297	19.66	-93.4416		-0.334098	0.617452	0.167049		-4.9	27.03	-109.27		-8.95	0.46	-20.43
-6.07	25.79	-109.36		-9.08	0.45	-20.91		-0.0107297	19.5	-93.4416		-0.204098	0.517452	0.147049		-4.83	26.93	-109.05		-9.03	0.54	-20.57
-5.92	25.94	-109.16		-9.07	0.56	-20.83		0.0392703	19.52	-93.5516		-0.204098	0.497452	0.137049		-4.82	27.02	-109.47		-9.06	0.54	-20.47
-5.94	25.98	-109.12		-9.05	0.59	-20.99		0.0092703	19.49	-93.4516		-0.124099	0.497452	0.217049		-4.87	27.01	-109.24		-8.85	0.56	-20.66
-5.96	25.91	-109.36		-9.05	0.55	-20.91		0.0092703	19.55	-93.3916		-0.224099	0.647452	0.277049		-4.87	27.01	-109.3		-8.95	0.46	-20.53
-5.74	25.92	-109.26		-9.05	0.54	-20.78		0.0092703	19.54	-93.6916		-0.0340985	0.567452	0.197049		-4.86	27.07	-109.2		-9.02	0.55	-20.58
-5.93	25.92	-109.46		-9.01	0.51	-20.8		-0.0507297	19.47	-93.7216		-0.264098	0.577452	0.417049		-4.87	26.97	-109.25		-8.96	0.54	-20.65
-6.01	25.94	-109.2		-9	0.51	-20.82		-0.15073	19.55	-93.6216		-0.0040985	0.527452	0.067049		-4.88	26.98	-108.97		-8.85	0.49	-20.47
-6.07	25.8	-109.26		-8.97	0.4	-20.82		0.0492703	19.55	-93.6216		-0.134099	0.567452	0.067049		-4.8	27.03	-109.02		-8.98	0.61	-20.78
-5.96	25.9	-109.32		-9	0.48	-20.78		0.0392703	19.5	-93.5616		-0.274098	0.867452	0.177049		-4.76	26.93	-109.24		-8.96	0.46	-20.66
-6.04	25.95	-109.27		-8.98	0.56	-21.06		0.0792703	19.6	-93.5016		-0.214098	0.597452	0.127049		-4.75	26.96	-109.33		-8.98	0.56	-20.66
-6.01	25.9	-109.43		-8.91	0.46	-20.87		-0.0107297	19.51	-93.7516		-0.104098	0.527452	0.137049		-4.8	27.07	-109.32		-8.86	0.4	-20.87
-6.02	25.96	-109.16		-8.98	0.63	-20.9		-0.0707297	19.54	-93.6016		-0.254098	0.517452	0.127049		-4.7	26.96	-109.27		-8.86	0.46	-20.71
-5.98	25.86	-109.32		-9	0.5	-21.02		-0.0507297	19.45	-93.5916		-0.234098	0.617452	0.287049		-4.9	27.01	-109.32		-8.96	0.55	-20.75
-5.87	25.96	-109.47		-9.12	0.59	-20.73		-0.0007297	19.48	-93.6216		-0.224099	0.517452	0.167049		-4.77	27.08	-109.13		-8.93	0.45	-20.65
-5.91	26.02	-109.25		-9.05	0.56	-20.7		0.0392703	19.59	-93.6016		-0.234098	0.527452	0.027049		-4.75	26.98	-109.35		-8.93	0.53	-20.43
-6.03	25.95	-109.27		-8.81	0.6	-20.82		-0.11073	19.5	-93.6916		-0.164098	0.547452	0.247049		-4.8	26.97	-109.3		-8.92	0.61	-20.7
-6.02	25.87	-109.5		-8.97	0.51	-20.96		-0.0407297	19.51	-93.7516		-0.174098	0.597452	0.087049		-4.86	27.01	-109.35		-8.93	0.43	-20.68
-6.04	25.94	-109.32		-9.01	0.49	-21		-0.0607297	19.56	-93.6916		0.0159015	0.507452	0.027049		-4.87	26.93	-109.35		-9.01	0.53	-20.67
-6.03	25.89	-109.23		-9.05	0.56	-20.96		-0.0007297	19.55	-93.7616		-0.134099	0.577452	0.097049		-4.9	26.88	-109.27		-9.02	0.5	-20.73
-6.06	25.91	-109.32		-9.06	0.51	-20.91		-0.0407297	19.57	-93.5216		-0.274098	0.617452	0.197049		-4.87	26.99	-109.19		-8.86	0.5	-20.71
-5.97	25.99	-109.23		-8.93	0.59	-20.73		-0.0607297	19.55	-93.4716		-0.114099	0.647452	0.117049		-4.83	26.98	-109.28		-8.93	0.49	-20.58
-6.13	25.96	-109.25		-8.9	0.6	-20.86		-0.11073	19.56	-93.4716		-0.0040985	0.547452	0.047049		-4.78	27.01	-109.18		-8.98	0.55	-20.7
-6.07	25.81	-109.32		-9.06	0.46	-20.83		0.0092703	19.66	-93.6116		-0.0840985	0.567452	0.037049		-4.72	27.02	-109.27		-9.03	0.54	-20.52
-5.98	25.96	-109.3		-9.05	0.51	-20.87		-0.10073	19.43	-93.4216		-0.164098	0.527452	0.117049		-4.83	27.07	-109.28		-9.13	0.51	-20.8
-6.04	25.99	-109.55		-9.08	0.44	-20.62		0.0992703	19.6	-93.6416		-0.224099	0.547452	0.297049		-4.7	26.97	-109.22		-8.98	0.54	-20.33
-6.06	25.9	-109.16		-9.01	0.5	-20.78		-0.0507297	19.59	-93.6016		-0.0340985	0.667452	0.067049		-4.78	26.97	-109.09		-9.02	0.51	-20.66
-5.97	25.93	-109.43		-9.13	0.58	-20.78		-0.0907297	19.49	-93.4716		-0.224099	0.597452	0.167049		-4.93	26.92	-109.28		-8.82	0.43	-20.67
-5.97	25.97	-109.23		-9.06	0.54	-20.78		-0.0007297	19.56	-93.5616		-0.0540985	0.517452	0.237049		-4.72	26.94	-109.47		-9.06	0.59	-20.52
-5.98	26.06	-109.15		-8.95	0.5	-20.77		-0.0707297	19.51	-93.6116		-0.224099	0.597452	0.367049		-4.77	27.01	-109.14		-8.83	0.53	-20.57
-6.09	25.86	-109.52		-9.11	0.48	-20.71		-0.0507297	19.6	-93.5516		-0.0340985	0.567452	0.127049		-4.86	27.07	-109.35		-8.86	0.61	-20.7
-5.74	25.97	-109.57		-8.83	0.5	-20.95		-0.0907297	19.49	-93.7616		-0.134099	0.577452	0.127049		-4.65	26.87	-109.34		-8.92	0.46	-20.72
-6.11	25.94	-109.28		-9	0.51	-20.62		0.0292703	19.39	-93.6116		-0.254098	0.567452	0.137049		-4.85	26.96	-109.39		-9	0.54	-20.58
-5.93	25.94	-109.36		-9.13	0.56	-20.7		-0.12073	19.49	-93.6216		-0.184098	0.597452	0.277049		-4.88	27.03	-109.15		-8.92	0.53	-20.77
-6.11	25.89	-109.58		-8.85	0.58	-20.82		0.0792703	19.45	-93.3616		-0.164098	0.517452	0.067049		-4.75	26.94	-109.3		-8.97	0.5	-20.56
-5.96	25.92	-109.36		-8.92	0.56	-20.72		0.0092703	19.46	-93.6016		-0.224099	0.567452	0.077049		-4.88	27.01	-109.33		-9.03	0.53	-20.76
-6.14	25.91	-109.38		-9.1	0.51	-20.77		-0.12073	19.42	-93.5116		-0.164098	0.567452	0.127049		-4.92	26.98	-109.3		-8.96	0.55	-20.61
-6.02	25.86	-109.45		-9.03	0.6	-20.83		-0.12073	19.49	-93.5116		0.0459015	0.597452	0.067049		-4.88	27.03	-109.25		-8.85	0.55	-20.62
-6.01	25.85	-109.22		-9.16	0.53	-21		-0.0007297	19.47	-93.3116		-0.0840985	0.517452	0.147049		-4.7	26.98	-109.39		-8.86	0.54	-20.62
-6.06	25.96	-109.31		-9.08	0.53	-20.63		-0.0907297	19.54	-93.4416		-0.184098	0.627452	0.287049		-4.83	27.03	-109.35		-8.98	0.54	-20.46
-6.07	25.82	-109.35		-9.05	0.5	-20.93		0.0092703	19.44	-93.9116		-0.174098	0.567452	0.247049		-4.77	26.94	-109.34		-8.9	0.55	-20.73
-6.11	25.86	-109.46		-9.1	0.55	-20.87		-0.0907297	19.51	-93.5016		0.0259015	0.517452	0.237049		-4.82	26.93	-109.23		-9.05	0.45	-20.6
-6.07	25.87	-109.33		-9.01	0.58	-20.75		-0.14073	19.52	-93.4916		-0.134099	0.577452	0.277049		-4.8	27.01	-109.3		-8.78	0.39	-20.62
-5.93	25.99	-109.38		-8.95	0.6	-20.93		0.0992703	19.44	-93.5216		-0.254098	0.557452	0.077049		-4.82	27.04	-109.19		-9.07	0.5	-20.5
-6.07	25.94	-109.35		-9.02	0.4	-20.93		0.0492703	19.48	-93.7416		-0.184098	0.547452	0.137049		-4.76	26.98	-109.33		-8.85	0.6	-20.78
-6.07	25.86	-109.37		-9.01	0.51	-20.85		-0.10073	19.45	-93.7416		-0.174098	0.527452	0.127049		-4.76	27.03	-109.39		-8.88	0.46	-20.62
-5.96	25.84	-109.28		-9	0.46	-20.77		0.0092703	19.54	-93.5716		-0.174098	0.557452	-0.052951		-4.89	27.06	-109.3		-8.73	0.45	-20.75
-5.84	26	-109.35		-9.16	0.55	-20.76		0.12927	19.65	-93.5916		-0.254098	0.557452	-0.032951		-4.87	26.96	-109.37		-8.9	0.53	-20.51
-6.08	25.96	-109.23		-8.98	0.53	-20.83		0.0592703	19.52	-93.5516		-0.0640985	0.547452	0.247049		-4.85	27.11	-109.34		-9.03	0.51	-20.51
-5.97	25.89	-109.25		-9.08	0.53	-20.97		0.0592703	19.58	-93.6416		0.0359015	0.527452	0.067049		-4.87	26.98	-109.35		-9.16	0.4	-20.78
-6.03	25.85	-109.16		-9.08	0.53	-20.94		0.0392703	19.5	-93.5616		-0.104098	0.557452	0.127049		-4.75	27.06	-109.28		-9.01	0.46	-20.8
-5.91	26.04	-109.48		-9.02	0.43	-20.8		-0.12073	19.57	-94.0416		-0.0340985	0.567452	0.027049		-4.85	26.94	-109.1		-8.9	0.54	-20.68
-5.96	25.92	-109.45		-8.97	0.5	-20.75		-0.0707297	19.45	-93.4116		-0.0140985	0.707452	0.047049		-4.83	26.92	-109.1		-9.03	0.5	-20.65
-5.92	25.95	-109.26		-9	0.49	-20.81		-0.0407297	19.51	-93.4016		-0.174098	0.597452	-0.072951		-4.82	27.04	-109.19		-8.81	0.48	-20.65
-5.96	25.96	-109.51		-8.98	0.58	-20.9		-0.0907297	19.49	-93.7116		-0.174098	0.497452	-0.062951		-4.83	26.94	-109.25		-8.86	0.53	-20.62
-5.88	25.92	-109.53		-9.01	0.54	-20.85		-0.19073	19.52	-93.6716		-0.174098	0.547452	0.027049		-4.77	26.96	-109.33		-8.81	0.48	-20.73
-6.03	25.94	-109.57		-8.9	0.54	-20.93		-0.0007297	19.59	-93.6516		-0.0840985	0.657452	0.267049		-4.77	26.93	-109.2		-8.8	0.49	-20.7
-5.97	25.97	-109.37		-9.06	0.55	-20.87		-0.0507297	19.49	-93.5616		-0.214098	0.597452	0.167049		-4.78	26.84	-109.5		-9.02	0.43	-20.71
-5.99	26	-109.37		-9.2	0.51	-20.88		-0.12073	19.56	-93.8116		-0.0740985	0.597452	0.167049		-4.71	26.99	-109.12		-8.85	0.46	-20.65
-6.01	25.95	-109.46		-9.1	0.54	-20.72		-0.0507297	19.49	-93.7616		-0.0840985	0.627452	0.027049		-4.85	26.99	-109.24		-9	0.6	-20.8
-5.98	25.96	-109.52		-9.05	0.5	-20.87		-0.0607297	19.45	-93.7716		-0.154098	0.507452	0.097049		-4.72	27.03	-109.25		-8.96	0.38	-20.71
-6.03	25.92	-109.56		-9.07	0.54	-20.8		0.0092703	19.51	-93.6216		-0.224099	0.547452	0.267049		-4.82	27.02	-109.22		-8.91	0.54	-20.7
-5.94	25.92	-109.4		-9.02	0.49	-20.93		-0.0407297	19.59	-93.4516		-0.204098	0.517452	0.017049		-4.72	27.04	-109.28		-8.91	0.45	-20.52
-5.86	25.95	-109.35		-9.16	0.54	-20.87		-0.12073	19.51	-93.6416		-0.134099	0.507452	0.237049		-4.63	27.01	-109.22		-9.08	0.5	-20.41
-5.88	26	-109.42		-9.11	0.59	-20.68		-0.17073	19.47	-93.4216		-0.134099	0.597452	0.127049		-4.72	27.04	-109.29		-9	0.63	-20.5
-6.04	26.03	-109.52		-8.87	0.54	-20.85		-0.17073	19.49	-93.5016		-0.264098	0.527452	0.227049		-4.82	27.03	-109.25		-8.82	0.38	-20.82
-6.19	25.96	-109.42		-9.27	0.58	-20.85		-0.0907297	19.4	-93.5416		-0.174098	0.497452	0.127049		-4.76	26.98	-109.18		-9.02	0.46	-20.58
-5.89	25.91	-109.38		-9.07	0.39	-21.07		-0.11073	19.56	-93.5116		-0.284098	0.567452	0.087049		-4.76	27.07	-109.49		-9	0.53	-20.5
-6.02	25.99	-109.52		-9.05	0.46	-20.8		-0.0907297	19.61	-93.5716		-0.114099	0.517452	0.027049		-4.73	27.01	-109.28		-8.77	0.48	-20.52
-6.01	25.91	-109.63		-9.12	0.5	-20.73		0.0392703	19.49	-93.8416		-0.104098	0.527452	-0.082951		-4.92	26.98	-109.39		-9.03	0.61	-20.72
-5.98	25.94	-109.45		-9.12	0.5	-20.91		-0.12073	19.47	-93.7716		-0.364098	0.467452	-0.052951		-4.8	26.91	-109.35		-9.05	0.51	-20.57
-6.01	25.9	-109.53		-8.85	0.46	-20.82		-0.20073	19.5	-93.6716		-0.204098	0.567452	0.247049		-4.73	27.16	-109.38		-8.92	0.55	-20.36
-5.94	25.94	-109.52		-9.1	0.46	-20.93		-0.12073	19.49	-93.6916		-0.204098	0.607452	0.177049		-4.8	26.94	-109.28		-8.87	0.36	-20.75
-5.86	25.95	-109.42		-8.98	0.55	-20.81		-0.0707297	19.49	-93.8616		-0.184098	0.457452	0.067049		-4.76	27.04	-109.47		-8.96	0.51	-20.55
-5.86	25.94	-109.37		-8.97	0.58	-20.82		-0.0407297	19.58	-93.6416		-0.0640985	0.647452	0.347049		-4.8	27.02	-109.22		-8.95	0.58	-20.47
-5.93	25.9	-109.53		-9.1	0.53	-20.85		-0.0107297	19.57	-93.7416		-0.0640985	0.667452	0.037049		-4.65	26.84	-109.48		-8.96	0.4	-20.48
-5.88	25.98	-109.5		-9.17	0.44	-20.85		-0.12073	19.51	-93.6716		-0.0840985	0.507452	0.187049		-4.91	26.97	-109.38		-8.71	0.63	-20.61
-5.87	25.89	-109.63		-9.15	0.54	-20.83		-0.11073	19.56	-93.7416		-0.174098	0.577452	0.237049		-4.76	26.89	-109.37		-8.9	0.49	-20.8
-5.96	25.9	-109.66		-9.08	0.51	-20.81		-0.15073	19.6	-93.7616		-0.104098	0.627452	0.077049		-4.78	26.99	-109.4		-8.97	0.55	-20.72
-5.87	25.9	-109.43		-9.03	0.58	-20.86		-0.11073	19.44	-93.7616		-0.0740985	0.497452	-0.002951		-4.73	26.94	-109.39		-8.97	0.53	-20.55
-5.83	25.9	-109.5		-8.97	0.56	-20.93		-0.0607297	19.5	-93.7116		0.0259015	0.467452	0.137049		-4.92	27.06	-109.37		-8.96	0.58	-20.5
-5.93	25.95	-109.52		-9.1	0.48	-20.77		-0.0607297	19.51	-93.8016		-0.184098	0.507452	0.187049		-4.72	26.98	-109.09		-8.83	0.46	-20.61
-5.99	26.1	-109.52		-9.11	0.49	-20.92		0.0092703	19.64	-93.8716		-0.174098	0.647452	0.027049		-4.7	26.94	-109.24		-8.88	0.53	-20.48
-5.98	26.01	-109.55		-8.98	0.5	-21.01		0.0792703	19.66	-93.7116		-0.124099	0.547452	0.037049		-4.81	27.04	-109.3		-8.98	0.44	-20.77
-6.04	25.89	-109.31		-9.18	0.55	-20.8		-0.14073	19.54	-93.5516		0.0259015	0.567452	0.077049		-4.71	26.98	-109.34		-8.98	0.44	-20.4
-5.96	25.89	-109.45		-9.13	0.46	-20.92		-0.0607297	19.53	-93.6616		-0.134099	0.577452	0.297049		-4.66	26.96	-109.32		-8.97	0.64	-20.68
-5.99	25.93	-109.47		-9.05	0.48	-20.86		-0.17073	19.56	-93.6716		-0.254098	0.597452	-0.002951		-4.81	26.97	-109.34		-9.02	0.64	-20.53
-5.79	25.85	-109.75		-8.83	0.5	-20.62		-0.10073	19.59	-93.8416		-0.104098	0.667452	0.037049		-4.68	27.07	-109.39		-8.97	0.55	-20.53
-6.04	25.9	-109.62		-9.11	0.56	-20.87		-0.0007297	19.56	-93.6216		-0.124099	0.567452	0.297049		-4.75	27.02	-109.23		-9.13	0.54	-20.41
-5.94	25.97	-109.4		-9.03	0.61	-20.88		0.0592703	19.42	-93.7416		-0.124099	0.547452	-0.002951		-4.87	26.99	-109.28		-9.03	0.56	-20.48
-5.94	25.96	-109.53		-8.95	0.56	-20.88		-0.10073	19.56	-93.6916		-0.174098	0.607452	0.167049		-4.81	27.02	-109.2		-8.88	0.55	-20.51
-5.96	26.02	-109.51		-8.96	0.54	-20.71		0.0392703	19.6	-93.7116		-0.204098	0.617452	0.127049		-4.75	27.04	-109.38		-9.06	0.5	-20.62
-6.02	25.84	-109.5		-9.02	0.51	-20.81		0.0292703	19.57	-93.9016		-0.234098	0.527452	0.167049		-4.76	27.06	-109.29		-8.85	0.48	-20.61
-5.98	25.89	-109.28		-9.08	0.48	-20.82		-0.0507297	19.61	-93.6416		-0.134099	0.507452	0.097049		-4.86	26.98	-109.47		-8.95	0.45	-20.57
-6.02	26.01	-109.5		-9.12	0.48	-21.03		-0.0207297	19.49	-93.6416		-0.184098	0.567452	0.077049		-4.83	26.92	-109.4		-8.97	0.51	-20.58
-5.91	26	-109.45		-9.07	0.51	-20.78		0.0292703	19.54	-93.8416		-0.0540985	0.617452	0.067049		-4.88	26.99	-109.42		-9.02	0.51	-20.55
-5.88	26	-109.31		-9.07	0.59	-20.98		0.0092703	19.59	-93.5716		-0.114099	0.527452	0.017049		-4.88	27.08	-109.32		-8.98	0.48	-20.57
-5.98	26.04	-109.41		-9.1	0.49	-20.91		-0.0107297	19.47	-93.9016		-0.134099	0.517452	0.217049		-4.78	26.99	-109.45		-9.15	0.64	-20.68
-5.92	25.9	-109.35		-9	0.43	-20.97		0.0292703	19.51	-93.7216		-0.184098	0.677452	0.117049		-4.77	27.01	-109.4		-9.06	0.59	-20.45
-5.96	25.9	-109.57		-8.97	0.49	-20.9		-0.0507297	19.5	-93.7516		-0.264098	0.547452	-0.062951		-4.83	26.94	-109.35		-9.01	0.46	-20.67
-6.01	25.86	-109.63		-9.12	0.49	-20.95		0.10927	19.56	-93.8016		-0.234098	0.567452	0.217049		-4.8	26.96	-109.4		-8.97	0.48	-20.7
-6.02	25.96	-109.52		-8.93	0.46	-20.75		0.18927	19.6	-93.7416		-0.104098	0.547452	0.277049		-4.83	26.98	-109.32		-8.96	0.45	-20.67
-5.88	26.02	-109.37		-8.86	0.46	-20.8		0.0392703	19.51	-93.7216		-0.124099	0.517452	0.227049		-4.93	27.06	-109.53		-8.83	0.53	-20.75
-5.81	25.86	-109.43		-9.01	0.51	-20.8		0.0392703	19.55	-93.5516		0.0459015	0.577452	0.067049		-4.87	26.93	-109.2		-8.97	0.45	-20.67
-5.94	26	-109.43		-9.16	0.49	-21.05		0.0292703	19.55	-93.8116		-0.0740985	0.557452	-0.032951		-4.78	27.09	-109.13		-9.13	0.46	-20.46
-5.94	25.91	-109.57		-9.17	0.51	-20.86		-0.0507297	19.56	-93.7516		-0.0140985	0.607452	-0.152951		-4.86	27.07	-109.39		-8.97	0.49	-20.63
-5.92	25.94	-109.48		-9.18	0.54	-20.92		-0.0507297	19.54	-93.8616		-0.314099	0.527452	0.137049		-4.75	27.04	-109.29		-8.82	0.51	-20.67
-5.96	25.89	-109.41		-9.21	0.49	-21.01		-0.0007297	19.49	-93.7216		0.145901	0.547452	0.117049		-4.81	26.92	-109.39		-9.01	0.41	-20.63
-5.82	25.92	-109.45		-9.06	0.49	-20.92		-0.12073	19.57	-93.8116		-0.104098	0.547452	0.117049		-4.9	26.92	-109.28		-8.88	0.59	-20.71
-5.83	26	-109.36		-9.1	0.49	-21.03		-0.0007297	19.51	-93.7616		-0.184098	0.547452	0.077049		-4.8	26.87	-109.35		-8.97	0.66	-20.6
-5.86	25.96	-109.51		-8.86	0.6	-20.88		-0.0507297	19.55	-93.6716		-0.0540985	0.567452	0.117049		-4.87	27.02	-109.39		-8.95	0.43	-20.53
-5.88	25.89	-109.47		-9.06	0.38	-20.92		0.0492703	19.65	-93.5216		-0.114099	0.577452	0.087049		-4.83	27.04	-109.45		-8.93	0.46	-20.57
-5.91	26.02	-109.55		-9.21	0.61	-20.83		-0.0607297	19.58	-93.8516		-0.0240985	0.527452	0.117049		-4.82	27.02	-109.23		-8.97	0.51	-20.66
-5.88	25.96	-109.22		-8.96	0.5	-20.73		0.0592703	19.51	-93.7716		-0.124099	0.577452	0.097049		-4.9	27.02	-109.29		-8.97	0.53	-20.6
-5.96	25.95	-109.66		-8.97	0.53	-20.9		0.0592703	19.57	-93.6716		-0.214098	0.627452	0.037049		-4.98	27.09	-109.47		-9.02	0.56	-20.56
-5.76	26.02	-109.43		-9.05	0.55	-20.97		-0.0107297	19.57	-93.6916		-0.164098	0.607452	0.177049		-4.86	27.09	-109.38		-8.95	0.44	-20.65
-5.83	25.99	-109.36		-9.1	0.54	-20.75		0.13927	19.54	-93.7216		-0.104098	0.627452	-0.012951		-4.92	27.02	-109.45		-8.97	0.59	-20.62
-5.93	25.96	-109.4		-9.11	0.5	-20.95		0.10927	19.56	-93.5716		-0.0540985	0.607452	0.017049		-4.83	26.98	-109.48		-9.03	0.63	-20.65
-5.87	25.96	-109.45		-8.98	0.4	-20.86		0.0392703	19.58	-93.7716		-0.0540985	0.527452	-0.022951		-4.93	26.94	-109.43		-8.96	0.58	-20.45
-5.93	25.91	-109.55		-9.08	0.54	-20.83		0.12927	19.55	-93.8716		-0.0740985	0.647452	0.097049		-4.9	26.96	-109.32		-9.03	0.59	-20.47
-5.93	25.89	-109.6		-9	0.6	-20.68		0.0492703	19.5	-93.8916		-0.0240985	0.417452	-0.082951		-4.83	26.98	-109.28		-8.93	0.45	-20.45
-5.81	26.01	-109.43		-9.13	0.53	-20.81		-0.14073	19.45	-93.8216		-0.254098	0.577452	0.177049		-4.95	26.93	-109.44		-9.03	0.58	-20.55
-5.83	25.92	-109.77		-9.12	0.46	-20.73		-0.0407297	19.54	-93.6616		-0.164098	0.667452	0.237049		-4.78	27.06	-109.45		-9.11	0.45	-20.62
-6.03	25.91	-109.46		-9.12	0.5	-20.75		-0.0507297	19.41	-93.7616		-0.154098	0.557452	0.317049		-4.85	26.91	-109.48		-8.87	0.49	-20.75
-5.87	25.94	-109.53		-9.01	0.44	-20.95		0.0492703	19.59	-93.7016		-0.0740985	0.507452	0.137049		-4.9	27.12	-109.53		-8.95	0.63	-20.61
-5.92	25.86	-109.68		-9.01	0.48	-20.86		-0.11073	19.64	-93.5116		-0.204098	0.517452	0.037049		-4.8	26.92	-109.47		-9.05	0.51	-20.63
-5.91	25.85	-109.55		-9.08	0.6	-20.86		-0.10073	19.5	-93.6416		-0.0840985	0.517452	-0.102951		-4.87	26.99	-109.43		-8.83	0.49	-20.61
-5.91	25.87	-109.4		-9	0.53	-20.98		-0.0507297	19.59	-93.6416		-0.184098	0.527452	0.117049		-4.85	27.08	-109.49		-9.15	0.55	-20.51
-5.91	25.84	-109.62		-9.2	0.55	-20.76		-0.12073	19.52	-93.7916		-0.124099	0.527452	0.137049		-4.9	27.01	-109.54		-9.1	0.49	-20.65
-5.87	26.01	-109.35		-9.17	0.46	-20.7		-0.12073	19.48	-93.6916		-0.334098	0.657452	0.087049		-4.82	27.01	-109.72		-8.92	0.56	-20.63
-5.87	25.91	-109.45		-9.16	0.49	-20.9		-0.0607297	19.56	-93.8516		-0.134099	0.597452	0.067049		-4.82	26.97	-109.48		-9.05	0.46	-20.66
-5.88	25.96	-109.65		-9.05	0.5	-20.9		0.0592703	19.53	-93.7716		-0.224099	0.607452	-0.032951		-4.9	27.01	-109.63		-8.96	0.59	-20.52
-6.03	25.91	-109.33		-9.07	0.48	-20.81		0.0492703	19.47	-93.5516		0.0259015	0.507452	0.317049		-4.76	27.03	-109.37		-9.07	0.5	-20.67
-5.93	26.06	-109.75		-9.02	0.48	-20.9		0.0992703	19.54	-93.7916		-0.104098	0.557452	0.167049		-4.85	27.03	-109.54		-9.02	0.56	-20.68
-5.94	25.9	-109.51		-9.01	0.43	-20.87		-0.15073	19.52	-93.6916		-0.164098	0.477452	0.247049		-4.8	26.98	-109.35		-8.83	0.48	-20.53
-5.78	25.92	-109.7		-9.07	0.51	-21.01		-0.12073	19.51	-93.7516		-0.134099	0.597452	0.227049		-4.82	27.03	-109.3		-8.87	0.46	-20.58
-5.86	25.95	-109.46		-9.18	0.36	-21		-0.0907297	19.41	-93.9016		-0.154098	0.517452	0.187049		-4.88	27.09	-109.32		-9.07	0.59	-20.62
-5.81	26.04	-109.47		-9.22	0.58	-20.82		-0.0407297	19.5	-93.6016		-0.204098	0.547452	0.127049		-4.83	27.04	-109.35		-8.96	0.55	-20.62
-5.99	25.91	-109.48		-8.97	0.46	-20.82		-0.0107297	19.38	-93.6716		-0.354098	0.517452	0.017049		-4.7	26.98	-109.4		-8.91	0.43	-20.88
-6.11	25.95	-109.31		-8.88	0.46	-20.91		0.17927	19.59	-93.6416		-0.174098	0.577452	0.197049		-4.88	26.97	-109.6		-8.82	0.56	-20.55
-5.97	25.94	-109.5		-9.01	0.55	-20.73		-0.0007297	19.41	-93.9916		-0.184098	0.617452	0.147049		-4.81	27.12	-109.39		-9.01	0.51	-20.66
-5.76	25.9	-109.5		-9.02	0.56	-20.95		0.0592703	19.59	-93.7016		-0.164098	0.577452	0.167049		-4.73	27.09	-109.79		-8.91	0.49	-20.67
-5.86	26.01	-109.5		-8.92	0.49	-21		0.12927	19.43	-93.8516		-0.284098	0.667452	-0.022951		-4.8	27.01	-109.4		-8.97	0.43	-20.51
-5.86	26.04	-109.42		-9.17	0.46	-20.91		0.0792703	19.49	-93.9916		-0.174098	0.527452	0.267049		-4.81	27.03	-109.49		-9.01	0.5	-20.55
-5.87	26	-109.3		-9.07	0.53	-20.67		-0.0507297	19.54	-93.7716		-0.254098	0.507452	0.197049		-4.81	26.98	-109.39		-8.96	0.46	-20.57
-5.77	25.97	-109.61		-9.01	0.39	-20.86		0.13927	19.52	-93.7116		-0.214098	0.617452	0.317049		-4.91	27.04	-109.54		-8.91	0.54	-20.72
-5.86	25.95	-109.55		-9.1	0.55	-20.82		0.0092703	19.49	-93.7516		-0.0640985	0.577452	0.037049		-4.83	26.99	-109.44		-9.01	0.45	-20.8
-5.76	26.02	-109.53		-9.26	0.46	-20.99		0.0592703	19.43	-93.9516		-0.0140985	0.527452	0.077049		-4.92	26.98	-109.5		-8.96	0.53	-20.51
-5.73	25.95	-109.63		-9.08	0.38	-20.91		0.10927	19.53	-93.6916		-0.104098	0.557452	0.087049		-4.92	27.06	-109.34		-9.03	0.48	-20.45
-5.87	25.99	-109.67		-9.15	0.58	-20.76		0.0292703	19.55	-93.6716		-0.324098	0.477452	-0.002951		-4.95	27.03	-109.38		-8.85	0.45	-20.67
-5.97	25.94	-109.45		-9.03	0.58	-20.73		0.0592703	19.61	-93.7616		-0.274098	0.517452	0.167049		-4.88	27.02	-109.32		-9.08	0.55	-20.61
-5.84	26.02	-109.58		-9	0.64	-20.81		0.0292703	19.5	-93.7416		-0.254098	0.597452	0.217049		-4.81	27.03	-109.45		-9.06	0.55	-20.65
-5.93	25.99	-109.37		-9.07	0.51	-20.75		-0.0607297	19.5	-93.8016		-0.0340985	0.597452	0.227049		-4.93	26.99	-109.45		-9.06	0.5	-20.62
-5.84	25.97	-109.52		-9.11	0.66	-20.93		-0.0107297	19.46	-93.6216		-0.204098	0.597452	0.077049		-4.95	27.03	-109.49		-8.93	0.54	-20.63
-5.81	25.81	-109.61		-9.08	0.6	-20.85		-0.0207297	19.57	-93.8916		-0.0740985	0.597452	0.077049		-4.8	27.06	-109.6		-9.13	0.55	-20.45
-5.84	26.01	-109.18		-8.91	0.56	-20.87		-0.0107297	19.51	-93.8216		-0.114099	0.667452	-0.022951		-4.77	27.01	-109.43		-8.96	0.46	-20.67
-5.89	26.01	-109.48		-9.03	0.54	-20.95		-0.0507297	19.54	-93.7916		-0.154098	0.597452	0.267049		-4.88	27.13	-109.37		-8.96	0.5	-20.61
-5.84	25.9	-109.66		-8.97	0.6	-20.91		0.10927	19.53	-93.6916		-0.114099	0.597452	0.147049		-4.7	27.08	-109.55		-8.92	0.46	-20.78
-5.76	25.94	-109.58		-9.17	0.63	-20.78		-0.0607297	19.55	-93.7916		-0.184098	0.517452	0.067049		-4.88	26.99	-109.45		-8.91	0.54	-20.7
-5.91	25.91	-109.72		-9.25	0.48	-20.71		-0.10073	19.5	-93.8116		-0.134099	0.527452	-0.012951		-4.88	26.96	-109.5		-8.97	0.48	-20.56
-5.83	25.97	-109.4		-8.98	0.45	-20.78		-0.0707297	19.44	-93.8516		-0.134099	0.557452	-0.032951		-4.78	27.02	-109.44		-8.95	0.46	-20.61
-6.01	26.1	-109.58		-9.03	0.5	-20.73		-0.0507297	19.56	-93.8516		0.0159015	0.527452	0.047049		-4.8	27.01	-109.39		-9.16	0.54	-20.63
-5.97	25.99	-109.47		-8.91	0.53	-20.93		-0.0007297	19.46	-94.0016		-0.0740985	0.517452	0.137049		-4.96	27.04	-109.4		-9.1	0.44	-20.66
-5.96	25.99	-109.68		-8.97	0.55	-20.76		-0.17073	19.57	-93.9916		-0.314099	0.497452	0.227049		-4.96	27.03	-109.55		-9.07	0.44	-20.6
-5.94	25.86	-109.5		-8.91	0.44	-20.9		0.0392703	19.46	-93.6516		-0.0640985	0.597452	0.047049		-4.78	27.07	-109.39		-8.88	0.51	-20.66
-5.99	25.87	-109.52		-9.12	0.56	-20.88		-0.12073	19.44	-93.9716		-0.254098	0.657452	-0.052951		-4.78	27.08	-109.39		-8.86	0.6	-20.57
-5.93	25.89	-109.63		-9.08	0.48	-20.81		-0.0407297	19.52	-93.9616		-0.124099	0.567452	0.117049		-4.96	27.07	-109.54		-9.06	0.5	-20.61
-5.94	25.96	-109.67		-9.02	0.53	-20.9		0.0292703	19.46	-93.7516		-0.234098	0.657452	0.347049		-4.9	26.94	-109.38		-8.93	0.56	-20.56
-5.99	25.92	-109.5		-9.1	0.5	-20.81		0.15927	19.54	-93.6916		-0.304098	0.557452	0.147049		-4.93	27.17	-109.32		-8.78	0.51	-20.68
-5.94	25.87	-109.65		-9.01	0.56	-20.91		0.0892703	19.57	-93.9516		-0.114099	0.577452	0.317049		-4.87	26.94	-109.35		-8.76	0.54	-20.61
-5.98	25.91	-109.47		-9.15	0.56	-20.97		-0.0207297	19.5	-93.8016		-0.214098	0.527452	0.117049		-4.86	27.02	-109.55		-8.87	0.53	-20.73
-5.94	26.01	-109.51		-9.01	0.54	-20.98		-0.0907297	19.5	-93.9016		-0.0240985	0.617452	0.027049		-5.02	26.99	-109.34		-9.03	0.44	-20.72
-5.79	26.01	-109.37		-9.1	0.48	-20.76		-0.19073	19.46	-93.9516		-0.0640985	0.647452	0.247049		-4.8	27.12	-109.35		-9.06	0.43	-20.65
-5.88	26.02	-109.5		-9.01	0.56	-20.86		-0.0607297	19.51	-93.8716		-0.284098	0.597452	0.027049		-4.8	27.11	-109.52		-8.97	0.45	-20.75
-5.94	25.99	-109.33		-8.88	0.56	-20.87		-0.11073	19.56	-93.8416		-0.0540985	0.717452	-0.002951		-4.8	27.12	-109.52		-8.87	0.55	-20.7
-6.02	25.91	-109.36		-9.03	0.44	-20.88		-0.0507297	19.55	-93.7716		-0.0140985	0.557452	0.067049		-4.93	27.01	-109.63		-8.87	0.49	-20.57
-5.79	25.92	-109.52		-9.05	0.53	-20.7		0.0792703	19.54	-93.8216		-0.154098	0.607452	-0.072951		-4.97	27.03	-109.57		-9.01	0.48	-20.68
-5.93	25.95	-109.6		-9.01	0.46	-20.98		-0.0107297	19.52	-93.8416		0.0859015	0.617452	0.067049		-4.9	27.11	-109.29		-9.12	0.48	-20.66
-5.79	25.98	-109.53		-9.2	0.51	-20.87		-0.0107297	19.49	-93.7416		-0.0240985	0.577452	-0.082951		-4.91	27.02	-109.59		-8.97	0.59	-20.66
-5.77	25.94	-109.73		-8.98	0.45	-20.82		0.0792703	19.53	-93.8616		0.0659015	0.557452	-0.052951		-4.88	27.03	-109.62		-8.83	0.54	-20.71
-5.82	25.91	-109.43		-8.96	0.48	-20.78		0.10927	19.44	-93.7916		-0.0740985	0.577452	0.017049		-4.83	27.09	-109.55		-8.86	0.45	-20.72
-5.93	26.04	-109.73		-8.92	0.49	-20.81		-0.0407297	19.59	-93.7916		0.0259015	0.507452	0.017049		-4.9	26.94	-109.5		-9.03	0.44	-20.43
-5.92	26.01	-109.3		-9.13	0.59	-20.96		-0.0407297	19.55	-93.8416		-0.114099	0.567452	0.117049		-4.88	27.06	-109.53		-9.05	0.55	-20.67
-5.88	26.04	-109.5		-8.93	0.41	-20.95		-0.0007297	19.46	-93.7216		-0.304098	0.767452	0.167049		-4.87	27.03	-109.48		-8.93	0.45	-20.83
-5.73	25.97	-109.37		-9.06	0.54	-20.77		-0.0607297	19.54	-93.8116		-0.154098	0.677452	0.137049		-4.83	27.08	-109.64		-9.11	0.56	-20.45
-5.83	25.91	-109.63		-9.01	0.5	-20.95		0.0592703	19.48	-93.9216		-0.134099	0.497452	0.077049		-4.92	27.01	-109.5		-8.92	0.53	-20.72
-5.89	25.99	-109.6		-9.1	0.59	-20.96		0.0092703	19.51	-93.9516		-0.0840985	0.627452	0.237049		-4.81	27.07	-109.27		-8.9	0.51	-20.5
-5.99	26	-109.28		-8.93	0.48	-20.8		-0.0207297	19.52	-93.9516		-0.214098	0.627452	0.097049		-4.93	27.03	-109.6		-9.02	0.59	-20.72
-6.03	25.89	-109.5		-9.07	0.5	-20.86		0.0292703	19.43	-93.9516		-0.274098	0.597452	0.027049		-4.81	27.03	-109.61		-8.95	0.51	-20.62
-5.84	25.9	-109.65		-9.07	0.49	-21.01		-0.0207297	19.56	-93.9616		-0.104098	0.617452	0.247049		-4.87	27.03	-109.48		-9.05	0.51	-20.75
-5.92	25.97	-109.47		-9.18	0.63	-20.73		-0.0507297	19.55	-93.8916		-0.184098	0.467452	0.177049		-4.88	27.03	-109.3		-9.02	0.5	-20.91
-5.87	25.82	-109.68		-9.1	0.53	-20.86		-0.0007297	19.5	-93.7116		-0.124099	0.617452	0.147049		-5	26.97	-109.65		-9.16	0.51	-20.66
-5.81	25.89	-109.58		-9	0.63	-20.87		-0.0907297	19.47	-93.9516		-0.234098	0.597452	0.087049		-5.06	26.97	-109.4		-9.01	0.53	-20.71
-5.91	25.92	-109.6		-8.98	0.54	-20.83		-0.0707297	19.46	-93.8716		-0.0740985	0.507452	0.197049		-4.92	27.12	-109.5		-8.93	0.5	-20.67
-5.87	25.95	-109.57		-9.06	0.45	-20.82		0.0592703	19.4	-93.8416		-0.0740985	0.547452	0.027049		-4.91	26.99	-109.63		-8.92	0.49	-20.68
-5.77	26.01	-109.55		-9.28	0.49	-20.56		0.0492703	19.45	-93.8416		-0.224099	0.527452	0.187049		-4.92	27.07	-109.3		-8.92	0.51	-20.46
-5.82	25.91	-109.62		-9.12	0.49	-20.97		0.0392703	19.5	-93.8916		-0.0540985	0.647452	0.117049		-4.85	27.14	-109.63		-8.95	0.56	-20.71
-5.93	25.92	-109.63		-8.95	0.5	-20.78		-0.12073	19.47	-93.7416		-0.284098	0.527452	0.047049		-4.86	27.07	-109.64		-8.88	0.5	-20.85
-5.91	26.1	-109.6		-9	0.63	-20.82		-0.0007297	19.51	-93.9716		-0.364098	0.497452	0.117049		-4.82	27.02	-109.62		-8.95	0.45	-20.67
-5.89	26.02	-109.55		-9.05	0.56	-20.96		-0.12073	19.47	-93.7216		-0.224099	0.597452	0.137049		-4.95	26.99	-109.45		-8.91	0.48	-20.65
-5.83	25.96	-109.73		-9.11	0.51	-20.65		-0.0007297	19.48	-93.9716		-0.174098	0.567452	0.067049		-5	26.96	-109.5		-9	0.48	-20.63
-5.86	25.92	-109.63		-8.93	0.55	-20.85		-0.0207297	19.56	-93.8116		-0.0840985	0.557452	-0.032951		-4.93	27.04	-109.62		-9.01	0.5	-20.61
-5.83	25.92	-109.71		-9.06	0.49	-20.78		-0.10073	19.47	-93.9716		-0.124099	0.527452	0.077049		-5.02	27.04	-109.63		-8.96	0.41	-20.66
-5.78	25.95	-109.57		-8.93	0.5	-20.8		-0.0707297	19.47	-93.9216		-0.214098	0.577452	-0.102951		-4.85	27.04	-109.53		-8.97	0.56	-20.63
-5.91	25.85	-109.62		-9.22	0.41	-21.02		-0.14073	19.54	-93.9216		-0.214098	0.567452	0.047049		-4.72	27.06	-109.48		-9.02	0.5	-20.62
-5.76	25.99	-109.58		-8.95	0.6	-20.81		0.0492703	19.6	-93.6916		0.0159015	0.527452	0.087049		-4.98	26.93	-109.59		-9.06	0.45	-20.65
-5.94	26	-109.67		-9.22	0.51	-20.82		-0.0007297	19.44	-93.8716		-0.284098	0.477452	0.017049		-4.8	27.13	-109.6		-8.91	0.45	-20.58
-5.89	25.88	-109.63		-9.06	0.56	-20.62		0.12927	19.49	-93.9916		-0.124099	0.577452	-0.002951		-4.96	27.03	-109.49		-9.08	0.38	-20.65
-5.86	26	-109.52		-9.05	0.48	-20.88		0.0392703	19.54	-93.7016		-0.0340985	0.597452	-0.012951		-4.91	27.12	-109.55		-9.05	0.6	-20.62
-5.81	26.03	-109.62		-8.98	0.7	-20.56		0.0292703	19.55	-93.8616		-0.254098	0.497452	0.327049		-4.97	26.96	-109.55		-8.91	0.51	-20.62
-5.77	25.99	-109.72		-9.11	0.5	-20.65		0.0292703	19.55	-93.8216		-0.174098	0.567452	0.237049		-4.86	26.98	-109.39		-8.78	0.5	-20.45
-5.87	25.91	-109.65		-8.93	0.58	-20.91		-0.0007297	19.49	-93.7616		-0.104098	0.627452	0.097049		-4.87	27.03	-109.64		-8.92	0.4	-20.62
-5.92	26.06	-109.66		-9.07	0.55	-20.81		0.0892703	19.59	-93.8016		-0.0040985	0.507452	0.027049		-5.07	27.01	-109.48		-8.85	0.55	-20.67
-5.76	25.9	-109.27		-9.26	0.56	-20.62		-0.0407297	19.51	-93.6516		-0.204098	0.517452	0.087049		-5.07	27.04	-109.45		-9.03	0.49	-20.66
-6.01	25.89	-109.77		-9.02	0.43	-20.97		0.0092703	19.51	-93.8516		-0.114099	0.507452	0.127049		-4.87	27.08	-109.63		-8.92	0.48	-20.68
-5.89	25.92	-109.67		-9.07	0.53	-20.85		-0.0107297	19.43	-93.9116		-0.124099	0.577452	0.037049		-5.01	27.03	-109.67		-9.07	0.49	-20.67
-5.81	25.86	-109.71		-8.98	0.54	-20.71		-0.20073	19.55	-93.7016		-0.114099	0.607452	0.087049		-4.91	27.18	-109.4		-9.07	0.56	-20.65
-5.78	26.04	-109.58		-8.88	0.48	-20.87		-0.0707297	19.38	-93.9216		-0.374099	0.497452	-0.002951		-4.88	27.11	-109.58		-9.11	0.49	-20.73
-5.84	25.9	-109.73		-9.08	0.53	-20.8		-0.0107297	19.44	-93.8216		-0.204098	0.607452	0.017049		-4.81	27.08	-109.6		-8.87	0.4	-20.65
-5.92	25.99	-109.53		-9.21	0.49	-20.72		-0.0107297	19.57	-93.8616		-0.374099	0.467452	0.147049		-4.98	27.14	-109.5		-9.01	0.53	-20.6
-5.93	25.98	-109.45		-9.07	0.54	-20.88		0.0092703	19.57	-93.9216		-0.234098	0.547452	0.117049		-4.78	27.01	-109.72		-9	0.66	-20.45
-5.84	25.94	-109.65		-9.06	0.53	-20.9		-0.0607297	19.45	-94.0016		-0.124099	0.517452	0.087049		-4.95	27.04	-109.5		-8.96	0.46	-20.8
-5.86	26	-109.65		-8.8	0.54	-20.73		-0.14073	19.55	-93.7916		-0.324098	0.607452	0.197049		-4.9	27.07	-109.6		-8.95	0.55	-20.68
-5.84	26.02	-109.67		-8.92	0.5	-20.97		0.0492703	19.49	-93.7016		-0.154098	0.547452	0.067049		-4.9	27.08	-109.38		-8.93	0.5	-20.83
-5.83	26	-109.58		-8.96	0.5	-20.78		-0.0407297	19.41	-93.8516		-0.324098	0.807452	-0.002951		-4.76	27.01	-109.7		-8.96	0.5	-20.48
-5.88	25.99	-109.66		-9.06	0.58	-20.77		-0.0607297	19.65	-93.9016		-0.104098	0.517452	-0.152951		-4.8	27.17	-109.58		-8.91	0.49	-20.72
-5.79	26.06	-109.48		-8.96	0.46	-20.98		-0.15073	19.46	-93.7616		-0.214098	0.607452	-0.032951		-4.77	27.13	-109.6		-9.06	0.46	-20.7
-5.86	25.96	-109.6		-8.85	0.44	-20.61		-0.0207297	19.43	-94.1016		-0.124099	0.477452	-0.262951		-4.85	27.09	-109.6		-8.86	0.44	-20.57
-5.86	26.07	-109.71		-9.13	0.58	-20.8		-0.0207297	19.56	-93.9716		-0.124099	0.507452	0.117049		-4.88	27.02	-109.68		-8.87	0.54	-20.81
-5.72	26.04	-109.77		-8.88	0.49	-20.88		-0.0107297	19.57	-93.9416		-0.114099	0.657452	0.217049		-4.82	26.96	-109.47		-9.07	0.53	-20.68
-5.74	25.99	-109.68		-9.16	0.44	-20.72		-0.0507297	19.47	-94.0416		-0.254098	0.547452	0.077049		-4.91	27.17	-109.64		-9	0.53	-20.58
-5.67	26.04	-109.78		-9.1	0.54	-21.01		-0.0607297	19.54	-94.0616		-0.324098	0.577452	-0.022951		-4.97	27.04	-109.62		-9.06	0.59	-20.52
-5.79	25.94	-109.71		-9.07	0.45	-20.93		0.0292703	19.55	-93.6216		-0.0740985	0.557452	0.027049		-4.9	27.02	-109.47		-9	0.45	-20.56
-5.78	25.97	-109.77		-9.02	0.53	-20.83		0.0492703	19.51	-93.7916		-0.0040985	0.557452	0.037049		-4.87	27.06	-109.57		-8.92	0.51	-20.68
-5.86	25.94	-109.62		-8.88	0.4	-20.9		0.0092703	19.54	-93.9516		-0.114099	0.517452	0.387049		-5.05	27.08	-109.67		-8.91	0.51	-20.63
-5.67	25.99	-109.72		-9.01	0.5	-20.96		-0.0907297	19.55	-93.7416		-0.0340985	0.627452	0.097049		-4.88	27.12	-109.35		-8.91	0.53	-20.7
-5.81	25.95	-109.51		-8.9	0.49	-20.72		0.0292703	19.55	-93.5216		-0.0040985	0.577452	0.067049		-5.01	27.08	-109.47		-9.07	0.41	-20.62
-5.87	25.99	-109.45		-8.96	0.5	-20.95		0.0592703	19.51	-93.6916		-0.114099	0.467452	0.067049		-4.96	27.11	-109.45		-9.03	0.51	-20.63
-5.78	25.99	-109.65		-9.26	0.46	-21		-0.0407297	19.59	-93.7616		-0.0840985	0.577452	0.127049		-4.97	27.09	-109.57		-9.06	0.49	-20.55
-5.74	25.94	-109.63		-9.11	0.5	-20.71		-0.0107297	19.51	-93.9716		-0.0840985	0.567452	0.117049		-4.84	27.01	-109.79		-9.08	0.48	-20.61
-5.88	25.97	-109.53		-8.92	0.59	-20.75		0.0792703	19.63	-93.7716		-0.124099	0.517452	0.047049		-4.82	27.06	-109.63		-8.97	0.49	-20.77
-5.69	25.85	-109.51		-9.15	0.45	-20.91		0.0092703	19.54	-93.7216		-0.0040985	0.527452	0.067049		-4.78	26.98	-109.53		-8.82	0.55	-20.65
-5.88	25.94	-109.62		-8.93	0.51	-20.7		0.10927	19.46	-93.8916		-0.134099	0.557452	-0.052951		-4.97	27.06	-109.58		-8.92	0.41	-20.73
-5.74	26	-109.42		-9.05	0.51	-20.91		0.0092703	19.54	-93.6716		-0.0140985	0.617452	0.127049		-4.87	27.04	-109.8		-8.82	0.58	-20.71
-5.88	26	-109.57		-9	0.63	-20.6		0.13927	19.56	-93.6916		-0.0640985	0.557452	0.037049		-4.95	27.06	-109.59		-9.06	0.46	-20.56
-5.74	25.88	-109.83		-8.96	0.5	-20.97		0.0292703	19.69	-93.9616		-0.114099	0.627452	-0.062951		-4.93	27.03	-109.65		-8.96	0.5	-20.58
-5.68	25.92	-109.63		-8.91	0.5	-20.93		-0.0107297	19.59	-93.7916		-0.0840985	0.507452	0.187049		-4.76	27.02	-109.59		-8.92	0.6	-20.7
-5.84	26.07	-109.6		-9	0.49	-20.92		-0.0207297	19.61	-93.8416		-0.114099	0.607452	-0.012951		-5.07	27.17	-109.62		-8.87	0.46	-20.62
-5.66	25.95	-109.53		-9.07	0.5	-20.88		0.0792703	19.5	-93.7716		-0.0840985	0.567452	0.127049		-4.86	27.11	-109.44		-9.03	0.41	-20.56
-5.76	26	-109.76		-9.21	0.45	-20.88		-0.0207297	19.52	-93.9716		-0.164098	0.557452	0.217049		-4.98	27.02	-109.67		-9.08	0.51	-20.7
-5.84	25.89	-109.67		-8.98	0.51	-20.87		0.0092703	19.62	-93.8016		-0.154098	0.667452	0.117049		-5.01	27.08	-109.69		-8.98	0.54	-20.71
-5.68	25.94	-109.77		-9.06	0.51	-20.81		-0.0507297	19.55	-94.0216		-0.0140985	0.527452	0.137049		-4.78	27.12	-109.78		-9.11	0.54	-20.56
-5.69	25.92	-109.65		-9	0.48	-20.85		0.0492703	19.49	-93.8616		-0.134099	0.567452	0.087049		-4.95	27.16	-109.52		-8.92	0.44	-20.58
-5.81	26.02	-109.63		-9.01	0.54	-20.85		-0.0007297	19.59	-93.7616		-0.234098	0.577452	0.247049		-4.83	27.07	-109.79		-9	0.48	-20.56
-5.88	25.88	-109.61		-8.98	0.51	-20.67		-0.10073	19.5	-93.8516		-0.164098	0.597452	0.027049		-4.71	27.09	-109.72		-9.01	0.49	-20.9
-5.76	25.97	-109.76		-8.83	0.55	-20.68		-0.0407297	19.49	-93.9516		-0.0240985	0.517452	-0.052951		-4.87	27.08	-109.78		-8.92	0.54	-20.72
-5.82	26.04	-109.58		-9.02	0.51	-20.86		-0.0107297	19.51	-93.8216		-0.0740985	0.567452	0.067049		-4.96	27.06	-109.6		-8.97	0.58	-20.72
-5.72	25.95	-109.73		-9.03	0.48	-20.61		-0.0107297	19.45	-93.6916		-0.0840985	0.677452	-0.012951		-4.8	27.18	-109.45		-9.01	0.4	-20.73
-5.72	25.94	-109.58		-8.9	0.46	-20.67		0.0292703	19.53	-93.6216		-0.184098	0.517452	0.137049		-4.87	27.02	-109.85		-9	0.45	-20.72
-5.73	26.1	-109.66		-9.05	0.56	-20.56		-0.0907297	19.46	-93.8716		-0.104098	0.507452	0.067049		-4.95	27.06	-109.69		-8.91	0.54	-20.71
-5.63	26	-109.7		-8.93	0.51	-20.86		-0.0507297	19.65	-93.8416		-0.114099	0.507452	0.117049		-4.93	27.01	-109.54		-9.03	0.49	-20.71
-5.76	25.95	-109.42		-8.92	0.5	-20.8		0.0292703	19.48	-93.9716		-0.134099	0.547452	0.167049		-4.97	27.03	-109.57		-9	0.49	-20.75
-5.76	26.02	-109.76		-9.03	0.48	-20.83		0.0392703	19.49	-93.8916		-0.124099	0.497452	0.017049		-4.96	27.03	-109.45		-8.98	0.45	-20.7
-5.83	26.06	-109.76		-9.1	0.44	-20.86		-0.10073	19.57	-93.7916		-0.0040985	0.527452	0.137049		-5.01	27.08	-109.57		-9.03	0.56	-20.72
-5.87	26.04	-109.6		-8.86	0.55	-20.91		0.0892703	19.56	-94.0416		-0.114099	0.577452	0.097049		-4.8	27.11	-109.55		-9.01	0.46	-20.57
-5.82	26	-109.67		-9.02	0.5	-20.7		-0.0907297	19.49	-93.9516		-0.214098	0.497452	0.097049		-4.82	26.99	-109.63		-8.88	0.56	-20.73
-5.91	25.95	-109.47		-8.98	0.54	-20.92		-0.16073	19.54	-93.9416		-0.254098	0.547452	0.077049		-4.93	27.11	-109.63		-8.95	0.51	-20.87
-5.77	25.95	-109.9		-8.87	0.45	-20.77		-0.0707297	19.51	-93.7116		-0.0640985	0.577452	0.177049		-4.77	26.99	-109.72		-8.88	0.43	-20.7
-5.72	25.99	-109.68		-9.06	0.53	-20.88		-0.19073	19.49	-94.0116		-0.174098	0.517452	-0.052951		-4.82	27.04	-109.8		-8.97	0.55	-20.72
-5.82	25.96	-109.76		-8.9	0.41	-21		-0.16073	19.54	-94.1116		-0.254098	0.567452	0.167049		-4.9	27.12	-109.68		-9	0.41	-20.58
-5.77	25.96	-109.87		-9.03	0.51	-20.85		-0.0107297	19.56	-93.8516		-0.0640985	0.577452	0.027049		-4.91	27.03	-109.5		-8.91	0.4	-20.75
-5.84	25.87	-109.81		-8.96	0.45	-20.78		-0.11073	19.55	-93.9116		-0.0340985	0.547452	0.017049		-4.83	27.04	-109.68		-8.83	0.49	-20.7
-5.84	26	-109.66		-8.88	0.53	-20.83		-0.0907297	19.57	-94.1616		-0.124099	0.547452	0.077049		-4.92	27.08	-109.7		-9.08	0.38	-20.82
-5.82	25.94	-109.96		-8.95	0.44	-20.92		0.0092703	19.57	-93.9616		-0.0340985	0.517452	0.137049		-4.73	27.13	-109.74		-8.98	0.6	-20.6
-5.77	26.04	-109.87		-9	0.46	-20.72		-0.0507297	19.6	-93.9516		-0.114099	0.557452	0.027049		-4.75	27.11	-109.69		-9.02	0.54	-20.61
-5.74	25.99	-109.68		-9.17	0.53	-20.71		-0.0107297	19.62	-93.9716		-0.0640985	0.677452	0.237049		-4.88	27.03	-109.54		-9.02	0.4	-20.72
-5.61	25.97	-109.7		-9.01	0.55	-20.97		-0.0107297	19.55	-94.1516		-0.274098	0.517452	-0.072951		-4.72	26.98	-109.59		-9.06	0.46	-20.48
-5.56	25.95	-109.82		-8.96	0.48	-20.87		-0.15073	19.46	-93.7616		-0.154098	0.607452	-0.002951		-4.88	27.04	-109.63		-8.95	0.48	-20.68
-5.78	25.96	-109.71		-9.07	0.56	-20.91		-0.0007297	19.54	-94.0616		-0.154098	0.607452	0.217049		-4.85	27.02	-109.44		-8.95	0.44	-20.75
-5.66	25.94	-109.77		-9.02	0.48	-20.8		0.0092703	19.58	-93.7916		-0.124099	0.517452	0.087049		-4.87	27.14	-109.68		-9.1	0.39	-20.66
-5.79	25.96	-109.78		-8.95	0.56	-20.82		0.0292703	19.45	-94.0216		-0.0840985	0.517452	0.067049		-4.9	27.18	-109.65		-9.15	0.54	-20.67
-5.74	26.04	-109.71		-9.07	0.54	-20.76		-0.0107297	19.52	-93.7116		-0.134099	0.607452	0.087049		-4.9	27.07	-109.69		-9.16	0.44	-20.77
-5.72	26.04	-109.63		-9.26	0.44	-20.73		-0.12073	19.55	-93.7716		-0.114099	0.627452	-0.032951		-4.85	27.07	-109.72		-9.12	0.45	-20.62
-5.68	25.96	-109.71		-8.97	0.56	-20.96		-0.17073	19.51	-93.9216		-0.0140985	0.547452	-0.112951		-4.96	27.16	-109.72		-9.05	0.48	-20.58
-5.82	26.03	-109.71		-9.01	0.51	-20.98		-0.0707297	19.6	-93.7916		-0.124099	0.697452	0.067049		-4.85	27.04	-109.63		-9.08	0.55	-20.61
-5.73	25.99	-109.52		-8.9	0.51	-20.82		0.0292703	19.57	-93.9116		0.0159015	0.597452	0.077049		-4.97	27.17	-109.62		-9.02	0.48	-20.65
-5.63	26	-109.58		-8.95	0.51	-20.91		0.0392703	19.55	-93.9116		-0.0240985	0.597452	0.067049		-4.81	27.07	-109.72		-8.9	0.43	-20.65
-5.63	25.96	-109.66		-8.87	0.55	-20.95		0.0892703	19.6	-93.9416		-0.174098	0.527452	0.027049		-4.8	27.03	-109.63		-8.97	0.5	-20.87
-5.66	25.92	-109.73		-8.96	0.53	-20.78		-0.16073	19.49	-94.0116		-0.0240985	0.547452	0.087049		-4.78	27.08	-109.77		-9.02	0.55	-20.56
-5.66	25.99	-109.85		-9.11	0.48	-20.77		-0.0907297	19.53	-94.0116		-0.164098	0.647452	0.037049		-4.9	27.06	-109.75		-9.01	0.5	-20.7
-5.67	25.95	-109.63		-9.11	0.51	-20.89		-0.20073	19.61	-93.9116		-0.154098	0.597452	0.267049		-4.9	26.94	-109.73		-8.91	0.53	-20.55
-5.72	25.92	-109.83		-9.05	0.49	-20.75		-0.14073	19.6	-93.8416		-0.204098	0.577452	0.237049		-4.88	27.17	-109.64		-9.1	0.55	-20.63
-5.66	26	-109.58		-9.1	0.51	-20.75		-0.11073	19.52	-94.0516		-0.184098	0.547452	0.037049		-4.83	27.21	-109.54		-9.02	0.48	-20.66
-5.59	25.97	-109.8		-9.18	0.49	-20.85		-0.0907297	19.52	-93.9216		-0.264098	0.607452	0.077049		-5.05	26.99	-109.88		-8.82	0.49	-20.73
-5.62	26.03	-109.81		-9.15	0.54	-20.82		-0.0707297	19.55	-93.6416		-0.354098	0.597452	0.217049		-4.82	27.18	-109.77		-8.98	0.48	-20.56
-5.71	25.94	-109.76		-8.97	0.54	-20.83		-0.0107297	19.51	-93.8916		-0.274098	0.547452	-0.082951		-4.96	27.06	-109.62		-8.95	0.43	-20.58
-5.68	25.96	-109.65		-8.95	0.48	-20.85		0.0592703	19.49	-93.7716		-0.0840985	0.667452	-0.122951		-5.02	27.16	-109.63		-8.93	0.49	-20.67
-5.72	26.02	-109.55		-9.16	0.56	-20.9		0.12927	19.6	-93.9516		-0.0640985	0.557452	-0.012951		-4.96	27.14	-109.62		-8.98	0.55	-20.6
-5.71	25.95	-109.71		-9.1	0.6	-20.87		-0.0407297	19.55	-93.9716		0.0259015	0.447452	0.267049		-4.91	27.17	-109.69		-8.8	0.45	-20.56
-5.66	25.97	-109.55		-9.01	0.56	-20.93		0.0292703	19.59	-93.8716		-0.104098	0.417452	-0.012951		-4.95	26.92	-109.73		-8.97	0.51	-20.58
-5.81	26.07	-109.75		-9.02	0.51	-20.81		-0.0107297	19.52	-94.0716		-0.124099	0.597452	0.267049		-4.93	27.13	-109.65		-8.91	0.58	-20.62
-5.78	26	-109.66		-9.1	0.7	-20.76		-0.0207297	19.67	-94.0116		-0.214098	0.547452	-0.102951		-4.96	27.04	-109.67		-9.08	0.41	-20.68
-5.79	26.01	-109.87		-8.92	0.58	-20.97		-0.0707297	19.5	-93.9716		-0.124099	0.517452	0.277049		-4.87	27.08	-109.58		-9	0.53	-20.56
-5.82	25.98	-109.77		-8.98	0.49	-20.85		0.0092703	19.62	-93.9516		-0.134099	0.477452	0.197049		-4.92	26.99	-109.47		-8.8	0.58	-20.52
-5.63	25.96	-109.78		-9.13	0.39	-20.82		0.0592703	19.49	-94.0216		-0.224099	0.557452	0.147049		-4.98	27.14	-109.72		-9.03	0.5	-20.82
-5.67	25.93	-109.76		-8.82	0.55	-20.83		-0.10073	19.6	-94.0916		-0.0640985	0.557452	0.047049		-4.82	26.94	-109.58		-9.03	0.45	-20.55
-5.82	25.92	-109.77		-9	0.58	-20.71		0.0892703	19.55	-93.9616		-0.0340985	0.427452	0.127049		-4.82	27.08	-109.67		-8.82	0.51	-20.53
-5.77	25.99	-109.85		-9.05	0.44	-20.77		-0.21073	19.54	-93.9616		-0.234098	0.597452	0.017049		-4.85	27.14	-109.87		-9.01	0.48	-20.58
-5.83	26.1	-109.86		-8.95	0.51	-20.91		-0.0407297	19.61	-94.1516		-0.164098	0.607452	0.087049		-4.91	27.13	-109.44		-9.06	0.44	-20.7
-5.81	25.93	-109.78		-8.98	0.51	-20.87		0.0092703	19.6	-94.1116		-0.214098	0.607452	-0.072951		-4.86	27.04	-109.55		-9.01	0.53	-20.71
-5.78	26.02	-109.73		-9.26	0.61	-20.78		-0.10073	19.61	-94.0516		-0.114099	0.577452	0.147049		-4.9	27.11	-109.74		-8.93	0.54	-20.65
-5.72	25.96	-109.67		-9.01	0.46	-20.77		0.0092703	19.61	-94.1616		0.185901	0.507452	0.077049		-4.92	27.17	-109.69		-9.06	0.58	-20.76
-5.74	26.11	-109.62		-8.97	0.44	-20.82		0.0092703	19.63	-94.1716		-0.0340985	0.567452	0.117049		-4.83	27.09	-109.68		-9.03	0.4	-20.68
-5.77	25.96	-109.71		-9.05	0.56	-20.9		-0.0907297	19.59	-93.9016		-0.214098	0.617452	0.067049		-4.97	27.08	-109.95		-9.07	0.38	-20.52
-5.73	25.97	-109.37		-9.08	0.49	-20.73		-0.11073	19.55	-94.1116		0.0159015	0.567452	0.117049		-4.96	27.07	-109.69		-8.96	0.59	-20.65
-5.64	26.01	-109.56		-9.13	0.48	-20.75		-0.10073	19.6	-93.9916		-0.314099	0.397452	0.067049		-4.91	27.07	-109.69		-8.87	0.55	-20.63
-5.72	26.1	-109.42		-8.98	0.53	-20.82		-0.16073	19.55	-93.9616		-0.334098	0.827452	0.047049		-4.81	27.02	-109.74		-8.85	0.45	-20.86
-5.74	26	-109.42		-8.86	0.6	-20.75		-0.0507297	19.69	-93.7616		-0.274098	0.507452	0.137049		-4.92	27.12	-109.79		-8.91	0.48	-20.61
-5.86	26	-109.62		-8.95	0.53	-20.7		0.0992703	19.56	-94.0116		-0.254098	0.497452	0.117049		-4.88	27.01	-109.72		-9.08	0.54	-20.72
-5.82	26.02	-109.65		-9.03	0.5	-21		-0.19073	19.51	-93.8516		-0.164098	0.617452	0.137049		-4.83	27.09	-109.74		-8.91	0.54	-20.65
-5.81	26	-109.55		-8.82	0.54	-20.85		-0.0407297	19.47	-93.9616		-0.154098	0.647452	-0.002951		-5.01	27.18	-109.77		-8.97	0.56	-20.76
-5.66	26.1	-109.51		-8.93	0.5	-20.76		-0.0907297	19.55	-94.0416		-0.254098	0.507452	-0.052951		-4.88	27.06	-109.62		-8.85	0.51	-20.6
-5.74	25.91	-109.57		-9.11	0.53	-20.86		-0.21073	19.54	-93.9916		-0.224099	0.507452	0.037049		-4.81	27.06	-109.57		-8.9	0.58	-20.78
-5.71	25.9	-109.56		-9.03	0.33	-21.15		-0.16073	19.7	-94.0616		-0.0140985	0.657452	-0.012951		-4.8	27.19	-109.74		-8.82	0.48	-20.76
-5.67	25.96	-109.85		-9.13	0.48	-20.7		-0.10073	19.5	-94.0716		-0.224099	0.557452	0.067049		-4.93	27.06	-109.68		-9.01	0.46	-20.68
-5.69	25.97	-109.67		-8.97	0.53	-20.8		-0.16073	19.45	-94.1716		-0.0740985	0.527452	0.027049		-4.83	27.13	-109.79		-9.08	0.34	-20.66
-5.73	25.96	-109.66		-9.01	0.45	-20.86		-0.17073	19.6	-93.9216		0.0159015	0.547452	-0.212951		-5	27.11	-109.87		-9.13	0.43	-20.52
-5.72	26.02	-109.7		-8.88	0.51	-21.01		-0.0707297	19.5	-94.0216		-0.124099	0.657452	-0.012951		-4.9	27.14	-109.88		-8.91	0.46	-20.52
-5.77	26.01	-109.82		-8.97	0.6	-20.8		-0.16073	19.4	-94.0916		-0.134099	0.517452	-0.082951		-4.8	27.14	-109.79		-9.08	0.44	-20.63
-5.59	26.01	-109.55		-9.13	0.53	-20.72		-0.0207297	19.6	-93.8716		-0.134099	0.557452	-0.182951		-5.03	27.09	-109.68		-9.06	0.45	-20.52
-5.73	25.97	-109.65		-8.93	0.54	-20.71		-0.19073	19.56	-94.1216		-0.214098	0.507452	-0.072951		-4.91	27.09	-109.78		-9.05	0.39	-20.6
-5.83	26.05	-109.57		-9.01	0.41	-20.77		-0.15073	19.58	-93.9116		-0.104098	0.447452	0.077049		-4.73	27.06	-109.79		-9.07	0.49	-20.68
-5.71	26.02	-109.72		-8.97	0.49	-20.8		-0.11073	19.41	-93.8916		-0.134099	0.597452	0.167049		-4.96	27.07	-109.67		-8.93	0.53	-20.62
-5.81	25.92	-109.46		-8.97	0.5	-20.67		-0.12073	19.68	-94.0616		-0.234098	0.547452	0.137049		-5	27.16	-109.65		-9.03	0.41	-20.72
-5.74	26.09	-109.56		-9.1	0.6	-20.77		-0.19073	19.57	-93.9416		-0.0840985	0.627452	0.117049		-4.81	27.07	-109.8		-8.95	0.51	-20.68
-5.83	25.97	-109.6		-9	0.48	-20.81		-0.21073	19.61	-93.9116		-0.234098	0.607452	0.037049		-4.97	27.12	-109.63		-8.92	0.38	-20.77
-5.72	26.12	-109.6		-9.08	0.45	-20.81		-0.0107297	19.52	-93.9416		-0.0740985	0.627452	0.187049		-4.97	27.13	-109.59		-8.86	0.49	-20.66
-5.64	26.02	-109.71		-9.13	0.4	-20.81		-0.15073	19.49	-94.0516		-0.274098	0.567452	0.047049		-4.93	27.08	-109.79		-8.97	0.53	-20.77
-5.72	25.99	-109.67		-9.05	0.44	-20.92		-0.0907297	19.65	-93.8616		0.0459015	0.557452	-0.012951		-4.96	27.07	-109.72		-8.92	0.49	-20.8
-5.78	26.08	-109.76		-9.07	0.49	-20.66		-0.12073	19.5	-93.8616		-0.274098	0.597452	-0.152951		-4.95	27.07	-109.85		-9.05	0.61	-20.72
-5.62	26.05	-109.6		-9.08	0.54	-20.68		-0.12073	19.61	-94.0616		-0.254098	0.677452	0.047049		-5	27.21	-109.72		-8.88	0.46	-20.77
-5.84	26.06	-109.71		-9.16	0.61	-20.9		-0.19073	19.67	-93.8416		-0.304098	0.597452	0.077049		-4.86	27.19	-109.64		-8.81	0.55	-20.8
-5.68	25.94	-109.51		-9.01	0.51	-20.78		-0.14073	19.6	-94.0516		-0.324098	0.497452	-0.122951		-5.01	27.16	-109.79		-9	0.59	-20.63
-5.58	26.06	-109.9		-9.08	0.4	-20.67		-0.0707297	19.66	-93.7916		0.0759015	0.527452	0.027049		-4.85	27.09	-109.62		-8.91	0.48	-20.63
-5.68	26	-109.73		-9.07	0.53	-20.81		0.0392703	19.66	-93.9716		-0.124099	0.507452	-0.002951		-5.05	27.08	-109.68		-9.02	0.59	-20.67
-5.67	25.93	-109.71		-9.1	0.58	-20.78		-0.12073	19.69	-94.0116		-0.214098	0.597452	0.017049		-4.92	27.12	-109.97		-9.08	0.41	-20.65
-5.62	25.87	-109.63		-8.92	0.46	-20.83		-0.0507297	19.64	-93.7716		-0.134099	0.577452	0.197049		-4.77	27.12	-109.8		-8.86	0.54	-20.75
-5.86	26.01	-109.76		-9	0.49	-20.82		0.0092703	19.51	-94.0916		-0.314099	0.607452	-0.022951		-4.9	27.06	-109.73		-8.85	0.59	-20.62
-5.74	26.05	-109.68		-9.02	0.59	-20.81		-0.21073	19.6	-94.0216		-0.0840985	0.567452	-0.182951		-4.96	27.16	-109.92		-8.83	0.48	-20.77
-5.79	26.04	-109.88		-9.03	0.54	-20.78		-0.12073	19.6	-93.9616		-0.214098	0.547452	-0.072951		-4.83	27.14	-109.5		-9.06	0.41	-20.76
-5.83	25.97	-109.6		-9	0.54	-20.8		0.0792703	19.51	-94.0016		-0.204098	0.607452	0.017049		-4.85	27.24	-109.85		-9.18	0.53	-20.73
-5.78	26.06	-109.85		-8.95	0.41	-20.93		0.0392703	19.49	-93.9716		-0.0240985	0.547452	0.087049		-4.98	27.11	-109.62		-9.01	0.53	-21
-5.79	26.02	-109.91		-9.08	0.56	-20.68		0.0592703	19.62	-94.0716		-0.134099	0.527452	0.117049		-4.95	27.16	-109.6		-8.93	0.43	-20.8
-5.69	25.96	-109.76		-9.16	0.55	-20.95		-0.15073	19.44	-94.0716		-0.134099	0.597452	0.197049		-5	27.16	-109.74		-9.15	0.5	-20.67
-5.64	26.01	-109.55		-8.97	0.55	-20.97		-0.14073	19.58	-93.9916		-0.0840985	0.627452	0.047049		-4.88	27.17	-109.8		-9.12	0.51	-20.71
-5.46	25.95	-109.58		-9.05	0.54	-20.73		-0.14073	19.52	-94.0716		-0.154098	0.557452	0.037049		-4.77	27.18	-109.4		-9.08	0.49	-20.75
-5.64	25.98	-109.8		-8.95	0.54	-20.82		-0.20073	19.5	-93.8916		0.135901	0.567452	0.137049		-4.85	27.03	-110		-8.98	0.53	-20.7
-5.63	26.01	-109.57		-9	0.56	-21		-0.10073	19.56	-94.2416		-0.324098	0.717452	0.127049		-4.87	27.07	-109.9		-8.92	0.49	-20.62
-5.69	25.95	-110.03		-8.91	0.49	-20.78		0.0092703	19.56	-93.9516		0.0259015	0.557452	-0.082951		-4.9	27.26	-109.89		-9.11	0.46	-20.8
-5.67	26.07	-109.63		-8.93	0.53	-20.73		-0.16073	19.47	-93.9516		-0.234098	0.657452	-0.002951		-4.97	27.02	-109.84		-8.86	0.48	-20.63
-5.68	25.96	-109.78		-8.97	0.49	-20.61		-0.16073	19.51	-93.9716		-0.124099	0.627452	-0.012951		-4.88	27.12	-109.57		-9.11	0.44	-20.66
-5.69	25.97	-109.71		-9.01	0.51	-20.77		-0.12073	19.66	-94.0616		-0.224099	0.557452	0.147049		-4.96	27.12	-109.58		-9.01	0.59	-20.75
-5.81	26.01	-109.78		-8.83	0.54	-20.61		-0.15073	19.62	-94.0116		-0.224099	0.627452	0.067049		-4.97	27.11	-109.85		-9.03	0.49	-20.58
-5.72	25.99	-109.81		-8.98	0.5	-20.85		-0.15073	19.58	-93.8516		-0.164098	0.597452	0.017049		-4.9	27.04	-109.88		-8.97	0.5	-20.78
-5.77	26.1	-109.23		-8.97	0.5	-20.78		-0.15073	19.46	-94.0516		-0.184098	0.567452	0.067049		-5	27.18	-109.83		-9.06	0.46	-20.68
-5.76	25.9	-109.67		-9.16	0.4	-20.73		-0.12073	19.52	-93.9016		-0.164098	0.617452	0.077049		-4.97	27.02	-109.68		-9.15	0.46	-20.73
-5.69	25.96	-109.78		-9.18	0.5	-20.83		-0.0407297	19.65	-93.8616		-0.0740985	0.577452	0.017049		-4.92	27.17	-109.67		-9.05	0.48	-20.57
-5.69	26.01	-109.6		-9	0.56	-20.8		-0.11073	19.54	-93.8416		-0.214098	0.547452	0.127049		-4.83	27.16	-109.67		-9.01	0.38	-20.8
-5.68	25.91	-109.75		-8.9	0.49	-20.56		-0.15073	19.49	-94.0916		-0.0740985	0.547452	-0.022951		-4.82	27.04	-109.72		-8.96	0.56	-20.75
-5.71	26.02	-109.61		-9.1	0.49	-20.9		-0.14073	19.55	-93.9416		-0.134099	0.577452	0.017049		-4.87	27.08	-109.65		-9.05	0.55	-20.7
-5.71	26.11	-109.62		-8.87	0.51	-21.03		-0.21073	19.57	-94.0716		-0.234098	0.627452	0.037049		-5.02	27.08	-109.72		-9.13	0.41	-20.67
-5.66	25.96	-109.71		-9.08	0.53	-20.86		-0.29073	19.52	-94.0916		-0.104098	0.497452	0.027049		-4.97	27.06	-109.52		-8.9	0.53	-20.51
-5.63	26.02	-109.7		-9.12	0.49	-21.07		-0.15073	19.5	-94.0116		-0.154098	0.507452	0.097049		-5.02	27.06	-109.89		-9.07	0.58	-20.53
-5.81	26.01	-109.52		-9.11	0.41	-20.78		-0.11073	19.6	-94.0516		-0.164098	0.567452	-0.052951		-4.98	27.12	-109.78		-8.87	0.48	-20.73
-5.82	25.93	-109.86		-9	0.45	-20.92		-0.12073	19.7	-93.8516		-0.0540985	0.607452	0.127049		-4.93	27.13	-109.88		-8.9	0.53	-20.73
-5.74	26.11	-109.8		-9.01	0.55	-20.76		-0.27073	19.55	-94.0916		-0.0240985	0.577452	-0.062951		-4.95	26.99	-109.74		-8.91	0.5	-20.82
-5.77	25.96	-109.52		-9.2	0.45	-20.81		0.0492703	19.56	-94.1416		0.0359015	0.567452	0.147049		-4.91	27.17	-109.7		-9.01	0.53	-20.82
-5.74	26	-109.57		-9.02	0.5	-20.81		-0.15073	19.51	-93.8516		-0.134099	0.597452	0.027049		-4.93	27.03	-109.98		-8.91	0.53	-20.65
-5.56	26.04	-109.55		-9.07	0.44	-20.8		0.0792703	19.49	-94.0516		-0.0140985	0.657452	0.087049		-4.86	27.04	-109.79		-8.96	0.53	-20.61
-5.79	25.95	-109.7		-8.83	0.53	-20.86		-0.0707297	19.55	-93.9616		-0.284098	0.657452	0.017049		-4.92	27.16	-109.89		-8.97	0.49	-20.63
-5.72	26	-109.58		-9.05	0.55	-20.77		-0.14073	19.59	-94.0416		-0.0540985	0.617452	0.197049		-4.95	27.11	-109.89		-8.85	0.43	-20.65
-5.69	25.96	-109.76		-8.87	0.48	-20.71		-0.0507297	19.55	-94.0616		-0.0640985	0.607452	0.097049		-5.08	27.19	-110.08		-8.98	0.58	-20.6
-5.83	25.99	-109.51		-9.11	0.39	-20.76		-0.0007297	19.59	-93.9416		-0.204098	0.567452	0.027049		-5.05	27.17	-109.88		-8.95	0.54	-20.66
-5.73	26.07	-109.65		-9.15	0.53	-20.62		-0.10073	19.51	-93.9416		-0.114099	0.597452	0.037049		-5	27.16	-109.8		-8.96	0.65	-20.72
-5.74	25.99	-109.63		-9.27	0.45	-20.88		0.0392703	19.49	-94.0016		-0.0640985	0.567452	0.037049		-4.87	27.14	-109.59		-9.12	0.56	-20.67
-5.87	26.04	-109.72		-8.96	0.48	-20.72		-0.0007297	19.55	-94.0016		-0.254098	0.547452	-0.032951		-4.81	27.09	-109.94		-9.03	0.56	-20.75
-5.73	25.92	-109.48		-9.03	0.55	-20.8		-0.11073	19.65	-93.7916		-0.0340985	0.647452	-0.082951		-4.9	27.19	-109.77		-9.01	0.43	-20.67
-5.67	25.99	-109.88		-9.15	0.53	-20.73		-0.17073	19.61	-93.7416		-0.214098	0.547452	0.077049		-4.93	27.08	-109.89		-9.08	0.49	-20.63
-5.72	26.02	-109.56		-9.27	0.5	-20.73		-0.0207297	19.57	-93.9116		-0.254098	0.557452	0.087049		-4.81	27.13	-109.72		-9.12	0.51	-20.75
-5.72	26.03	-109.71		-8.92	0.43	-20.87		-0.11073	19.59	-93.8116		-0.154098	0.547452	-0.032951		-4.92	27.13	-109.84		-8.93	0.4	-20.61
-5.77	26.01	-109.65		-8.96	0.44	-20.78		-0.11073	19.66	-93.8216		-0.0640985	0.577452	-0.072951		-4.85	27.13	-109.73		-8.97	0.46	-20.63
-5.64	26.01	-109.86		-8.95	0.55	-20.96		-0.0607297	19.6	-93.9016		-0.0140985	0.607452	-0.102951		-4.93	27.09	-109.75		-8.98	0.63	-20.53
-5.62	26.02	-109.76		-8.96	0.45	-20.86		-0.12073	19.56	-93.7716		0.0359015	0.607452	0.027049		-4.82	27.08	-109.74		-8.98	0.53	-20.77
-5.62	26.07	-109.56		-8.92	0.45	-21.02		-0.14073	19.69	-94.0516		-0.134099	0.577452	0.077049		-4.88	27.23	-109.79		-8.96	0.45	-20.63
-5.67	26.04	-109.77		-9.05	0.41	-20.95		-0.0507297	19.6	-93.7616		-0.204098	0.547452	-0.122951		-4.78	27.12	-109.82		-9.01	0.41	-20.75
-5.79	26.06	-109.76		-8.97	0.56	-20.73		-0.10073	19.61	-93.8716		-0.204098	0.547452	-0.012951		-4.93	27.08	-109.77		-8.95	0.51	-20.61
-5.69	25.92	-109.78		-9.05	0.45	-20.96		-0.21073	19.61	-93.9116		-0.164098	0.557452	0.117049		-4.81	27.09	-109.99		-9.01	0.51	-20.58
-5.87	25.97	-109.8		-8.9	0.46	-20.86		-0.16073	19.58	-94.1116		-0.204098	0.557452	0.037049		-4.82	27.13	-109.9		-8.86	0.54	-20.81
-5.72	26.09	-109.68		-9.11	0.44	-20.96		-0.16073	19.5	-94.0416		-0.204098	0.527452	-0.022951		-4.86	27.13	-109.97		-8.91	0.45	-20.88
-5.57	26.04	-109.8		-9.12	0.55	-20.8		-0.0407297	19.69	-93.8116		-0.224099	0.567452	0.097049		-4.82	27.19	-109.73		-8.95	0.51	-20.47
-5.71	25.96	-109.87		-8.88	0.45	-20.81		-0.11073	19.51	-93.9416		-0.134099	0.607452	0.017049		-4.85	27.06	-109.74		-9.15	0.44	-20.73
-5.63	26.04	-109.73		-8.96	0.54	-20.76		-0.11073	19.52	-94.0216		-0.174098	0.647452	0.017049		-5.01	27.04	-109.69		-8.96	0.46	-20.61
-5.78	25.97	-109.73		-8.97	0.51	-20.9		-0.12073	19.55	-93.9916		-0.334098	0.597452	0.317049		-5.02	27.08	-109.88		-8.97	0.33	-20.65
-5.66	25.9	-109.7		-9.03	0.53	-20.83		-0.0107297	19.64	-93.7116		-0.254098	0.557452	0.117049		-5.06	27.11	-109.88		-8.96	0.64	-20.71
-5.67	25.95	-109.58		-9.26	0.48	-20.8		-0.0907297	19.71	-93.8516		-0.224099	0.567452	0.037049		-4.82	27.07	-109.84		-9.08	0.48	-20.81
-5.53	26.16	-109.72		-9.03	0.5	-20.82		-0.15073	19.62	-93.9516		-0.174098	0.627452	0.097049		-4.91	27.04	-109.77		-8.97	0.45	-20.63
-5.62	25.97	-109.45		-9.11	0.53	-20.77		-0.0707297	19.61	-94.1216		-0.234098	0.557452	0.047049		-4.96	27.03	-109.82		-8.98	0.5	-20.77
-5.68	26.06	-109.58		-9.15	0.51	-20.85		-0.16073	19.59	-93.9716		-0.174098	0.647452	0.117049		-4.97	27.07	-109.77		-9.21	0.49	-20.77
-5.76	25.98	-109.66		-8.95	0.54	-20.83		-0.10073	19.59	-93.9416		-0.174098	0.597452	0.197049		-5.05	27.09	-109.98		-9.07	0.44	-20.7
-5.66	25.95	-109.61		-8.96	0.48	-20.73		0.0292703	19.54	-94.0416		-0.154098	0.697452	0.137049		-4.81	27.08	-109.73		-8.91	0.53	-20.67
-5.81	25.91	-109.46		-9.03	0.5	-20.8		-0.14073	19.62	-93.8416		-0.174098	0.507452	0.127049		-4.98	26.97	-109.72		-9.02	0.5	-20.7
-5.62	26.02	-109.66		-8.85	0.56	-21.02		0.0492703	19.6	-93.9716		-0.0240985	0.557452	0.027049		-4.92	27.16	-109.83		-8.85	0.38	-20.5
-5.77	26.04	-109.63		-8.91	0.55	-20.83		-0.21073	19.59	-93.9616		-0.234098	0.567452	-0.102951		-4.87	27.08	-109.83		-9.07	0.45	-20.91
-5.74	25.92	-109.7		-8.77	0.48	-20.88		-0.12073	19.6	-93.9916		-0.174098	0.607452	0.067049		-4.92	27.12	-110.07		-9.1	0.64	-20.75
-5.71	25.95	-109.67		-9.02	0.31	-20.93		0.0492703	19.54	-94.1016		-0.134099	0.627452	0.047049		-5	27.03	-109.82		-9.06	0.55	-20.58
-5.78	25.9	-109.38		-8.95	0.58	-20.81		-0.19073	19.57	-93.9616		-0.134099	0.547452	-0.052951		-4.98	27.03	-109.67		-9.02	0.63	-20.62
-5.83	26.07	-109.76		-9	0.41	-21.07		-0.20073	19.56	-94.0716		-0.104098	0.507452	-0.072951		-4.8	27.09	-109.9		-8.82	0.41	-20.71
-5.74	26	-109.53		-9	0.54	-20.82		-0.12073	19.65	-94.0016		-0.274098	0.667452	0.127049		-4.9	27.18	-109.69		-9.03	0.45	-20.73
-5.64	26.01	-109.5		-9.05	0.45	-20.78		-0.0107297	19.6	-93.9216		-0.184098	0.567452	-0.052951		-5	27.11	-109.87		-9.1	0.51	-20.66
-5.64	25.96	-109.77		-9.07	0.53	-21.03		-0.12073	19.56	-93.9116		-0.0840985	0.557452	-0.062951		-4.91	27.07	-109.69		-9.05	0.46	-20.82
-5.69	25.99	-109.75		-8.98	0.39	-20.7		0.0292703	19.6	-94.1016		-0.174098	0.657452	-0.052951		-4.82	27.14	-109.8		-9	0.44	-20.41
-5.54	26.07	-109.53		-9.06	0.39	-20.87		-0.0607297	19.51	-94.0516		-0.304098	0.547452	-0.082951		-4.97	27.12	-109.84		-9.18	0.44	-20.63
-5.67	26.01	-109.71		-8.87	0.44	-20.97		-0.0007297	19.55	-94.0216		-0.154098	0.527452	0.117049		-4.86	27.02	-109.9		-9.01	0.49	-20.67
-5.76	26.01	-109.73		-8.96	0.43	-20.77		-0.0707297	19.64	-94.2516		-0.0540985	0.627452	0.097049		-5.03	27.08	-109.73		-9.06	0.6	-20.65
-5.63	26.08	-109.68		-8.86	0.44	-20.7		-0.21073	19.67	-93.9716		-0.114099	0.517452	-0.052951		-4.82	27.12	-109.88		-8.9	0.48	-20.6
-5.62	25.99	-109.67		-9.11	0.44	-20.85		0.0592703	19.69	-93.9516		-0.304098	0.607452	-0.082951		-5.03	27.04	-109.85		-8.9	0.54	-20.75
-5.68	26	-109.7		-9.15	0.51	-20.87		-0.0507297	19.66	-93.9516		-0.154098	0.577452	0.067049		-4.97	27.02	-110		-9	0.55	-20.7
-5.62	26.01	-109.71		-8.95	0.59	-20.62		0.10927	19.63	-94.0616		-0.0740985	0.567452	0.027049		-4.97	27.07	-110.03		-9	0.61	-20.63
-5.78	26.1	-109.73		-9.03	0.59	-20.88		-0.0007297	19.65	-94.0116		-0.284098	0.647452	0.217049		-4.97	27.19	-109.93		-8.9	0.48	-20.55
-5.64	26.11	-109.58		-9.05	0.44	-20.95		0.0992703	19.54	-94.1516		-0.204098	0.557452	0.047049		-4.92	27.19	-110.05		-9.02	0.49	-20.6
-5.63	26.02	-109.51		-9.05	0.56	-20.73		-0.11073	19.62	-93.9616		-0.154098	0.657452	-0.052951		-4.81	27.08	-109.9		-9.2	0.64	-20.67
-5.78	25.95	-109.63		-9.1	0.58	-20.71		-0.0207297	19.58	-93.9016		-0.164098	0.527452	0.037049		-4.97	26.97	-109.83		-8.71	0.46	-20.7
-5.74	26.07	-109.68		-8.98	0.5	-20.72		0.0792703	19.56	-93.9616		-0.254098	0.607452	0.187049		-4.93	27.04	-109.98		-9.01	0.51	-20.57
-5.86	25.92	-109.6		-8.78	0.54	-20.86		0.0292703	19.52	-94.1616		-0.184098	0.597452	0.287049		-5	27.14	-109.83		-8.97	0.55	-20.61
-5.71	25.91	-109.63		-9.01	0.49	-20.82		-0.0507297	19.64	-93.9516		-0.154098	0.617452	-0.062951		-5.05	27.06	-109.87		-8.98	0.54	-20.61
-5.67	26.02	-109.76		-8.96	0.44	-20.82		-0.15073	19.6	-94.0016		-0.0240985	0.677452	0.237049		-4.91	26.99	-109.85		-9.01	0.41	-20.82
-5.73	26	-109.71		-9.2	0.48	-20.82		-0.0107297	19.53	-94.1916		-0.254098	0.527452	0.127049		-5.02	27.09	-109.74		-9.03	0.48	-20.86
-5.72	26.1	-109.45		-9.05	0.5	-20.66		-0.0707297	19.61	-93.9116		-0.124099	0.567452	0.127049		-4.93	27.08	-109.64		-8.98	0.58	-20.8
-5.72	26.1	-109.58		-9.02	0.46	-20.8		0.0592703	19.57	-94.2416		-0.104098	0.567452	0.017049		-5.01	27.03	-109.85		-9.02	0.51	-20.75
-5.68	26.11	-109.72		-8.96	0.43	-21.06		-0.0007297	19.64	-94.2016		0.0459015	0.617452	-0.022951		-5.01	27.08	-109.72		-9.02	0.5	-20.73
-5.62	26.02	-109.58		-8.92	0.56	-20.98		-0.0107297	19.5	-94.1016		-0.224099	0.677452	0.037049		-4.71	27.06	-109.82		-9.01	0.55	-20.75
-5.66	25.98	-109.78		-9.01	0.55	-20.76		-0.0707297	19.66	-94.0116		-0.164098	0.517452	0.017049		-4.93	27.11	-109.74		-8.96	0.56	-20.78
-5.54	25.93	-109.88		-8.81	0.49	-20.9		-0.10073	19.54	-94.1516		-0.184098	0.547452	0.087049		-4.9	27.12	-109.64		-8.95	0.56	-20.76
-5.67	26.02	-109.65		-8.92	0.53	-20.8		-0.0907297	19.62	-93.9416		-0.154098	0.557452	-0.012951		-4.98	27.16	-109.73		-9.11	0.51	-20.76
-5.62	25.94	-109.55		-8.93	0.49	-20.87		0.0092703	19.64	-93.9716		-0.0540985	0.557452	-0.022951		-4.87	27.18	-109.9		-8.98	0.46	-20.77
-5.77	25.89	-109.56		-9.01	0.5	-20.77		0.0392703	19.61	-93.9216		-0.0340985	0.607452	0.017049		-4.9	27.02	-109.89		-9.16	0.43	-20.53
-5.93	26.04	-109.62		-9.1	0.51	-20.92		-0.12073	19.64	-94.1516		-0.134099	0.647452	0.067049		-4.92	27.08	-109.57		-8.78	0.58	-20.66
-5.63	25.92	-109.7		-8.97	0.49	-21		0.0092703	19.55	-94.2416		-0.0740985	0.497452	0.017049		-4.88	27.08	-109.8		-9.06	0.49	-20.81
-5.58	25.95	-109.53		-9.11	0.5	-20.68		0.0392703	19.61	-94.1416		-0.214098	0.597452	0.087049		-4.95	27.12	-109.85		-9.07	0.6	-20.73
-5.77	26.09	-109.43		-9.16	0.41	-20.91		-0.0607297	19.55	-94.4116		-0.304098	0.907452	0.117049		-4.83	27.04	-109.82		-9.07	0.5	-20.67
-5.59	26.02	-109.81		-8.93	0.56	-20.73		-0.0607297	19.6	-94.1016		-0.274098	0.607452	0.047049		-4.96	27.04	-109.77		-8.72	0.43	-20.7
-5.58	26.04	-109.52		-9.07	0.5	-20.73		0.0292703	19.54	-94.1116		-0.124099	0.557452	-0.012951		-4.92	27.17	-110		-9.01	0.5	-20.85
-5.66	25.99	-109.72		-9	0.44	-20.96		-0.0107297	19.55	-94.0516		-0.134099	0.497452	0.167049		-4.96	27.14	-109.7		-8.95	0.51	-20.75
-5.69	25.99	-109.6		-9.17	0.46	-20.85		-0.0407297	19.72	-94.0016		-0.324098	0.597452	-0.062951		-4.9	27.17	-109.87		-9.11	0.63	-20.68
-5.68	25.94	-109.61		-8.95	0.44	-20.77		-0.0707297	19.65	-94.1116		-0.174098	0.627452	-0.012951		-4.86	27.11	-109.6		-9.2	0.53	-20.63
-5.72	25.9	-109.71		-9.13	0.46	-20.85		-0.0207297	19.57	-94.1216		-0.0640985	0.647452	0.137049		-4.93	27.11	-109.99		-9	0.48	-20.58
-5.88	25.92	-109.53		-9.02	0.6	-20.7		-0.20073	19.62	-93.9416		-0.174098	0.607452	-0.032951		-5.01	27.09	-109.77		-9.01	0.53	-20.7
-5.77	25.98	-109.81		-9.02	0.53	-20.7		-0.0607297	19.57	-94.0716		-0.184098	0.467452	0.127049		-4.93	27.12	-109.74		-9	0.56	-20.67
-5.67	25.95	-109.43		-9.13	0.49	-21.03		-0.0207297	19.56	-93.9516		-0.214098	0.577452	0.077049		-4.82	26.97	-109.77		-9.03	0.49	-20.63
-5.71	25.99	-109.63		-9.16	0.5	-20.68		-0.0407297	19.59	-94.1516		-0.374099	0.497452	-0.022951		-5.08	27.13	-109.65		-8.97	0.44	-20.78
-5.69	26	-109.55		-9.13	0.51	-20.78		-0.0407297	19.66	-94.0216		-0.314099	0.657452	0.117049		-4.77	27.06	-109.59		-9.03	0.48	-20.76
-5.68	26.03	-109.57		-9.05	0.44	-20.86		0.12927	19.6	-94.0116		-0.124099	0.567452	-0.022951		-4.78	27.13	-109.83		-9	0.51	-20.5
-5.69	26.04	-109.82		-8.97	0.44	-20.73		0.0492703	19.65	-93.7716		-0.0840985	0.517452	0.117049		-5	27.02	-109.62		-9.03	0.43	-20.63
-5.77	25.95	-109.72		-8.93	0.51	-20.66		-0.0207297	19.55	-94.0716		-0.364098	0.547452	0.067049		-4.83	27.03	-109.75		-8.91	0.63	-20.62
-5.78	25.94	-109.66		-9.02	0.43	-20.83		0.0092703	19.64	-93.8116		-0.234098	0.477452	0.117049		-4.85	27.13	-109.6		-9.05	0.49	-20.41
-5.64	25.99	-109.5		-8.97	0.49	-20.85		0.0592703	19.61	-93.8616		-0.0740985	0.507452	-0.032951		-4.87	27.19	-109.84		-9.02	0.54	-20.7
-5.54	26.06	-109.63		-8.95	0.53	-20.72		-0.15073	19.6	-93.9216		-0.104098	0.667452	0.027049		-4.9	27.06	-109.69		-9.03	0.45	-20.67
-5.61	25.96	-109.7		-9.16	0.4	-20.95		-0.0507297	19.63	-93.8616		-0.324098	0.657452	0.067049		-4.86	27.06	-109.83		-9.08	0.49	-20.53
-5.76	25.95	-109.71		-9.15	0.5	-20.82		-0.0707297	19.62	-94.1016		-0.224099	0.627452	-0.002951		-4.82	27.26	-109.59		-9.13	0.51	-20.55
-5.78	26.03	-109.61		-9.13	0.56	-20.86		-0.0107297	19.58	-94.1016		-0.154098	0.497452	0.127049		-4.98	27.06	-109.73		-8.97	0.58	-20.7
-5.72	25.99	-109.77		-9.01	0.41	-20.78		-0.12073	19.57	-93.7916		-0.0640985	0.657452	-0.012951		-4.91	27.04	-109.49		-9.08	0.44	-20.52
-5.69	25.91	-109.6		-9.16	0.48	-20.96		-0.0207297	19.61	-94.1716		-0.204098	0.527452	0.047049		-4.9	27.06	-109.85		-9.07	0.35	-20.57
-5.76	26.02	-109.57		-9.13	0.41	-20.83		-0.11073	19.66	-93.9716		-0.154098	0.707452	0.177049		-5	27.17	-109.7		-9.16	0.46	-20.76
-5.71	25.99	-109.66		-9.07	0.54	-20.7		-0.0707297	19.62	-93.9216		-0.124099	0.617452	0.217049		-4.91	27.11	-109.77		-9.07	0.6	-20.6
-5.67	26.03	-109.78		-9.08	0.43	-20.92		-0.0407297	19.57	-94.0116		-0.174098	0.607452	0.227049		-4.68	27.17	-109.95		-8.93	0.56	-20.53
-5.73	26.01	-109.66		-9.11	0.48	-20.76		0.0092703	19.65	-94.1516		-0.114099	0.577452	-0.152951		-4.93	27.11	-109.4		-8.92	0.53	-20.58
-5.72	26.06	-109.66		-9.06	0.48	-20.76		-0.11073	19.59	-93.9616		-0.254098	0.557452	0.037049		-4.86	27.03	-109.45		-8.91	0.55	-20.56
-5.81	26.04	-109.7		-8.96	0.63	-20.91		-0.0407297	19.64	-94.0916		-0.204098	0.427452	-0.002951		-4.82	27.12	-109.57		-8.92	0.53	-20.4
-5.69	26.1	-109.7		-9.01	0.5	-20.85		0.12927	19.55	-94.0216		-0.254098	0.517452	0.127049		-4.81	27.13	-109.85		-9.08	0.53	-20.72
-5.62	25.91	-109.62		-9.06	0.5	-20.98		-0.0507297	19.66	-93.9216		-0.104098	0.557452	0.087049		-4.82	27.01	-109.57		-9.1	0.58	-20.63
-5.52	26.1	-109.71		-9.17	0.48	-21.09		-0.14073	19.61	-94.0716		-0.214098	0.667452	0.087049		-4.78	27.02	-109.63		-8.87	0.4	-20.63
-5.78	25.97	-109.7		-9.12	0.49	-20.85		-0.0107297	19.62	-94.0416		-0.184098	0.547452	-0.002951		-4.93	27.03	-109.63		-8.88	0.41	-20.76
-5.71	25.95	-109.78		-8.88	0.4	-20.98		-0.14073	19.65	-93.9016		-0.0540985	0.597452	0.137049		-4.8	27.11	-109.79		-9.07	0.46	-20.82
-5.71	26.09	-109.6		-8.95	0.54	-20.97		-0.17073	19.57	-93.8616		-0.0840985	0.517452	-0.132951		-4.86	27.06	-109.83		-8.88	0.49	-20.46
-5.71	26.02	-109.43		-9.06	0.35	-20.75		0.0092703	19.62	-94.0016		-0.184098	0.707452	0.047049		-4.9	27.09	-109.85		-9	0.63	-20.55
-5.69	26.12	-109.73		-9.08	0.39	-20.9		-0.12073	19.47	-94.0116		-0.134099	0.597452	-0.052951		-5	27.12	-110.13		-8.9	0.53	-20.7
-5.58	25.96	-109.51		-9.13	0.44	-20.72		-0.0907297	19.59	-94.0016		-0.214098	0.617452	0.187049		-4.92	27.11	-109.89		-9.01	0.58	-20.57
-5.73	25.98	-109.7		-9.06	0.51	-21.05		-0.0407297	19.67	-93.9516		-0.134099	0.647452	0.127049		-4.86	27.13	-109.72		-9.02	0.6	-20.55
-5.78	26.01	-109.48		-9.15	0.45	-20.72		-0.17073	19.55	-93.8916		-0.114099	0.567452	0.017049		-4.96	27.06	-109.95		-8.96	0.55	-20.68
-5.59	26.04	-109.66		-8.98	0.49	-20.71		-0.0007297	19.55	-93.9416		-0.224099	0.527452	0.097049		-5	27.06	-109.89		-8.88	0.59	-20.71
-5.69	25.92	-109.56		-8.98	0.46	-20.95		-0.0107297	19.59	-93.9216		-0.164098	0.677452	-0.012951		-4.97	27.16	-109.82		-8.98	0.51	-20.8
-5.57	25.85	-109.67		-8.98	0.5	-20.82		-0.10073	19.52	-93.9716		-0.104098	0.527452	0.227049		-4.76	27.14	-109.75		-9.1	0.56	-20.62
-5.61	25.99	-109.86		-8.93	0.51	-20.76		-0.16073	19.75	-94.0516		-0.0640985	0.617452	0.117049		-4.85	27.12	-109.63		-9.13	0.58	-20.67
-5.64	26.02	-109.6		-8.97	0.45	-20.8		-0.0607297	19.59	-94.1416		0.0459015	0.567452	0.137049		-4.78	27.09	-109.95		-8.93	0.46	-20.48
-5.61	25.99	-109.71		-8.83	0.48	-20.76		-0.15073	19.61	-93.9916		-0.0840985	0.547452	0.017049		-4.97	27.16	-109.79		-9	0.45	-20.63
-5.62	26.01	-109.66		-9.08	0.53	-20.97		-0.17073	19.54	-93.9516		-0.324098	0.667452	0.027049		-5.08	27.18	-110.07		-9.1	0.5	-20.73
-5.48	25.95	-109.53		-9.16	0.44	-20.82		0.0392703	19.57	-94.1416		-0.0740985	0.547452	-0.052951		-4.83	27.17	-109.8		-8.95	0.4	-20.73
-5.58	25.96	-109.62		-9.13	0.49	-20.9		0.0092703	19.64	-93.9116		-0.0140985	0.557452	0.097049		-4.95	27.11	-109.89		-9	0.54	-20.76
-5.61	25.95	-109.46		-9.08	0.45	-20.76		-0.16073	19.57	-94.1016		-0.184098	0.617452	0.227049		-4.85	27.13	-109.84		-9.03	0.49	-20.63
-5.67	25.84	-109.57		-9.07	0.44	-20.87		-0.12073	19.55	-94.0716		-0.0540985	0.617452	-0.002951		-4.82	27.12	-110.02		-9	0.5	-20.71
-5.62	26.02	-109.76		-9.02	0.48	-20.8		-0.0707297	19.64	-93.8016		-0.234098	0.617452	-0.022951		-4.85	27.14	-109.8		-8.91	0.53	-20.81
-5.71	25.99	-109.65		-9.03	0.46	-20.96		-0.0607297	19.65	-93.8216		-0.124099	0.567452	-0.062951		-4.71	27.09	-109.93		-8.92	0.49	-20.72
-5.57	26.06	-109.7		-8.97	0.48	-20.78		-0.15073	19.71	-94.0516		-0.234098	0.657452	0.087049		-4.76	27.08	-109.73		-8.86	0.56	-20.55
-5.61	26.05	-109.73		-9.05	0.49	-20.81		-0.16073	19.61	-94.1016		-0.0840985	0.627452	0.127049		-4.91	27.12	-109.88		-9.07	0.53	-20.57
-5.49	26.06	-109.48		-8.97	0.54	-20.67		-0.25073	19.69	-93.9416		-0.0540985	0.497452	-0.052951		-4.86	27.04	-109.95		-8.97	0.39	-20.67
-5.62	26.01	-109.56		-8.77	0.49	-20.77		-0.14073	19.54	-94.0116		-0.114099	0.497452	0.137049		-4.92	26.98	-109.94		-8.97	0.5	-20.65
-5.62	26.06	-109.52		-8.93	0.55	-20.98		-0.0207297	19.6	-93.8916		-0.164098	0.557452	0.227049		-4.78	27.07	-110.09		-8.83	0.49	-20.68
-5.68	25.97	-109.57		-9.08	0.58	-20.67		-0.0507297	19.59	-93.9716		-0.374099	0.547452	0.127049		-4.81	27.04	-110		-8.8	0.45	-20.67
-5.53	25.91	-109.56		-9.03	0.51	-20.85		0.0092703	19.51	-94.0516		-0.174098	0.607452	-0.052951		-4.76	27.02	-109.92		-8.93	0.49	-20.67
-5.47	26.06	-109.77		-8.91	0.49	-21.01		0.0292703	19.59	-94.0716		-0.104098	0.607452	0.097049		-4.82	27.24	-109.72		-8.88	0.49	-20.72
-5.67	26.14	-109.37		-9.11	0.58	-20.76		-0.11073	19.6	-93.9716		-0.214098	0.557452	-0.072951		-4.82	27.12	-109.69		-9.06	0.48	-20.76
-5.62	26.04	-109.57		-9.01	0.55	-20.85		-0.12073	19.66	-94.0616		-0.0840985	0.557452	0.027049		-4.83	27.13	-109.87		-8.93	0.44	-20.58
-5.56	26.11	-109.66		-9.1	0.5	-20.87		-0.14073	19.61	-94.1416		-0.154098	0.677452	0.027049		-4.78	27.04	-109.97		-9.06	0.48	-20.71
-5.76	25.98	-109.65		-9.11	0.55	-20.78		-0.0407297	19.56	-93.7016		-0.284098	0.447452	-0.052951		-4.91	27.01	-109.82		-8.86	0.48	-20.76
-5.49	25.98	-109.48		-9.01	0.39	-20.75		-0.0507297	19.58	-94.1716		-0.174098	0.617452	-0.012951		-4.73	27.11	-109.9		-8.95	0.46	-20.62
-5.63	25.9	-109.55		-9.18	0.45	-20.63		0.0092703	19.61	-93.8016		-0.334098	0.657452	0.147049		-5	27.06	-109.95		-8.96	0.46	-20.75
-5.77	25.92	-109.45		-8.88	0.46	-20.85		-0.26073	19.54	-94.1916		-0.174098	0.577452	-0.082951		-4.98	27.14	-109.9		-8.92	0.53	-20.63
-5.62	26	-109.76		-8.82	0.45	-20.75		-0.19073	19.59	-94.2916		-0.124099	0.567452	0.017049		-4.8	27.11	-109.72		-8.9	0.54	-20.58
-5.64	26	-109.67		-8.96	0.53	-20.88		0.0392703	19.66	-94.0416		-0.204098	0.577452	-0.052951		-4.77	27.07	-109.88		-9.05	0.53	-20.67
-5.64	26	-109.7		-9.01	0.45	-20.73		0.13927	19.51	-93.9416		-0.274098	0.597452	-0.022951		-5.06	27.06	-109.93		-9.07	0.48	-20.61
-5.66	26.06	-109.38		-9.12	0.53	-20.55		0.0292703	19.56	-94.0016		-0.134099	0.577452	-0.012951		-5	27.11	-109.75		-9.01	0.49	-20.61
-5.64	25.99	-109.46		-9.01	0.41	-20.77		-0.16073	19.54	-94.0516		-0.204098	0.617452	0.147049		-4.86	27.14	-109.8		-9.15	0.41	-20.56
-5.69	26.12	-109.47		-8.92	0.48	-20.67		-0.19073	19.54	-94.2016		-0.154098	0.557452	0.117049		-4.92	27.21	-109.83		-8.95	0.51	-20.71
-5.59	26.09	-109.73		-9.1	0.56	-20.71		-0.0207297	19.61	-93.9416		-0.0340985	0.577452	0.087049		-4.85	27.13	-110.1		-9.08	0.46	-20.7
-5.66	26.15	-109.41		-9.02	0.48	-20.82		-0.0707297	19.62	-94.0416		-0.0740985	0.477452	0.097049		-4.86	27.11	-109.58		-8.88	0.33	-20.67
-5.69	26.01	-109.6		-9.23	0.53	-20.71		-0.16073	19.64	-94.0716		-0.0740985	0.627452	-0.022951		-4.82	27.11	-109.9		-8.93	0.43	-20.65
-5.71	26.07	-109.43		-9.11	0.55	-20.7		-0.0507297	19.71	-94.2716		-0.0640985	0.597452	-0.002951		-4.78	27.11	-109.87		-9.01	0.58	-20.61
-5.66	26.09	-109.58		-9.02	0.56	-20.86		-0.10073	19.55	-93.9616		-0.154098	0.657452	0.097049		-4.85	27.08	-109.84		-8.95	0.54	-20.75
-5.56	25.99	-109.5		-9.06	0.58	-20.93		0.0892703	19.62	-93.6716		-0.0540985	0.507452	0.127049		-4.85	27.09	-109.95		-8.86	0.49	-20.68
-5.69	26	-109.57		-9.01	0.5	-20.87		-0.19073	19.58	-94.0216		-0.234098	0.547452	0.067049		-4.77	27.06	-109.77		-8.91	0.48	-20.7
-5.59	25.97	-109.63		-9.1	0.55	-20.8		-0.0607297	19.62	-94.1716		-0.184098	0.607452	0.137049		-4.77	27.03	-109.77		-8.97	0.48	-20.57
-5.57	26.05	-109.61		-8.96	0.49	-20.95		-0.0407297	19.6	-94.0416		0.0759015	0.497452	0.017049		-4.85	27.14	-109.98		-8.88	0.54	-20.61
-5.58	26.04	-109.55		-8.82	0.5	-21.04		-0.0107297	19.67	-94.0216		-0.0740985	0.517452	0.137049		-4.92	27.14	-109.58		-8.92	0.44	-20.58
-5.58	26.03	-109.62		-8.92	0.49	-20.73		-0.15073	19.57	-93.9216		-0.184098	0.627452	0.187049		-4.87	27.11	-109.87		-9	0.53	-20.66
-5.62	25.99	-109.6		-9.11	0.58	-20.7		-0.0107297	19.55	-93.8716		-0.114099	0.647452	0.017049		-4.85	27.08	-109.98		-8.93	0.55	-20.48
-5.57	26.06	-109.56		-9.12	0.58	-20.83		-0.0507297	19.6	-93.9516		-0.234098	0.617452	0.217049		-4.87	27.17	-109.75		-9.02	0.44	-20.52
-5.48	26.01	-109.72		-8.9	0.44	-20.95		-0.15073	19.69	-94.1216		-0.174098	0.497452	0.027049		-4.77	27.14	-109.74		-8.83	0.4	-20.73
-5.56	26.05	-109.61		-9.08	0.51	-20.78		-0.0607297	19.59	-94.1516		-0.234098	0.567452	0.137049		-4.88	27.06	-109.69		-9.11	0.45	-20.51
-5.62	26.01	-109.66		-9.12	0.53	-20.85		-0.15073	19.54	-93.8716		-0.314099	0.567452	0.097049		-4.95	27.04	-109.94		-8.92	0.45	-20.56
-5.73	26.02	-109.73		-8.96	0.56	-20.92		0.0092703	19.47	-94.0416		-0.104098	0.547452	-0.032951		-4.83	27.08	-109.87		-8.88	0.51	-20.66
-5.64	26	-109.51		-9.05	0.5	-20.73		-0.0507297	19.56	-94.0016		-0.184098	0.567452	0.067049		-4.75	27.04	-110.1		-8.77	0.55	-20.73
-5.64	26.01	-109.57		-9.12	0.48	-20.72		-0.0607297	19.6	-93.9116		-0.254098	0.507452	0.097049		-4.9	27.11	-109.85		-8.92	0.51	-20.62
-5.57	25.95	-109.76		-8.93	0.46	-20.9		-0.16073	19.59	-94.1216		-0.184098	0.567452	-0.012951		-4.75	27.08	-109.87		-9.12	0.46	-20.63
-5.57	26.09	-109.6		-9.16	0.6	-20.72		-0.21073	19.65	-93.9216		-0.0740985	0.597452	-0.072951		-4.81	27.06	-109.9		-9.01	0.44	-20.61
-5.71	26.01	-109.52		-8.88	0.5	-20.75		-0.0007297	19.57	-94.0016		-0.0140985	0.547452	0.097049		-4.77	27.11	-109.92		-8.95	0.49	-20.63
-5.71	26.02	-109.47		-9.01	0.46	-20.73		-0.20073	19.52	-94.0516		-0.134099	0.657452	0.067049		-4.85	27.17	-109.82		-9.17	0.49	-20.7
-5.67	26.09	-109.75		-9.08	0.44	-20.87		-0.20073	19.54	-94.0716		-0.154098	0.557452	-0.022951		-4.81	27.18	-109.74		-9.08	0.45	-20.83
-5.68	26.17	-109.47		-9	0.53	-20.9		-0.0707297	19.56	-94.0016		-0.204098	0.527452	-0.062951		-4.82	27.18	-109.95		-8.91	0.53	-20.61
-5.77	26.05	-109.6		-8.92	0.49	-20.67		-0.19073	19.61	-94.1116		-0.214098	0.667452	-0.022951		-4.87	27.07	-109.89		-9.01	0.4	-20.52
-5.72	25.89	-109.68		-9.28	0.48	-20.63		-0.20073	19.6	-94.1716		-0.164098	0.617452	0.127049		-4.78	27.08	-109.78		-8.85	0.5	-20.71
-5.73	25.98	-109.71		-8.98	0.5	-20.7		-0.24073	19.61	-94.1016		-0.404098	0.677452	0.077049		-4.9	27.11	-109.73		-8.86	0.53	-20.57
-5.68	26.05	-109.56		-8.88	0.56	-20.92		-0.14073	19.61	-94.0616		-0.204098	0.477452	-0.002951		-4.67	27.06	-110.04		-9.02	0.54	-20.63
-5.64	26.06	-109.41		-9.11	0.48	-20.96		-0.22073	19.65	-93.9916		-0.274098	0.477452	-0.102951		-4.73	27.11	-109.8		-9.07	0.63	-20.52
-5.79	26.06	-109.62		-9.02	0.51	-20.81		-0.0707297	19.6	-94.2616		-0.224099	0.607452	0.047049		-4.72	27.11	-109.77		-8.85	0.56	-20.63
-5.73	25.95	-109.63		-9.11	0.49	-20.67		-0.12073	19.56	-94.0116		-0.214098	0.547452	-0.052951		-4.7	27.07	-109.92		-8.98	0.51	-20.65
-5.64	26.04	-109.56		-9.17	0.44	-20.95		-0.15073	19.56	-94.1216		-0.234098	0.497452	-0.102951		-4.7	27.11	-109.92		-8.92	0.49	-20.81
-5.67	25.95	-109.47		-8.95	0.58	-20.61		-0.11073	19.62	-93.9016		-0.164098	0.507452	-0.102951		-4.61	27.07	-110.02		-8.95	0.45	-20.63
-5.58	26.09	-109.71		-8.98	0.51	-20.71		-0.16073	19.55	-94.3616		-0.184098	0.557452	0.137049		-4.77	27.11	-109.62		-9.03	0.51	-20.62
-5.66	26.04	-109.63		-9.08	0.6	-20.91		-0.21073	19.6	-94.1016		-0.0740985	0.467452	0.117049		-4.81	27.13	-109.83		-8.92	0.5	-20.6
-5.57	25.99	-109.52		-8.98	0.45	-20.83		-0.10073	19.56	-94.0116		-0.0840985	0.527452	0.017049		-4.73	27.17	-109.82		-8.77	0.41	-20.7
-5.56	26.04	-109.52		-8.97	0.51	-20.71		-0.10073	19.59	-94.2016		-0.164098	0.527452	-0.002951		-4.78	27.03	-109.82		-8.95	0.54	-20.68
-5.66	26.06	-109.41		-9.01	0.56	-20.9		-0.10073	19.61	-94.2616		-0.0640985	0.617452	-0.002951		-4.86	27.07	-109.89		-9.01	0.48	-20.82
-5.51	25.93	-109.58		-8.93	0.59	-20.91		-0.10073	19.54	-94.1416		-0.204098	0.577452	0.087049		-4.62	26.99	-109.82		-9.01	0.56	-20.47
-5.53	26.01	-109.68		-9	0.49	-20.87		-0.0107297	19.6	-94.0616		-0.164098	0.597452	0.197049		-4.75	27.04	-109.69		-8.96	0.43	-20.7
-5.52	25.89	-109.56		-8.92	0.45	-20.9		-0.0507297	19.66	-94.1216		-0.204098	0.597452	0.037049		-4.67	27.04	-109.62		-8.96	0.54	-20.57
-5.57	26.1	-109.67		-9.02	0.54	-20.82		-0.14073	19.64	-94.0516		-0.284098	0.607452	0.127049		-4.81	27.08	-109.93		-8.91	0.5	-20.68
-5.54	25.99	-109.83		-9.16	0.56	-20.83		-0.0507297	19.52	-94.0516		-0.184098	0.517452	0.027049		-4.91	27.14	-109.83		-8.81	0.41	-20.7
-5.61	26.09	-109.63		-9.12	0.51	-20.92		-0.16073	19.69	-94.2716		-0.0640985	0.567452	0.027049		-4.67	27.14	-109.75		-8.97	0.49	-20.51
-5.68	25.96	-109.72		-9.06	0.53	-20.87		-0.12073	19.57	-94.2116		-0.234098	0.607452	0.097049		-4.8	27.08	-109.88		-9.02	0.55	-20.71
-5.61	25.92	-109.7		-9.01	0.58	-20.87		-0.20073	19.54	-93.9116		-0.214098	0.647452	-0.062951		-4.86	27.09	-109.93		-8.86	0.53	-20.61
-5.59	26.02	-109.65		-9.18	0.43	-20.97		-0.0607297	19.59	-94.0516		-0.324098	0.597452	0.087049		-4.86	27.08	-109.84		-9.05	0.48	-20.63
-5.63	26.01	-109.7		-9.03	0.5	-20.71		-0.11073	19.61	-94.0516		-0.104098	0.507452	0.117049		-4.85	27.12	-109.97		-9.02	0.53	-20.76
-5.54	25.99	-109.68		-9.16	0.45	-20.81		-0.0907297	19.59	-94.0916		-0.134099	0.607452	-0.152951		-4.76	27.17	-109.68		-8.92	0.58	-20.68
-5.66	26.07	-109.6		-9.1	0.6	-20.7		0.0392703	19.62	-94.0116		-0.214098	0.597452	0.037049		-4.9	27.16	-109.77		-8.92	0.51	-20.62
-5.69	26.12	-109.78		-9.08	0.5	-20.8		-0.0207297	19.66	-94.1216		-0.124099	0.707452	0.047049		-4.87	27.02	-109.83		-8.87	0.45	-20.65
-5.58	26.06	-109.63		-9.01	0.53	-20.68		-0.0907297	19.63	-94.0116		-0.0040985	0.617452	-0.072951		-4.96	27.12	-109.79		-8.92	0.48	-20.61
-5.71	26	-109.55		-9.03	0.48	-20.8		-0.0507297	19.61	-94.1516		-0.174098	0.667452	0.317049		-4.87	27.07	-109.89		-8.98	0.53	-20.71
-5.53	26.04	-109.76		-8.96	0.54	-20.77		-0.0107297	19.65	-93.8416		-0.124099	0.647452	-0.002951		-4.86	27.01	-109.97		-9.03	0.48	-20.73
-5.64	26.04	-109.65		-8.95	0.48	-20.7		0.0092703	19.57	-94.1616		-0.214098	0.517452	0.097049		-4.87	27.08	-110.05		-8.97	0.51	-20.63
-5.64	25.99	-109.48		-9.05	0.53	-20.85		-0.10073	19.6	-93.9916		-0.0840985	0.497452	0.037049		-4.87	27.01	-109.87		-8.87	0.48	-20.53
-5.74	25.97	-109.51		-8.87	0.59	-20.73		-0.0407297	19.7	-93.9516		-0.0240985	0.597452	0.087049		-4.76	27.04	-109.92		-8.96	0.5	-20.47
-5.54	25.94	-109.77		-9.06	0.44	-20.72		0.0092703	19.59	-94.1916		-0.134099	0.557452	0.137049		-4.88	27.13	-109.9		-9	0.53	-20.55
-5.73	26.03	-109.82		-9.01	0.5	-20.72		-0.12073	19.6	-94.1916		-0.104098	0.807452	0.047049		-4.86	27.12	-109.75		-9.02	0.44	-20.56
-5.58	26.02	-109.53		-8.98	0.46	-20.91		-0.11073	19.56	-93.8716		-0.0540985	0.497452	0.167049		-4.77	27.11	-109.98		-9.02	0.49	-20.72
-5.59	25.95	-109.48		-8.95	0.58	-20.81		-0.24073	19.54	-94.0216		-0.334098	0.607452	-0.012951		-4.77	27.13	-109.88		-8.98	0.53	-20.81
-5.69	26.04	-109.56		-9.03	0.51	-20.87		-0.10073	19.54	-94.0916		-0.124099	0.547452	-0.032951		-4.73	26.99	-109.82		-8.87	0.61	-20.52
-5.66	26.01	-109.45		-9.03	0.54	-20.73		-0.14073	19.51	-94.2016		-0.314099	0.517452	0.127049		-4.83	27.07	-109.93		-8.96	0.49	-20.53
-5.68	25.91	-109.67		-8.9	0.48	-20.78		-0.29073	19.56	-94.1516		-0.204098	0.527452	0.017049		-4.81	27.02	-109.79		-8.85	0.6	-20.6
-5.64	25.95	-109.65		-9	0.56	-20.7		-0.10073	19.53	-93.9916		-0.184098	0.547452	0.137049		-4.52	26.74	-109.65		-8.92	0.48	-20.6
-5.61	26.05	-109.71		-9.1	0.54	-20.75		-0.17073	19.56	-94.1716		-0.204098	0.497452	-0.132951		-4.8	27.07	-109.73		-8.96	0.46	-20.67
-5.61	25.96	-109.57		-9.05	0.54	-20.75		-0.21073	19.59	-94.0616		-0.0640985	0.577452	0.097049		-4.73	26.99	-109.94		-8.98	0.55	-20.92
-5.64	26.01	-109.65		-9.03	0.53	-20.82		-0.11073	19.6	-94.1116		-0.304098	0.517452	0.067049		-4.85	26.99	-109.84		-8.96	0.58	-20.77
-5.66	25.97	-109.76		-8.97	0.54	-20.67		-0.19073	19.54	-94.2216		-0.174098	0.567452	0.137049		-4.76	27.13	-109.99		-8.82	0.49	-20.71
-5.46	26.01	-109.53		-8.95	0.55	-20.7		-0.11073	19.67	-94.2516		-0.0540985	0.527452	-0.062951		-4.72	27.11	-109.77		-8.92	0.54	-20.6
-5.54	25.91	-109.55		-8.87	0.48	-20.83		-0.0207297	19.64	-94.1616		-0.0840985	0.507452	0.027049		-4.7	27.12	-109.72		-9.02	0.55	-20.47
-5.63	25.97	-109.43		-9.05	0.46	-20.75		-0.10073	19.58	-94.1416		-0.204098	0.557452	0.087049		-4.87	27.04	-109.77		-9.02	0.53	-20.73
-5.49	26.04	-109.67		-9.18	0.56	-20.81		-0.11073	19.56	-94.1716		-0.254098	0.757452	0.117049		-4.7	27.04	-109.85		-9.12	0.38	-20.72
-5.54	25.9	-109.62		-9.03	0.48	-20.86		-0.12073	19.61	-94.0916		-0.124099	0.507452	-0.102951		-4.8	27.07	-109.9		-8.9	0.58	-20.68
-5.61	25.96	-109.8		-9.06	0.55	-20.87		-0.14073	19.54	-94.2116		-0.114099	0.447452	0.037049		-4.78	27.11	-109.67		-8.96	0.51	-20.58
-5.57	26.01	-109.62		-9.02	0.46	-20.85		-0.12073	19.66	-94.0116		-0.204098	0.617452	0.127049		-4.72	27.13	-109.77		-8.97	0.53	-20.66
-5.52	25.96	-109.62		-8.92	0.5	-20.71		-0.0907297	19.51	-93.8116		-0.204098	0.577452	0.047049		-4.81	27.04	-109.9		-8.83	0.54	-20.61
-5.54	25.96	-109.5		-9.07	0.48	-20.51		-0.0107297	19.57	-94.0916		-0.334098	0.557452	0.187049		-4.78	27.14	-109.8		-8.88	0.44	-20.85
-5.51	26.09	-109.6		-8.87	0.53	-20.8		-0.0707297	19.61	-94.0916		-0.164098	0.547452	0.087049		-4.73	27.08	-109.79		-9.17	0.53	-20.75
-5.76	25.94	-109.73		-9.07	0.55	-20.57		-0.0107297	19.65	-93.9916		-0.134099	0.597452	0.027049		-4.8	27.03	-109.88		-8.93	0.49	-20.67
-5.63	26.01	-109.78		-9.03	0.53	-20.78		-0.20073	19.5	-94.1016		-0.264098	0.567452	0.117049		-4.76	27.13	-109.8		-8.91	0.59	-20.67
-5.57	26	-109.76		-8.91	0.35	-20.81		0.0292703	19.46	-94.0016		-0.204098	0.617452	-0.002951		-4.82	27.08	-109.89		-8.92	0.56	-20.76
-5.58	26	-109.66		-9.03	0.51	-20.82		0.0292703	19.56	-94.2216		-0.0740985	0.507452	-0.022951		-4.71	27.09	-109.55		-8.91	0.46	-20.53
-5.56	25.87	-109.75		-8.9	0.46	-20.73		0.0592703	19.65	-94.1016		-0.304098	0.527452	-0.052951		-4.78	27.07	-109.9		-8.77	0.54	-20.62
-5.57	26.04	-109.56		-8.9	0.54	-20.83		-0.0707297	19.55	-94.2416		-0.0840985	0.667452	0.027049		-4.83	27.09	-109.97		-8.88	0.53	-20.47
-5.63	26.14	-109.75		-8.93	0.53	-20.96		-0.16073	19.53	-94.1516		-0.0040985	0.527452	0.177049		-4.87	27.12	-109.72		-8.96	0.45	-20.81
-5.63	25.95	-109.58		-8.88	0.51	-20.85		-0.0607297	19.49	-94.1116		-0.0340985	0.557452	0.037049		-4.85	27.13	-109.78		-9.05	0.46	-20.75
-5.62	26.09	-109.63		-9.03	0.54	-21.05		-0.14073	19.54	-93.9916		-0.214098	0.507452	0.117049		-4.92	27.03	-109.83		-8.88	0.53	-20.57
-5.61	25.99	-109.76		-9.06	0.51	-20.68		-0.11073	19.56	-93.9916		-0.214098	0.597452	0.147049		-4.82	27.14	-109.87		-9.08	0.48	-20.67
-5.37	26	-109.56		-8.92	0.49	-20.78		-0.0207297	19.51	-94.1216		-0.114099	0.497452	0.087049		-4.95	27.08	-109.85		-9.02	0.51	-20.7
-5.51	26.04	-109.68		-9	0.39	-20.82		-0.15073	19.54	-94.0916		-0.154098	0.597452	0.087049		-4.85	27.11	-109.83		-8.92	0.5	-20.52
-5.64	25.97	-109.57		-9.17	0.58	-20.78		-0.14073	19.7	-94.0116		-0.254098	0.497452	0.187049		-4.86	27.17	-109.58		-9.05	0.61	-20.62
-5.53	25.9	-109.76		-9.03	0.55	-20.77		-0.0907297	19.52	-94.0616		-0.264098	0.597452	0.087049		-4.8	27.04	-109.64		-8.87	0.51	-20.68
-5.59	25.97	-109.43		-9.23	0.45	-20.78		-0.19073	19.6	-93.8916		-0.154098	0.567452	0.077049		-4.96	27.06	-109.77		-8.96	0.55	-20.63
-5.51	25.96	-109.55		-8.91	0.5	-20.86		-0.25073	19.67	-94.0016		-0.184098	0.567452	0.097049		-4.92	27.14	-110.03		-9.12	0.55	-20.61
-5.62	26	-109.73		-8.88	0.5	-20.66		-0.11073	19.48	-93.9616		-0.214098	0.557452	-0.022951		-4.96	27.16	-110.1		-8.98	0.51	-20.7
-5.49	26.06	-109.66		-9.05	0.59	-20.86		-0.12073	19.56	-94.2116		-0.164098	0.517452	0.167049		-4.82	27.17	-109.74		-8.93	0.49	-20.56
-5.51	25.99	-109.83		-8.88	0.36	-20.83		-0.0907297	19.55	-93.9616		-0.224099	0.647452	0.267049		-4.72	27.17	-109.78		-9.05	0.53	-20.73
-5.53	25.95	-109.8		-8.98	0.51	-20.81		-0.25073	19.6	-94.1416		-0.134099	0.507452	0.017049		-4.9	26.94	-109.8		-8.91	0.5	-20.61
-5.58	26.02	-109.78		-9.11	0.46	-20.9		-0.15073	19.61	-94.1916		-0.334098	0.817452	0.037049		-4.75	27.24	-109.63		-8.87	0.48	-20.67
-5.47	26.1	-109.88		-8.96	0.49	-20.82		-0.11073	19.56	-94.0616		-0.174098	0.567452	0.037049		-4.86	27.17	-109.69		-9.05	0.43	-20.7
-5.52	26.05	-109.65		-8.97	0.48	-20.78		-0.0907297	19.62	-93.9216		-0.214098	0.457452	0.087049		-4.83	27.08	-109.85		-9.13	0.5	-20.53
-5.47	26	-109.67		-9.1	0.49	-20.76		-0.24073	19.52	-93.9916		-0.114099	0.367452	-0.122951		-4.97	27.14	-109.65		-8.87	0.51	-20.81
-5.49	26.03	-109.7		-8.97	0.5	-20.86		-0.11073	19.56	-93.9616		-0.224099	0.627452	0.067049		-4.8	27.14	-109.84		-9.03	0.54	-20.68
-5.49	26.05	-109.63		-8.85	0.46	-20.85		-0.0607297	19.63	-94.1216		-0.234098	0.517452	0.177049		-4.77	27.04	-109.95		-9.05	0.53	-20.48
-5.49	25.92	-109.87		-9.08	0.5	-20.78		-0.10073	19.58	-94.2416		-0.114099	0.567452	-0.002951		-4.81	27.07	-109.95		-8.87	0.55	-20.7
-5.57	26.01	-109.4		-9.02	0.58	-20.7		-0.11073	19.52	-94.2716		0.0159015	0.597452	0.047049		-4.8	27.13	-109.97		-9.07	0.51	-20.78
-5.39	25.89	-109.55		-9.15	0.5	-20.95		-0.15073	19.62	-94.0916		-0.174098	0.597452	0.017049		-4.72	27.17	-109.7		-8.95	0.38	-20.73
-5.47	25.92	-109.35		-9.05	0.6	-20.71		-0.20073	19.56	-94.1216		-0.284098	0.527452	0.017049		-4.77	27.22	-109.65		-8.8	0.46	-20.68
-5.54	26.04	-109.78		-8.95	0.48	-20.88		-0.0007297	19.56	-94.2416		-0.204098	0.477452	-0.012951		-4.77	27.11	-109.94		-9.02	0.55	-20.65
-5.59	26	-109.38		-9.01	0.56	-20.88		-0.0007297	19.57	-94.1916		-0.164098	0.517452	-0.082951		-4.86	27.07	-109.74		-8.98	0.55	-20.75
-5.53	25.96	-109.43		-8.98	0.54	-20.87		-0.0707297	19.6	-94.3016		-0.384099	0.577452	0.067049		-4.72	27.07	-109.82		-8.87	0.53	-20.75
-5.58	25.98	-109.66		-9.03	0.5	-20.85		-0.0107297	19.66	-93.8516		-0.114099	0.567452	0.077049		-4.75	27.12	-109.74		-8.88	0.46	-20.86
-5.41	26.02	-109.52		-9.08	0.49	-20.75		-0.19073	19.5	-94.0616		0.0359015	0.547452	-0.012951		-4.76	27.06	-109.73		-8.93	0.44	-20.58
-5.59	26	-109.76		-8.86	0.63	-20.7		-0.15073	19.55	-94.1516		-0.214098	0.567452	0.017049		-4.81	27.09	-109.85		-9.22	0.48	-20.6
-5.56	25.95	-109.67		-9.01	0.65	-20.67		-0.14073	19.6	-94.0916		-0.274098	0.577452	-0.012951		-4.71	27.22	-109.68		-8.86	0.45	-20.87
-5.53	26	-109.71		-8.93	0.58	-20.72		-0.0707297	19.6	-94.1416		-0.174098	0.557452	0.017049		-4.77	27.08	-109.7		-9	0.56	-20.67
-5.54	25.97	-109.6		-9.06	0.49	-20.72		-0.19073	19.65	-93.9916		-0.374099	0.517452	0.177049		-4.63	27.18	-109.97		-8.92	0.45	-20.53
-5.39	25.96	-109.7		-9.08	0.59	-20.66		-0.12073	19.54	-94.1916		-0.0840985	0.577452	-0.002951		-4.87	27.22	-109.87		-9.02	0.5	-20.7
-5.52	26.01	-109.5		-8.96	0.56	-20.58		-0.20073	19.55	-94.0116		-0.304098	0.477452	-0.052951		-4.83	27.12	-109.9		-8.9	0.46	-20.62
-5.61	25.99	-109.35		-8.97	0.59	-20.7		-0.0607297	19.62	-94.1116		0.0159015	0.597452	0.027049		-4.85	27.12	-109.89		-8.95	0.5	-20.68
-5.47	25.96	-109.77		-8.87	0.61	-20.7		-0.12073	19.6	-94.1516		-0.274098	0.577452	-0.022951		-4.67	27.12	-110.02		-9.06	0.49	-20.68
-5.59	26.02	-109.63		-9.03	0.58	-20.71		-0.19073	19.6	-93.9416		-0.174098	0.617452	-0.012951		-4.73	27.13	-109.78		-8.98	0.51	-20.71
-5.58	25.94	-109.68		-8.96	0.61	-20.8		-0.0207297	19.61	-94.0516		-0.124099	0.607452	-0.062951		-4.86	27.18	-109.89		-8.92	0.56	-20.71
-5.51	25.99	-109.55		-8.92	0.49	-20.72		-0.0407297	19.6	-94.1116		-0.164098	0.547452	0.117049		-4.81	27.18	-109.87		-9.03	0.58	-20.77
-5.64	26.06	-109.6		-8.92	0.51	-20.73		0.0092703	19.59	-94.0616		-0.114099	0.497452	-0.112951		-4.98	27.11	-109.98		-8.93	0.53	-20.71
-5.73	26.05	-109.53		-9.02	0.56	-20.93		-0.25073	19.6	-94.1416		-0.174098	0.517452	0.137049		-4.81	27.23	-109.67		-8.81	0.41	-20.81
-5.44	26.04	-109.46		-8.93	0.53	-20.76		-0.10073	19.61	-93.9516		-0.124099	0.607452	-0.062951		-4.73	27.03	-109.99		-8.86	0.55	-20.65
-5.61	26	-109.41		-9	0.49	-20.68		-0.0407297	19.61	-94.1616		-0.0240985	0.597452	0.097049		-4.96	27.04	-109.82		-9.02	0.49	-20.78
-5.56	25.94	-109.26		-9.02	0.49	-20.83		-0.21073	19.56	-94.0516		-0.204098	0.517452	-0.062951		-4.91	27.01	-109.79		-9.03	0.4	-20.65
-5.46	25.97	-109.76		-8.95	0.55	-20.86		-0.0607297	19.61	-94.1116		-0.0840985	0.527452	-0.032951		-4.75	27.04	-110.13		-8.95	0.54	-20.78
-5.48	26	-109.63		-9.07	0.44	-20.88		-0.0007297	19.56	-94.1716		-0.254098	0.567452	-0.072951		-4.95	27.04	-109.85		-9.01	0.48	-20.61
-5.54	26.06	-109.73		-8.91	0.5	-20.85		-0.0007297	19.64	-94.1116		-0.114099	0.597452	0.147049		-4.76	27.21	-109.84		-9.05	0.5	-20.6
-5.62	26	-109.38		-9	0.48	-20.92		0.0592703	19.61	-94.1416		-0.224099	0.467452	-0.052951		-4.78	27.12	-109.83		-9	0.45	-20.57
-5.52	26.08	-109.81		-9.07	0.45	-20.83		0.0292703	19.5	-93.8916		-0.214098	0.667452	-0.052951		-4.81	27.09	-109.73		-8.8	0.48	-20.57
-5.69	26.02	-109.47		-9.06	0.58	-20.52		-0.0507297	19.64	-94.0616		-0.0040985	0.507452	-0.002951		-4.83	27.04	-109.6		-9.05	0.45	-20.72
-5.69	26.04	-109.71		-9.03	0.51	-20.83		-0.0107297	19.6	-94.0916		-0.0540985	0.677452	0.017049		-4.86	27.07	-109.7		-8.96	0.35	-20.53
-5.54	26.06	-109.71		-8.93	0.45	-20.88		-0.10073	19.49	-94.0216		-0.104098	0.607452	0.017049		-4.66	27.24	-109.94		-8.91	0.51	-20.66
-5.63	25.96	-109.51		-9.1	0.53	-20.92		0.0592703	19.57	-94.2416		-0.224099	0.607452	-0.062951		-4.82	27.06	-109.74		-9.03	0.45	-20.68
-5.46	26.07	-109.75		-9.05	0.51	-20.82		-0.0907297	19.59	-94.1116		-0.114099	0.607452	0.147049		-4.87	27.14	-109.79		-8.96	0.51	-20.65
-5.67	26.06	-109.72		-9.07	0.61	-20.57		-0.0907297	19.59	-94.0116		-0.224099	0.597452	-0.002951		-4.72	27.17	-109.67		-8.91	0.46	-20.43
-5.64	25.96	-109.61		-8.96	0.55	-20.76		-0.12073	19.64	-94.1016		-0.204098	0.577452	-0.272951		-4.82	27.21	-109.75		-8.86	0.44	-20.68
-5.63	25.95	-109.6		-9.18	0.53	-20.78		-0.16073	19.62	-94.0916		-0.204098	0.567452	-0.162951		-4.76	27.09	-109.95		-9.2	0.48	-20.67
-5.61	25.97	-109.58		-8.96	0.53	-20.83		-0.22073	19.47	-93.9216		-0.0240985	0.517452	0.047049		-4.78	27.06	-109.89		-9.16	0.59	-20.52
-5.54	26.05	-109.58		-8.9	0.54	-20.86		-0.0907297	19.76	-94.3616		-0.134099	0.507452	-0.012951		-4.9	27.08	-109.88		-9.07	0.51	-20.66
-5.58	26.06	-109.42		-8.98	0.49	-20.7		-0.25073	19.6	-93.9716		-0.134099	0.577452	0.077049		-4.66	27.12	-109.82		-8.91	0.41	-20.75
-5.64	25.95	-109.6		-8.93	0.6	-20.7		-0.14073	19.56	-94.2916		-0.464099	0.557452	0.117049		-4.77	27.19	-109.62		-9.05	0.5	-20.8
-5.49	25.94	-109.52		-9.06	0.5	-20.76		-0.0107297	19.54	-94.3416		-0.0140985	0.557452	0.017049		-4.91	27.04	-109.92		-8.96	0.56	-20.78
-5.49	25.99	-109.22		-8.91	0.49	-20.67		-0.10073	19.74	-93.9216		-0.0540985	0.607452	0.217049		-4.66	27.12	-109.69		-9.03	0.49	-20.63
-5.58	26.01	-109.61		-8.96	0.56	-20.72		-0.0907297	19.63	-93.9116		-0.154098	0.617452	-0.122951		-4.86	27.11	-109.63		-8.98	0.54	-20.67
-5.47	26.05	-109.52		-9.16	0.51	-20.62		-0.12073	19.47	-94.0616		-0.0040985	0.667452	-0.032951		-4.81	27.12	-109.75		-8.93	0.51	-20.68
-5.51	26.04	-109.5		-8.92	0.51	-20.81		-0.0107297	19.59	-94.1616		-0.234098	0.617452	-0.002951		-4.8	27.09	-109.95		-8.85	0.49	-20.52
-5.61	26	-109.63		-8.96	0.49	-20.82		0.0092703	19.7	-94.0416		-0.0740985	0.497452	0.037049		-4.92	27.07	-109.98		-8.87	0.5	-20.68
-5.58	25.96	-109.75		-9.2	0.49	-20.86		-0.0407297	19.57	-93.9416		-0.304098	0.627452	0.097049		-4.91	27.13	-110		-8.96	0.51	-20.65
-5.59	26.06	-109.45		-8.88	0.54	-20.83		-0.0207297	19.62	-94.1416		-0.264098	0.567452	0.027049		-4.72	27.14	-109.79		-9.15	0.55	-20.58
-5.58	26.08	-109.53		-9.03	0.5	-20.62		-0.15073	19.54	-93.9516		-0.154098	0.527452	-0.072951		-4.82	27.04	-109.67		-9.2	0.55	-20.6
-5.56	25.96	-109.53		-8.88	0.55	-20.86		-0.0607297	19.54	-93.9516		-0.274098	0.547452	-0.032951		-4.75	27.16	-109.95		-8.97	0.46	-20.66
-5.68	25.89	-109.73		-8.98	0.51	-20.8		-0.0607297	19.56	-93.9116		-0.204098	0.557452	-0.082951		-4.73	27.12	-109.88		-8.91	0.51	-20.65
-5.68	25.99	-109.45		-9	0.49	-20.82		0.0592703	19.64	-93.9716		-0.174098	0.567452	0.067049		-4.77	27.23	-109.5		-9.08	0.5	-20.47
-5.56	25.93	-109.57		-9.17	0.43	-20.75		-0.0407297	19.51	-94.1116		-0.0240985	0.647452	0.187049		-4.93	27.09	-110.04		-9.06	0.54	-20.66
-5.73	26	-109.5		-8.9	0.59	-20.82		0.10927	19.59	-93.9916		-0.104098	0.547452	-0.082951		-4.95	27.08	-109.8		-8.9	0.56	-20.57
-5.73	25.97	-109.66		-9.27	0.54	-20.65		0.0592703	19.63	-94.0616		-0.0840985	0.617452	0.177049		-4.83	27.09	-109.92		-8.93	0.44	-20.63
-5.52	26.07	-109.66		-9.02	0.49	-20.65		-0.0007297	19.64	-94.0216		-0.214098	0.597452	0.017049		-4.82	27.11	-109.68		-9.15	0.53	-20.62
-5.57	26.05	-109.57		-8.96	0.48	-20.75		-0.0407297	19.61	-94.0016		-0.314099	0.627452	0.277049		-4.83	27.16	-109.82		-8.87	0.49	-20.68
-5.62	26.01	-109.78		-9.01	0.5	-20.72		-0.0907297	19.64	-93.9616		-0.234098	0.417452	-0.002951		-4.73	27.18	-109.72		-8.8	0.46	-20.7
-5.53	26.04	-109.56		-9.06	0.53	-20.67		-0.0707297	19.54	-94.3116		-0.134099	0.607452	0.087049		-4.88	27.18	-109.65		-9.06	0.38	-20.67
-5.59	25.99	-109.46		-8.95	0.53	-20.81		0.0392703	19.47	-94.0416		-0.114099	0.557452	0.027049		-4.78	27.16	-109.79		-9.07	0.36	-20.88
-5.67	26.1	-109.38		-8.96	0.5	-20.7		-0.0607297	19.64	-94.0716		-0.124099	0.557452	-0.032951		-4.78	27.02	-109.57		-8.97	0.48	-20.7
-5.58	26.01	-109.63		-8.98	0.49	-20.85		-0.0207297	19.64	-94.2516		-0.174098	0.607452	-0.062951		-4.83	27.18	-109.64		-9.12	0.45	-20.66
-5.58	26.06	-109.56		-8.97	0.59	-20.67		-0.15073	19.64	-94.2716		-0.114099	0.617452	-0.012951		-4.82	27.16	-109.93		-9.08	0.46	-20.61
-5.57	26.09	-109.53		-8.91	0.59	-20.86		-0.10073	19.72	-94.0916		-0.154098	0.517452	-0.112951		-4.76	27.13	-109.92		-9.07	0.53	-20.81
-5.59	25.96	-109.57		-8.98	0.49	-20.76		-0.16073	19.62	-94.3416		-0.274098	0.577452	0.037049		-4.76	27.11	-109.68		-8.91	0.5	-20.61
-5.62	25.95	-109.48		-9.05	0.55	-20.86		-0.0607297	19.5	-94.2416		-0.254098	0.457452	0.087049		-4.82	27.03	-109.57		-8.97	0.49	-20.56
-5.51	26.11	-109.62		-9.12	0.51	-20.68		-0.11073	19.57	-94.0716		-0.0840985	0.597452	0.037049		-4.86	27.02	-109.79		-9.07	0.48	-20.81
-5.68	26.01	-109.48		-9.05	0.51	-20.86		-0.20073	19.58	-94.0216		-0.154098	0.657452	0.047049		-4.82	27.07	-109.68		-8.76	0.41	-20.8
-5.52	26.04	-109.47		-8.98	0.49	-20.67		-0.10073	19.55	-94.0616		-0.0740985	0.597452	-0.082951		-4.8	27.12	-109.9		-8.88	0.46	-20.75
-5.71	25.96	-109.7		-9.08	0.53	-20.71		-0.0007297	19.69	-94.2016		-0.234098	0.467452	0.037049		-4.75	27.12	-109.7		-9	0.49	-20.7
-5.62	26.02	-109.48		-8.92	0.45	-20.58		-0.0507297	19.59	-94.0516		-0.274098	0.557452	0.087049		-4.71	27.12	-109.84		-8.96	0.5	-20.73
-5.71	26.06	-109.6		-9.01	0.41	-20.67		-0.0407297	19.74	-94.1016		-0.134099	0.497452	-0.002951		-4.78	27.08	-109.77		-8.92	0.54	-20.68
-5.68	26.01	-109.41		-8.91	0.48	-20.75		-0.15073	19.59	-94.1116		-0.134099	0.577452	-0.012951		-4.76	27.17	-109.68		-8.97	0.39	-20.75
-5.68	26.01	-109.62		-8.96	0.45	-20.5		-0.0507297	19.66	-94.1416		-0.204098	0.547452	0.197049		-4.7	27.09	-109.73		-8.91	0.51	-20.68
-5.66	25.99	-109.68		-9.08	0.54	-20.78		-0.0607297	19.69	-94.0616		-0.174098	0.627452	0.177049		-4.92	27.11	-109.69		-9.26	0.51	-20.66
-5.44	26.12	-109.63		-8.96	0.44	-20.66		-0.0507297	19.55	-94.1416		-0.184098	0.607452	0.097049		-4.82	27.08	-109.82		-8.91	0.41	-20.82
-5.71	26	-109.62		-8.93	0.5	-20.81		-0.0707297	19.55	-94.0516		-0.0540985	0.677452	0.167049		-4.75	27.09	-109.93		-9.03	0.44	-20.8
-5.76	25.96	-109.76		-9.1	0.49	-20.81		-0.22073	19.54	-94.0216		-0.414098	0.517452	0.067049		-4.8	27.08	-109.78		-9.03	0.4	-20.95
-5.59	25.94	-109.58		-9.11	0.55	-20.68		-0.12073	19.51	-94.0916		-0.234098	0.607452	0.127049		-4.81	27.14	-110		-8.85	0.54	-20.58
-5.68	25.98	-109.77		-8.77	0.45	-20.85		-0.11073	19.72	-94.2016		-0.174098	0.507452	-0.052951		-4.73	27.13	-109.75		-8.85	0.5	-20.76
-5.68	26	-109.67		-8.93	0.49	-20.73		-0.0507297	19.64	-94.0916		-0.0840985	0.617452	-0.032951		-4.9	27.14	-109.92		-9.16	0.54	-20.66
-5.72	26.09	-109.51		-9.01	0.53	-20.67		-0.16073	19.51	-94.1416		-0.154098	0.577452	-0.072951		-4.78	27.09	-109.85		-9.08	0.48	-20.81
-5.57	26.01	-109.68		-8.98	0.58	-20.61		-0.14073	19.61	-94.0616		-0.324098	0.497452	0.117049		-4.75	27.16	-109.97		-9.15	0.5	-20.62
-5.67	25.96	-109.72		-9.02	0.43	-20.78		-0.12073	19.57	-94.0516		-0.0140985	0.547452	-0.002951		-4.8	27.06	-109.82		-9.01	0.49	-20.85
-5.56	26.02	-109.66		-9.06	0.49	-20.87		-0.11073	19.56	-94.0516		0.0159015	0.767452	-0.122951		-4.95	27.01	-109.82		-8.97	0.54	-20.71
-5.61	26	-109.41		-9	0.61	-20.7		-0.16073	19.6	-94.1116		-0.334098	0.477452	0.067049		-4.76	27.04	-109.85		-8.98	0.49	-20.65
-5.56	26.02	-109.7		-9.02	0.46	-20.87		-0.15073	19.69	-94.0216		-0.114099	0.547452	-0.122951		-4.77	26.97	-109.63		-9.01	0.5	-20.71
-5.72	26.09	-109.76		-9.01	0.53	-20.95		-0.14073	19.55	-94.1916		-0.0740985	0.577452	-0.072951		-4.9	27.03	-109.85		-9.13	0.46	-20.57
-5.61	26.06	-109.56		-9.11	0.56	-20.65		-0.20073	19.52	-94.1216		-0.0740985	0.547452	0.017049		-4.8	27.08	-109.98		-9.07	0.43	-20.82
-5.59	25.99	-109.55		-8.96	0.66	-20.66		-0.0207297	19.64	-94.1216		-0.0140985	0.607452	-0.002951		-4.73	27.02	-109.88		-9.07	0.45	-20.71
-5.59	26.02	-109.53		-9.02	0.54	-20.66		-0.17073	19.66	-94.2216		-0.214098	0.577452	0.027049		-4.87	27.13	-110		-9.1	0.5	-20.41
-5.54	26.05	-109.5		-9.12	0.54	-20.8		-0.19073	19.6	-94.1116		-0.204098	0.597452	0.017049		-4.8	27.06	-109.79		-8.97	0.43	-20.63
-5.67	26.02	-109.5		-9.13	0.46	-20.86		-0.12073	19.62	-94.1516		-0.104098	0.597452	0.087049		-4.93	27.11	-109.75		-8.82	0.53	-20.82
-5.58	25.87	-109.58		-9.03	0.49	-20.8		-0.0907297	19.67	-94.1516		-0.234098	0.477452	-0.102951		-4.69	27.06	-110.02		-9.06	0.41	-20.78
-5.67	26.01	-109.47		-8.96	0.54	-20.68		-0.25073	19.64	-93.9216		-0.284098	0.617452	0.167049		-4.72	27.08	-109.72		-9.13	0.39	-20.9
-5.68	25.98	-109.73		-9.1	0.51	-20.62		-0.27073	19.64	-94.1416		-0.0740985	0.607452	-0.062951		-4.83	27.19	-109.73		-9.1	0.46	-20.77
-5.61	26.02	-109.62		-9.06	0.46	-20.72		-0.0607297	19.59	-94.3916		-0.284098	0.627452	-0.132951		-4.86	27.04	-109.74		-9.07	0.45	-20.56
-5.71	26.02	-109.8		-9.13	0.51	-20.76		-0.12073	19.64	-93.9016		-0.184098	0.507452	-0.022951		-4.72	27.06	-109.73		-8.93	0.5	-20.77
-5.64	26.04	-109.72		-9.1	0.51	-20.73		-0.17073	19.62	-94.3516		-0.124099	0.597452	-0.012951		-4.86	27.13	-109.87		-8.9	0.41	-20.83
-5.69	26.04	-109.46		-8.93	0.54	-20.56		-0.16073	19.58	-94.1016		-0.214098	0.657452	0.067049		-4.9	27.17	-109.75		-9.06	0.43	-20.58
-5.43	26.05	-109.32		-9.12	0.5	-20.75		-0.0907297	19.49	-93.9716		-0.164098	0.617452	0.127049		-4.82	27.07	-109.87		-9.06	0.48	-20.73
-5.52	25.96	-109.7		-8.85	0.45	-20.91		-0.0907297	19.6	-94.1616		-0.0240985	0.647452	-0.062951		-4.81	27.08	-109.82		-9.17	0.49	-20.56
-5.58	25.94	-109.61		-8.97	0.49	-20.98		-0.24073	19.59	-94.1616		-0.154098	0.627452	-0.202951		-4.87	27.11	-109.69		-8.91	0.55	-20.86
-5.54	26.01	-109.52		-8.98	0.56	-20.65		-0.15073	19.61	-94.3216		-0.224099	0.577452	0.067049		-4.93	27.09	-110.17		-9.05	0.61	-20.66
-5.51	26.09	-109.58		-9.18	0.54	-20.62		-0.12073	19.75	-94.1916		-0.0640985	0.717452	0.127049		-4.88	27.09	-109.58		-9.03	0.44	-20.51
-5.64	26.03	-109.71		-9.11	0.48	-20.75		-0.16073	19.67	-94.1216		-0.0640985	0.557452	-0.002951		-4.86	27.01	-109.92		-8.91	0.5	-20.8
-5.49	26.02	-109.47		-8.91	0.45	-20.76		-0.0907297	19.56	-94.3216		-0.0340985	0.527452	-0.062951		-5.01	27.08	-109.89		-9.1	0.41	-20.83
-5.61	26.17	-109.62		-8.92	0.64	-20.65		-0.20073	19.6	-94.2016		-0.134099	0.557452	-0.232951		-4.83	27.14	-109.84		-8.95	0.45	-20.83
-5.63	26.04	-109.48		-8.97	0.56	-20.77		-0.12073	19.6	-94.2916		-0.0140985	0.557452	0.097049		-5.02	26.99	-109.74		-9.2	0.44	-20.82
-5.49	26.03	-109.72		-9.02	0.53	-20.57		-0.15073	19.61	-94.3516		-0.214098	0.577452	0.037049		-4.96	27.09	-109.77		-9.08	0.41	-20.57
-5.33	26	-109.48		-8.98	0.34	-20.86		-0.25073	19.57	-94.2116		-0.164098	0.607452	0.217049		-4.98	27.01	-109.53		-9.06	0.53	-20.72
-5.43	25.9	-109.5		-9.1	0.31	-20.86		-0.21073	19.6	-94.3116		-0.154098	0.547452	0.117049		-4.91	26.99	-109.92		-8.85	0.48	-20.73
-5.48	25.97	-109.53		-9.08	0.58	-20.6		-0.0507297	19.62	-94.1216		-0.184098	0.567452	0.017049		-4.98	27.12	-109.75		-9.03	0.48	-20.75
-5.58	26.01	-109.62		-9.03	0.48	-20.66		-0.27073	19.56	-94.2716		-0.0640985	0.607452	0.047049		-4.82	27.18	-109.79		-9.23	0.61	-20.73
-5.73	25.9	-109.46		-9	0.54	-20.72		-0.14073	19.67	-94.1216		-0.214098	0.617452	-0.032951		-4.88	27.16	-109.67		-9.03	0.54	-20.75
-5.61	26.02	-109.47		-8.98	0.53	-20.61		-0.11073	19.56	-94.1016		-0.304098	0.477452	0.027049		-4.86	27.16	-109.93		-9.01	0.59	-20.67
-5.58	25.96	-109.55		-9.15	0.55	-20.68		-0.22073	19.55	-93.8716		-0.274098	0.667452	0.017049		-4.75	27.13	-109.78		-9.07	0.51	-20.65
-5.47	26	-109.61		-9	0.44	-20.72		-0.20073	19.56	-94.0416		-0.124099	0.597452	-0.102951		-4.88	27.07	-109.62		-8.9	0.49	-20.63
-5.53	25.99	-109.58		-8.98	0.5	-20.71		-0.25073	19.53	-94.3016		0.0359015	0.497452	0.037049		-4.87	27.12	-109.85		-8.96	0.54	-20.71
-5.57	26.01	-109.52		-8.95	0.46	-20.8		-0.0707297	19.59	-94.2616		-0.214098	0.577452	-0.052951		-4.83	27.19	-109.72		-9.06	0.54	-20.71
-5.61	26.02	-109.53		-8.97	0.6	-20.86		-0.22073	19.64	-94.3416		-0.154098	0.607452	0.027049		-4.81	27.12	-109.72		-8.95	0.56	-20.58
-5.54	26	-109.45		-8.95	0.51	-20.68		-0.12073	19.64	-94.1416		-0.164098	0.697452	0.097049		-4.83	27.13	-109.68		-9.06	0.51	-20.57
-5.54	26.01	-109.32		-8.93	0.54	-20.63		-0.0707297	19.57	-93.9516		0.0459015	0.517452	-0.032951		-4.78	27.12	-109.82		-8.77	0.45	-20.76
-5.56	26.09	-109.7		-9	0.58	-20.68		-0.16073	19.68	-94.0516		-0.174098	0.627452	-0.002951		-4.83	27.16	-109.84		-8.95	0.6	-20.72
-5.57	25.97	-109.57		-9.06	0.59	-20.7		-0.14073	19.66	-94.1516		-0.134099	0.507452	-0.002951		-4.87	27.16	-109.8		-9.07	0.49	-20.7
-5.62	26.05	-109.56		-8.98	0.46	-20.8		-0.0207297	19.56	-94.1616		-0.284098	0.907452	0.027049		-4.85	27.31	-109.72		-9.11	0.58	-20.57
-5.59	26.06	-109.47		-9.06	0.53	-20.81		-0.0107297	19.52	-94.3616		-0.224099	0.577452	0.027049		-5	27.09	-109.89		-9.13	0.41	-20.68
-5.57	25.96	-109.58		-9.11	0.51	-20.72		-0.34073	19.54	-94.3616		-0.174098	0.507452	0.067049		-4.82	27.17	-109.59		-9.02	0.39	-20.81
-5.56	26	-109.46		-9.01	0.49	-20.77		0.0092703	19.62	-93.9716		-0.184098	0.597452	-0.032951		-4.85	27.18	-109.65		-8.96	0.5	-20.66
-5.62	26	-109.67		-8.98	0.56	-20.66		-0.15073	19.68	-94.1416		-0.0740985	0.577452	-0.182951		-4.85	27.04	-109.88		-9.15	0.59	-20.62
-5.53	25.99	-109.36		-8.96	0.45	-20.8		-0.0907297	19.59	-94.0216		-0.254098	0.557452	0.097049		-4.88	27.18	-109.97		-8.96	0.53	-20.75
-5.52	25.94	-109.65		-9.26	0.53	-20.46		-0.19073	19.62	-94.2116		-0.0240985	0.507452	-0.082951		-4.83	27.18	-109.65		-9.07	0.51	-20.66
-5.64	26	-109.7		-8.98	0.41	-20.67		-0.21073	19.6	-94.2016		-0.264098	0.657452	-0.032951		-4.93	27.13	-109.78		-8.96	0.46	-20.71
-5.38	26.05	-109.53		-9.05	0.51	-20.65		-0.20073	19.62	-93.9916		-0.174098	0.507452	-0.022951		-4.82	27.16	-109.73		-8.97	0.53	-20.66
-5.52	25.97	-109.61		-9.08	0.55	-20.83		-0.25073	19.55	-94.1016		-0.174098	0.557452	-0.212951		-4.78	27.14	-109.65		-8.98	0.48	-20.58
-5.59	25.94	-109.28		-9	0.55	-20.71		-0.0507297	19.6	-94.0716		-0.134099	0.627452	0.127049		-4.83	27.09	-109.63		-9.03	0.46	-20.71
-5.62	25.93	-109.51		-9.05	0.44	-20.75		-0.16073	19.51	-94.1916		-0.184098	0.567452	0.047049		-4.75	27.17	-109.84		-9.01	0.5	-20.65
-5.43	26	-109.58		-9.01	0.49	-20.81		-0.15073	19.61	-94.1116		-0.0140985	0.567452	0.087049		-4.83	27.11	-109.68		-9.07	0.53	-20.65
-5.57	25.91	-109.28		-8.8	0.54	-20.68		-0.12073	19.55	-94.3616		-0.0140985	0.647452	0.077049		-4.8	27.07	-109.87		-8.91	0.63	-20.58
-5.56	25.97	-109.52		-9.03	0.53	-20.81		-0.21073	19.67	-94.1916		-0.284098	0.647452	0.087049		-4.83	27.17	-109.77		-9.23	0.55	-20.61
-5.54	25.92	-109.45		-9.2	0.53	-20.66		-0.22073	19.58	-94.2216		-0.274098	0.647452	0.047049		-4.78	27.09	-109.87		-9.11	0.53	-20.76
-5.51	26.01	-109.65		-8.96	0.46	-20.62		-0.11073	19.6	-94.2916		-0.164098	0.597452	0.167049		-4.8	27.24	-109.84		-9.03	0.45	-20.67
-5.73	26.02	-109.52		-9.05	0.54	-20.87		-0.17073	19.6	-94.2116		-0.0240985	0.477452	-0.022951		-4.76	27.22	-109.93		-9.07	0.51	-20.92
-5.48	26.01	-109.57		-8.95	0.56	-20.53		-0.14073	19.54	-94.0616		-0.124099	0.627452	0.047049		-4.96	27.07	-109.84		-9.12	0.53	-20.62
-5.48	26.01	-109.66		-9.06	0.55	-20.7		-0.11073	19.61	-94.2016		-0.204098	0.647452	-0.052951		-4.8	27.23	-109.68		-9.12	0.51	-20.65
-5.63	26.07	-109.42		-8.75	0.5	-20.85		-0.14073	19.65	-94.2216		-0.0340985	0.547452	-0.122951		-4.91	27.19	-109.92		-9.15	0.48	-20.87
-5.52	26.09	-109.46		-8.82	0.55	-20.68		0.0092703	19.56	-94.0516		-0.154098	0.627452	-0.022951		-4.71	27.11	-109.63		-9.12	0.44	-20.85
-5.61	25.93	-109.36		-8.93	0.48	-20.83		-0.0207297	19.67	-94.4016		-0.104098	0.647452	-0.072951		-4.87	27.18	-109.87		-9.13	0.54	-20.67
-5.66	25.97	-109.42		-9.08	0.55	-20.62		-0.19073	19.65	-94.1016		-0.154098	0.627452	-0.112951		-4.88	27.12	-109.75		-8.93	0.54	-20.63
-5.48	25.99	-109.48		-8.98	0.49	-20.77		-0.21073	19.67	-94.0116		-0.0840985	0.607452	0.037049		-4.81	27.14	-109.97		-9.05	0.46	-20.68
-5.59	25.99	-109.46		-9.11	0.59	-20.65		-0.14073	19.61	-94.3716		-0.184098	0.497452	-0.002951		-4.82	27.18	-109.55		-9.01	0.54	-20.67
-5.38	25.94	-109.57		-9.16	0.46	-20.82		-0.22073	19.64	-94.2716		-0.234098	0.607452	-0.002951		-4.93	27.11	-109.98		-9.15	0.49	-20.83
-5.48	26.05	-109.43		-9	0.55	-20.68		-0.0707297	19.74	-94.1216		-0.264098	0.567452	-0.112951		-4.85	27.12	-109.64		-9.12	0.51	-20.63
-5.52	25.96	-109.48		-9.13	0.46	-20.85		-0.11073	19.61	-94.2416		-0.0540985	0.627452	-0.002951		-4.71	27.18	-109.68		-9.13	0.46	-20.71
-5.59	25.97	-109.65		-8.91	0.4	-20.9		-0.0607297	19.61	-94.1216		-0.0240985	0.527452	0.077049		-4.98	27.16	-109.74		-8.86	0.54	-20.62
-5.61	25.81	-109.61		-8.82	0.45	-20.81		-0.20073	19.69	-94.0016		-0.174098	0.597452	-0.032951		-4.8	27.12	-109.77		-9.03	0.43	-20.8
-5.63	25.76	-109.7		-8.88	0.45	-20.72		-0.22073	19.75	-94.0916		-0.124099	0.577452	0.027049		-4.86	27.06	-109.83		-9.01	0.56	-20.68
-5.54	25.81	-109.7		-8.81	0.36	-20.96		-0.14073	19.6	-94.1116		-0.0740985	0.627452	-0.072951		-4.91	27.09	-109.69		-9	0.49	-20.78
-5.68	25.95	-109.6		-8.87	0.49	-20.88		-0.14073	19.74	-94.2716		-0.234098	0.557452	-0.122951		-4.76	27.21	-109.69		-8.95	0.5	-20.76
-5.52	25.86	-109.68		-9.15	0.61	-20.5		-0.0907297	19.54	-94.1916		-0.114099	0.577452	0.287049		-4.82	27.12	-109.88		-9.06	0.5	-20.57
-5.48	25.99	-109.7		-9.1	0.61	-20.88		-0.27073	19.59	-94.0616		-0.0740985	0.667452	0.067049		-4.95	27.21	-109.78		-9.01	0.4	-20.67
-5.61	26.04	-109.53		-8.75	0.49	-20.67		-0.17073	19.64	-94.0716		-0.0140985	0.527452	-0.262951		-4.82	27.22	-109.65		-9.01	0.5	-20.7
-5.59	25.95	-109.4		-9	0.54	-20.8		-0.17073	19.69	-94.0416		-0.0040985	0.677452	-0.212951		-4.92	27.23	-109.69		-9.02	0.51	-20.65
-5.62	25.95	-109.48		-8.98	0.5	-20.75		-0.17073	19.54	-94.0216		-0.114099	0.547452	0.037049		-4.82	27.14	-109.53		-8.96	0.56	-20.83
-5.46	26.04	-109.31		-8.91	0.54	-20.57		-0.27073	19.71	-94.2416		-0.0840985	0.497452	-0.052951		-4.86	27.14	-109.84		-9.01	0.59	-20.75
-5.47	26	-109.45		-9.06	0.58	-20.82		-0.14073	19.69	-94.3216		-0.134099	0.607452	-0.032951		-4.81	27.18	-109.88		-9.06	0.51	-20.63
-5.56	25.97	-109.35		-8.91	0.49	-20.78		-0.26073	19.61	-94.3016		-0.174098	0.527452	-0.002951		-4.78	27.11	-109.7		-9.01	0.59	-20.75
-5.56	26.09	-109.33		-9	0.58	-20.55		-0.32073	19.7	-94.0016		-0.224099	0.597452	-0.102951		-4.81	27.07	-109.92		-9.11	0.48	-20.6
-5.53	26.07	-109.5		-8.83	0.5	-20.77		-0.36073	19.65	-94.3016		-0.304098	0.517452	-0.102951		-4.86	27.11	-109.48		-9.17	0.58	-20.57
-5.47	26.04	-109.5		-8.87	0.53	-20.77		-0.20073	19.57	-94.1216		-0.184098	0.497452	-0.002951		-4.77	27.09	-109.74		-8.98	0.65	-20.77
-5.59	26.2	-109.35		-9.08	0.65	-20.7		-0.15073	19.6	-94.0516		-0.314099	0.477452	-0.262951		-4.82	27.08	-109.8		-8.97	0.55	-20.67
-5.47	26.02	-109.52		-8.97	0.59	-20.61		-0.19073	19.66	-94.1916		-0.0840985	0.657452	0.017049		-4.78	27.09	-109.75		-9.05	0.58	-20.6
-5.47	26.04	-109.4		-9.01	0.49	-20.85		-0.27073	19.6	-94.2216		-0.214098	0.647452	-0.132951		-4.71	27.21	-109.98		-8.9	0.5	-20.68
-5.53	26.01	-109.43		-9.06	0.53	-20.8		-0.20073	19.64	-94.0616		-0.0240985	0.557452	0.097049		-4.88	27.16	-109.92		-9.01	0.61	-20.75
-5.42	26.07	-109.42		-9.02	0.55	-20.62		-0.31073	19.6	-94.2116		-0.184098	0.567452	-0.122951		-4.75	27.22	-109.68		-9.23	0.48	-20.53
-5.33	25.98	-109.53		-8.97	0.59	-20.62		-0.19073	19.61	-94.2116		-0.214098	0.627452	0.037049		-4.98	27.16	-109.5		-9.1	0.44	-20.62
-5.51	25.97	-109.6		-8.85	0.56	-20.68		-0.22073	19.66	-94.1416		-0.154098	0.627452	-0.252951		-4.78	27.06	-109.75		-9	0.45	-20.73
-5.53	26.12	-109.36		-8.9	0.46	-20.7		-0.26073	19.67	-94.2516		-0.0740985	0.527452	-0.002951		-4.76	27.07	-109.73		-9.05	0.63	-20.66
-5.51	25.91	-109.4		-8.95	0.59	-20.57		-0.21073	19.49	-94.0616		-0.114099	0.517452	-0.132951		-4.73	27.22	-109.69		-9.08	0.49	-20.62
-5.43	25.99	-109.57		-8.95	0.51	-20.65		-0.0707297	19.62	-94.0516		-0.254098	0.607452	0.017049		-4.85	27.14	-110.02		-8.91	0.56	-20.66
-5.51	26.08	-109.75		-9.01	0.49	-20.62		-0.12073	19.54	-94.1416		-0.0240985	0.567452	-0.022951		-4.61	27.14	-109.77		-8.93	0.49	-20.71
-5.58	26	-109.46		-9	0.46	-20.72		-0.12073	19.7	-94.2616		-0.184098	0.507452	-0.052951		-4.75	27.17	-109.7		-9.17	0.55	-20.72
-5.59	25.95	-109.35		-9.05	0.58	-20.71		-0.29073	19.69	-94.3216		-0.104098	0.527452	-0.022951		-4.77	27.16	-109.85		-9.12	0.56	-20.73
-5.57	26.1	-109.52		-8.92	0.53	-20.8		-0.29073	19.57	-94.2616		-0.164098	0.607452	-0.002951		-4.86	27.23	-109.79		-8.82	0.54	-20.62
-5.59	25.97	-109.46		-9.11	0.54	-20.62		-0.16073	19.6	-94.2716		-0.0640985	0.617452	-0.052951		-4.76	27.17	-109.85		-9.06	0.56	-20.6
-5.62	25.96	-109.61		-8.91	0.55	-20.76		-0.21073	19.62	-94.2516		-0.154098	0.527452	-0.202951		-4.81	27.19	-109.64		-9.25	0.55	-20.68
-5.51	26	-109.73		-8.96	0.5	-20.7		-0.22073	19.6	-94.1616		-0.254098	0.607452	0.027049		-4.78	27.09	-109.63		-9.2	0.48	-20.75
-5.48	26	-109.51		-8.96	0.43	-20.8		-0.27073	19.51	-94.2216		-0.264098	0.527452	-0.002951		-4.76	27.07	-109.93		-9	0.55	-20.73
-5.54	26.01	-109.36		-8.95	0.45	-20.63		-0.31073	19.56	-94.2416		-0.134099	0.567452	0.027049		-4.76	27.11	-109.68		-9.01	0.6	-20.5
-5.69	26.05	-109.47		-8.93	0.49	-20.76		-0.25073	19.57	-93.9916		-0.134099	0.557452	-0.112951		-4.77	27.19	-109.67		-8.97	0.51	-20.7
-5.59	26.01	-109.51		-9.07	0.53	-20.5		-0.29073	19.6	-94.1216		-0.174098	0.557452	0.077049		-4.73	27.13	-109.58		-9.01	0.46	-20.77
-5.54	26.01	-109.58		-8.9	0.55	-20.58		-0.16073	19.65	-94.2016		-0.184098	0.557452	0.047049		-4.85	27.17	-109.64		-9.22	0.53	-20.55
-5.47	26	-109.43		-9.01	0.5	-20.7		-0.12073	19.75	-94.2216		-0.324098	0.557452	-0.072951		-4.8	27.13	-109.58		-8.92	0.59	-20.61
-5.43	25.92	-109.52		-9.03	0.5	-20.73		-0.14073	19.61	-94.2116		-0.254098	0.557452	0.097049		-4.7	27.12	-109.83		-9.03	0.49	-20.61
-5.47	25.95	-109.47		-9.06	0.56	-20.7		-0.21073	19.6	-94.3216		-0.224099	0.627452	0.037049		-4.75	27.13	-109.82		-8.97	0.61	-20.6
-5.52	25.96	-109.4		-9.06	0.6	-20.56		-0.29073	19.56	-94.2216		-0.284098	0.617452	-0.022951		-4.75	27.22	-109.84		-8.98	0.46	-20.56
-5.56	25.94	-109.38		-9.03	0.66	-20.65		-0.30073	19.64	-94.2216		-0.204098	0.627452	-0.122951		-4.72	27.11	-109.88		-8.82	0.55	-20.58
-5.39	25.92	-109.33		-8.96	0.49	-20.78		-0.20073	19.61	-94.2416		-0.224099	0.477452	-0.002951		-4.76	27.22	-109.97		-9	0.59	-20.65
-5.37	26.01	-109.45		-9.1	0.53	-20.6		-0.22073	19.56	-94.1616		-0.284098	0.507452	-0.032951		-4.81	27.08	-109.97		-9.02	0.43	-20.71
-5.34	26.02	-109.41		-9.13	0.58	-20.56		-0.20073	19.71	-94.2216		-0.0540985	0.657452	-0.132951		-4.59	27.16	-110.04		-8.96	0.51	-20.66
-5.49	26.05	-109.33		-9.05	0.49	-20.98		-0.14073	19.65	-94.4116		-0.174098	0.557452	-0.152951		-4.75	27.17	-109.67		-9.05	0.65	-20.77
-5.37	26	-109.53		-9.11	0.54	-20.73		-0.16073	19.61	-94.3016		-0.304098	0.597452	0.027049		-4.72	27.13	-109.75		-9.01	0.5	-20.73
-5.42	25.95	-109.4		-8.82	0.51	-20.71		-0.20073	19.73	-94.3916		-0.174098	0.557452	0.077049		-4.85	27.09	-109.78		-8.88	0.44	-20.63
-5.38	26.05	-109.63		-8.93	0.54	-20.65		-0.15073	19.61	-94.2416		-0.204098	0.527452	-0.082951		-4.9	27.11	-109.8		-9.18	0.55	-20.71
-5.33	26.01	-109.33		-9.1	0.44	-20.76		-0.30073	19.72	-94.2616		-0.124099	0.477452	-0.072951		-4.8	27.19	-109.85		-9.2	0.54	-20.66
-5.52	25.99	-109.42		-9.1	0.53	-20.83		-0.22073	19.74	-94.0616		-0.224099	0.607452	-0.112951		-4.9	27.14	-109.93		-9.12	0.46	-20.73
-5.48	26.03	-109.46		-9.02	0.46	-20.62		-0.21073	19.6	-94.3716		-0.284098	0.707452	-0.062951		-4.87	27.14	-109.8		-9	0.65	-20.83
-5.46	26.07	-109.33		-8.93	0.53	-20.68		-0.17073	19.56	-94.1916		-0.174098	0.557452	-0.022951		-4.86	27.06	-109.75		-9.2	0.6	-20.6
-5.47	26.04	-109.3		-9.02	0.49	-20.57		-0.0607297	19.66	-94.1716		-0.0140985	0.517452	-0.172951		-4.71	27.12	-109.65		-9.05	0.64	-20.61
-5.44	26.05	-109.4		-8.96	0.55	-20.56		-0.0707297	19.71	-94.3016		0.0159015	0.617452	-0.102951		-4.82	27.14	-109.75		-9.17	0.46	-20.61
-5.52	25.95	-109.55		-9.21	0.53	-20.85		-0.0607297	19.66	-94.1016		-0.224099	0.557452	-0.152951		-4.8	27.13	-109.72		-9.11	0.48	-20.52
-5.42	26.01	-109.27		-8.93	0.49	-20.82		-0.21073	19.61	-94.1616		0.0259015	0.597452	-0.172951		-4.68	27.18	-109.78		-9.03	0.51	-20.72
-5.42	26.04	-109.48		-9.01	0.5	-20.83		-0.22073	19.65	-94.0216		-0.124099	0.527452	-0.012951		-4.7	27.13	-109.73		-9.05	0.53	-20.76
-5.53	25.99	-109.36		-8.92	0.53	-20.68		-0.11073	19.63	-94.3616		-0.214098	0.517452	-0.112951		-4.81	27.17	-109.85		-9.01	0.5	-20.76
-5.48	26.1	-109.43		-9.02	0.59	-20.66		-0.14073	19.55	-94.3516		-0.324098	0.497452	-0.222951		-4.76	27.03	-109.74		-8.98	0.49	-20.63
-5.53	26	-109.28		-8.97	0.46	-20.76		-0.26073	19.5	-94.1716		-0.0840985	0.507452	-0.122951		-4.87	27.11	-109.58		-9.02	0.43	-20.58
-5.46	26.01	-109.4		-9.07	0.43	-20.65		-0.0907297	19.67	-94.4216		-0.174098	0.567452	0.077049		-4.75	27.12	-109.82		-9.07	0.51	-20.62
-5.39	26.06	-109.42		-9.01	0.56	-20.82		-0.0507297	19.67	-94.3716		-0.234098	0.677452	-0.172951		-4.79	27.16	-109.95		-8.9	0.59	-20.8
-5.47	26.07	-109.23		-9.07	0.49	-20.98		-0.24073	19.64	-94.0916		-0.224099	0.577452	-0.072951		-4.86	27.07	-109.95		-9	0.51	-20.56
-5.48	26.11	-109.5		-9.08	0.49	-20.7		-0.19073	19.68	-94.2116		-0.174098	0.507452	0.097049		-4.91	27.11	-109.69		-9.08	0.46	-20.72
-5.56	26.01	-109.38		-9.06	0.54	-20.73		-0.0907297	19.62	-94.1216		-0.234098	0.557452	-0.082951		-4.88	27.07	-109.63		-9.05	0.53	-20.67
-5.54	26.02	-109.47		-9.1	0.58	-20.73		-0.22073	19.62	-94.4416		-0.0540985	0.727452	-0.032951		-4.93	27.17	-109.64		-9.13	0.55	-20.58
-5.48	25.98	-109.37		-8.9	0.5	-20.57		-0.16073	19.77	-94.0616		-0.184098	0.517452	-0.032951		-4.86	27.13	-109.9		-9.01	0.45	-20.67
-5.58	25.96	-109.21		-8.88	0.53	-20.55		-0.16073	19.45	-94.0716		-0.334098	0.617452	-0.002951		-4.82	27.18	-109.92		-9.11	0.55	-20.61
-5.76	25.9	-109.25		-9.11	0.48	-20.55		-0.17073	19.62	-94.2516		-0.284098	0.507452	-0.112951		-4.86	27.13	-109.87		-9.08	0.59	-20.77
-5.54	26.1	-109.5		-9.06	0.56	-20.62		-0.20073	19.66	-94.2216		-0.264098	0.647452	-0.032951		-4.75	27.17	-109.84		-9.12	0.5	-20.65
-5.54	26.04	-109.43		-9.13	0.54	-20.6		-0.15073	19.54	-94.1616		-0.324098	0.627452	0.017049		-4.86	27.09	-110		-9.08	0.58	-20.68
-5.67	26.04	-109.37		-9.1	0.4	-20.77		-0.11073	19.64	-94.0616		-0.184098	0.547452	-0.172951		-4.95	27.17	-109.78		-9.21	0.53	-20.66
-5.59	26.06	-109.62		-9	0.56	-20.68		-0.19073	19.66	-94.1116		-0.164098	0.557452	-0.062951		-4.85	27.07	-109.69		-9.06	0.53	-20.73
-5.56	26.06	-109.5		-8.97	0.54	-20.63		-0.0707297	19.72	-94.2416		0.0359015	0.547452	-0.062951		-4.85	27.08	-109.74		-8.93	0.5	-20.72
-5.54	26.06	-109.27		-8.97	0.55	-20.71		-0.0507297	19.65	-94.2616		-0.134099	0.607452	-0.152951		-5.01	27.16	-109.8		-8.88	0.59	-20.62
-5.47	26.11	-109.58		-8.9	0.44	-20.85		-0.17073	19.61	-94.1716		-0.204098	0.567452	-0.012951		-4.78	27.11	-109.77		-9.13	0.51	-20.6
-5.41	26.01	-109.51		-9.1	0.4	-20.67		-0.10073	19.59	-94.4916		-0.214098	0.657452	-0.082951		-4.94	27.07	-109.78		-9.02	0.45	-20.72
-5.44	26.01	-109.21		-9.15	0.48	-20.62		-0.0907297	19.72	-94.2616		-0.0740985	0.567452	-0.122951		-4.85	27.14	-109.74		-9.03	0.45	-20.73
-5.43	25.95	-109.41		-9.13	0.45	-20.9		-0.19073	19.7	-94.1216		-0.314099	0.517452	0.087049		-4.87	27.09	-109.83		-9.06	0.51	-20.57
-5.46	25.96	-109.55		-9.11	0.45	-20.7		-0.17073	19.7	-94.3216		-0.174098	0.607452	-0.112951		-4.85	27.18	-109.93		-9.01	0.59	-20.67
-5.42	25.97	-109.55		-9.06	0.59	-20.85		-0.0907297	19.6	-94.3616		-0.214098	0.477452	0.167049		-4.9	27.13	-110.04		-9.12	0.49	-20.76
-5.44	26.04	-109.25		-9	0.56	-20.76		-0.16073	19.67	-94.2016		-0.134099	0.717452	-0.082951		-4.9	27.13	-110.08		-8.97	0.64	-20.62
-5.47	25.99	-109.45		-9.01	0.41	-20.67		-0.12073	19.59	-94.4616		-0.174098	0.557452	-0.032951		-4.8	27.13	-109.99		-9.02	0.55	-20.52
-5.38	26.06	-109.46		-8.97	0.55	-20.57		-0.0707297	19.64	-94.1016		-0.214098	0.577452	-0.202951		-4.91	27.14	-109.79		-9.16	0.54	-20.78
-5.36	25.99	-109.57		-9.11	0.58	-20.8		-0.0007297	19.61	-94.1916		-0.234098	0.477452	-0.212951		-4.8	27.12	-109.9		-8.93	0.53	-20.66
-5.43	25.96	-109.38		-9	0.51	-20.61		0.0292703	19.62	-94.1016		-0.124099	0.697452	-0.022951		-4.85	27.23	-109.92		-8.97	0.55	-20.67
-5.43	26.02	-109.32		-8.96	0.5	-20.75		-0.0407297	19.68	-94.1516		-0.134099	0.567452	-0.032951		-4.81	27.09	-109.85		-9	0.51	-20.77
-5.42	26.15	-109.4		-9.05	0.54	-20.71		-0.20073	19.66	-94.4616		0.0159015	0.577452	-0.012951		-5	27.14	-110.12		-9.06	0.46	-20.77
-5.42	26.07	-109.48		-8.97	0.51	-20.72		-0.32073	19.59	-94.1416		-0.184098	0.557452	-0.082951		-4.87	27.08	-110.05		-9.08	0.61	-20.6
-5.29	25.96	-109.31		-9.01	0.63	-20.78		-0.24073	19.51	-94.1916		-0.204098	0.567452	0.017049		-4.81	27.19	-109.88		-9.13	0.5	-20.65
-5.36	26.07	-109.6		-9.11	0.53	-20.8		-0.16073	19.59	-94.0616		-0.114099	0.657452	-0.072951		-4.77	27.09	-110.18		-8.95	0.48	-20.77
-5.36	26.05	-109.45		-8.96	0.45	-20.77		-0.14073	19.62	-94.1616		-0.104098	0.497452	-0.082951		-4.71	26.98	-109.94		-9.02	0.49	-20.81
-5.36	25.94	-109.43		-9.02	0.58	-20.6		-0.16073	19.55	-94.2716		-0.254098	0.697452	-0.072951		-4.76	27.26	-109.93		-9.02	0.5	-20.61
-5.49	26	-109.11		-9.13	0.65	-20.78		-0.20073	19.71	-94.0516		-0.274098	0.677452	0.017049		-4.86	27.13	-109.75		-9.05	0.6	-20.53
-5.36	26.05	-109.52		-9.1	0.56	-20.41		-0.16073	19.58	-94.4116		-0.114099	0.617452	0.067049		-4.82	27.13	-109.87		-9.02	0.58	-20.78
-5.32	26.02	-109.46		-9.02	0.54	-20.78		-0.10073	19.6	-94.2916		-0.214098	0.527452	-0.052951		-4.7	27.03	-109.85		-8.98	0.48	-20.75
-5.56	26.03	-109.21		-9.06	0.61	-20.58		-0.15073	19.67	-94.2916		-0.184098	0.517452	-0.152951		-4.78	27.17	-109.93		-9.03	0.41	-20.76
-5.43	26.07	-109.53		-8.97	0.44	-20.9		-0.24073	19.66	-94.4116		-0.164098	0.617452	-0.262951		-4.91	27.09	-109.74		-9.17	0.55	-20.66
-5.38	25.9	-109.32		-9.05	0.51	-20.6		-0.20073	19.59	-94.3116		-0.134099	0.567452	0.067049		-4.88	27.12	-109.83		-9.18	0.58	-20.68
-5.47	26	-109.58		-9.01	0.49	-20.68		-0.25073	19.65	-94.1416		-0.154098	0.667452	-0.032951		-5.02	27.18	-109.92		-9.18	0.53	-20.78
-5.52	26.09	-109.26		-9.06	0.55	-20.72		-0.34073	19.6	-94.0716		-0.104098	0.527452	-0.022951		-4.86	27.14	-109.93		-9	0.49	-20.71
-5.43	26.02	-109.58		-8.92	0.56	-20.78		-0.10073	19.6	-94.2216		-0.234098	0.577452	-0.122951		-4.83	27.04	-109.9		-8.96	0.5	-20.5
-5.37	26	-109.61		-9.03	0.5	-20.73		-0.15073	19.57	-94.1616		-0.404098	0.917452	-0.122951		-4.85	27.06	-109.79		-8.98	0.44	-20.7
-5.49	25.99	-109.57		-9.06	0.63	-20.83		-0.25073	19.6	-94.1916		-0.374099	0.557452	-0.132951		-4.85	27.21	-109.92		-9.05	0.44	-20.81
-5.36	25.95	-109.45		-9.1	0.53	-20.71		-0.21073	19.61	-94.0516		-0.214098	0.557452	-0.072951		-4.9	27.07	-109.83		-8.86	0.5	-20.8
-5.46	26.02	-109.52		-9.02	0.5	-20.71		-0.39073	19.66	-94.1016		-0.154098	0.647452	-0.032951		-4.71	27.14	-109.75		-9.05	0.58	-20.78
-5.39	25.97	-109.65		-9.01	0.56	-20.67		-0.22073	19.61	-94.1616		-0.164098	0.657452	-0.152951		-4.76	27.13	-109.79		-8.92	0.51	-20.52
-5.38	26.01	-109.37		-9	0.45	-20.73		-0.29073	19.56	-94.2516		-0.0840985	0.527452	-0.232951		-4.92	27.16	-109.54		-9.02	0.5	-20.81
-5.51	25.97	-109.66		-9.11	0.46	-20.78		-0.17073	19.57	-94.2916		-0.264098	0.577452	-0.072951		-4.9	27.14	-109.8		-9.07	0.55	-20.86
-5.47	26.11	-109.36		-9.01	0.45	-20.8		-0.0707297	19.69	-94.4016		-0.134099	0.607452	-0.102951		-4.72	27.12	-109.8		-9.17	0.54	-20.65
-5.38	25.94	-109.43		-8.82	0.53	-20.63		-0.12073	19.59	-94.3016		-0.264098	0.497452	-0.112951		-4.73	27.03	-109.69		-9.08	0.63	-20.78
-5.37	25.95	-109.55		-8.81	0.63	-20.71		-0.20073	19.59	-94.4916		-0.254098	0.607452	-0.172951		-4.7	27.02	-109.92		-9.1	0.55	-20.68
-5.46	26.08	-109.42		-9.02	0.56	-20.67		-0.24073	19.6	-94.1116		-0.224099	0.567452	-0.022951		-4.76	27.12	-109.67		-9.05	0.55	-20.71
-5.48	25.99	-109.45		-8.86	0.53	-20.78		-0.20073	19.69	-94.3616		-0.304098	0.567452	-0.222951		-4.83	27.03	-109.98		-8.81	0.59	-20.8
-5.42	26.04	-109.38		-9.06	0.43	-20.77		-0.19073	19.62	-94.2016		-0.284098	0.547452	-0.112951		-4.77	27.03	-109.84		-8.97	0.44	-20.73
-5.47	25.95	-109.31		-9.13	0.49	-20.57		-0.34073	19.69	-94.1216		-0.164098	0.567452	0.117049		-4.73	27.11	-109.83		-8.98	0.5	-20.68
-5.43	26.05	-109.3		-9.16	0.53	-20.86		-0.20073	19.72	-94.3916		-0.234098	0.657452	-0.262951		-4.83	27.07	-110		-8.96	0.48	-20.62
-5.38	26.01	-109.46		-9.11	0.43	-20.73		-0.19073	19.61	-94.0216		-0.164098	0.657452	-0.072951		-4.71	27.06	-109.72		-8.96	0.46	-20.7
-5.44	25.96	-109.51		-8.98	0.54	-20.52		-0.30073	19.62	-94.3116		0.0359015	0.547452	-0.022951		-4.81	27.02	-109.6		-8.91	0.45	-20.78
-5.49	26.03	-109.22		-9.18	0.53	-20.6		-0.27073	19.66	-94.3116		-0.164098	0.577452	-0.122951		-4.76	27.03	-110.1		-8.76	0.48	-20.61
-5.47	25.99	-109.37		-9.01	0.55	-20.7		-0.11073	19.54	-94.4516		-0.184098	0.607452	-0.202951		-4.78	27.06	-110.04		-8.9	0.39	-20.8
-5.53	25.92	-109.56		-9.07	0.45	-20.73		-0.19073	19.55	-94.4616		-0.0340985	0.617452	0.027049		-4.72	27.06	-109.93		-9.05	0.45	-20.58
-5.56	26	-109.51		-9.06	0.5	-20.95		-0.15073	19.69	-94.1716		-0.124099	0.427452	-0.052951		-4.8	27.02	-109.95		-9.02	0.35	-20.73
-5.53	26.02	-109.66		-8.96	0.44	-20.57		-0.22073	19.55	-94.3616		-0.174098	0.467452	-0.282951		-4.71	27.04	-109.64		-9.07	0.48	-20.63
-5.57	25.99	-109.33		-9.03	0.56	-20.72		-0.22073	19.61	-94.3016		-0.164098	0.557452	-0.052951		-4.83	27.07	-109.85		-9.11	0.48	-20.67
-5.54	26.05	-109.38		-8.9	0.54	-20.86		-0.24073	19.71	-94.1416		-0.0340985	0.497452	-0.012951		-4.8	26.98	-109.8		-9.07	0.58	-20.81
-5.57	25.95	-109.38		-8.9	0.46	-20.61		-0.22073	19.68	-94.2016		-0.184098	0.547452	0.017049		-4.77	27.08	-109.74		-9.01	0.28	-20.77
-5.47	26	-109.47		-9.12	0.44	-20.75		-0.14073	19.49	-94.0516		-0.114099	0.617452	-0.072951		-4.77	27.03	-109.83		-9.1	0.5	-20.57
-5.49	26.04	-109.31		-9.01	0.64	-20.66		-0.22073	19.77	-94.0516		0.0459015	0.647452	-0.052951		-4.83	27.04	-109.85		-8.82	0.44	-20.71
-5.51	25.98	-109.68		-9.02	0.55	-20.75		-0.27073	19.65	-94.2216		-0.204098	0.707452	-0.082951		-4.81	27.01	-109.84		-8.93	0.45	-20.68
-5.49	25.96	-109.47		-9	0.56	-20.62		-0.26073	19.69	-94.1516		-0.0240985	0.497452	-0.212951		-4.73	26.99	-109.93		-8.88	0.38	-20.62
-5.38	26.01	-109.51		-8.95	0.36	-20.75		-0.22073	19.64	-94.1516		-0.0840985	0.577452	0.067049		-4.72	27.06	-109.97		-8.91	0.51	-20.65
-5.34	25.99	-109.66		-8.86	0.64	-20.73		-0.19073	19.6	-94.1516		-0.174098	0.647452	-0.062951		-4.78	26.97	-109.74		-8.78	0.45	-20.7
-5.37	26	-109.51		-8.95	0.48	-20.82		-0.11073	19.69	-94.1716		-0.114099	0.577452	-0.022951		-4.72	27.02	-109.87		-9.05	0.4	-21
-5.41	26	-109.48		-9.05	0.63	-20.58		-0.20073	19.71	-94.2516		-0.154098	0.577452	-0.112951		-4.76	27.12	-109.82		-8.9	0.46	-20.75
-5.54	26.05	-109.41		-9.03	0.63	-20.45		-0.21073	19.56	-94.3616		-0.174098	0.567452	-0.032951		-4.76	26.97	-109.73		-8.91	0.43	-20.86
-5.29	26.02	-109.36		-9.03	0.44	-20.98		-0.16073	19.5	-94.3916		-0.104098	0.607452	-0.132951		-4.77	27.02	-110.05		-8.97	0.46	-20.71
-5.43	26.02	-109.47		-9.11	0.51	-20.83		-0.19073	19.65	-94.4116		-0.264098	0.577452	-0.052951		-4.87	26.98	-109.78		-8.92	0.51	-20.93
-5.47	26.04	-109.3		-8.93	0.53	-20.66		-0.19073	19.64	-94.0116		-0.0040985	0.497452	-0.052951		-4.91	27.06	-109.79		-8.96	0.5	-20.67
-5.48	26.01	-109.37		-9.03	0.58	-20.57		-0.11073	19.64	-94.0716		-0.124099	0.657452	-0.182951		-4.86	26.84	-110.09		-8.91	0.54	-20.52
-5.32	26	-109.22		-8.86	0.58	-20.68		-0.0507297	19.62	-94.0516		-0.0540985	0.667452	-0.002951		-4.9	27.02	-109.8		-8.81	0.58	-20.81
-5.47	26.12	-109.48		-9	0.4	-20.94		-0.21073	19.6	-94.0416		0.0659015	0.547452	-0.152951		-4.75	27.07	-109.9		-8.93	0.51	-20.63
-5.39	26	-109.23		-8.91	0.54	-20.78		-0.15073	19.56	-94.1116		-0.254098	0.557452	-0.182951		-4.85	26.94	-109.75		-9	0.44	-20.52
-5.43	25.94	-109.25		-9.06	0.58	-20.72		-0.15073	19.64	-94.3416		-0.284098	0.657452	-0.152951		-4.83	27.08	-109.92		-9.15	0.56	-20.6
-5.36	26.1	-109.71		-8.81	0.6	-20.76		-0.24073	19.59	-94.3916		-0.214098	0.507452	-0.102951		-4.91	27.07	-109.93		-8.98	0.51	-20.72
-5.41	26.1	-109.41		-9.05	0.44	-20.75		-0.14073	19.56	-94.1016		0.0159015	0.557452	-0.112951		-4.7	26.93	-109.93		-8.96	0.51	-20.6
-5.38	26.02	-109.35		-8.96	0.46	-20.61		-0.20073	19.7	-94.3116		-0.214098	0.527452	-0.162951		-4.87	27.19	-110		-8.95	0.51	-20.57
-5.43	26.06	-109.46		-9.12	0.46	-20.62		-0.0907297	19.54	-94.4016		-0.214098	0.557452	-0.052951		-4.83	27.12	-109.85		-9.03	0.53	-20.65
-5.41	26.03	-109.4		-9.2	0.49	-20.73		-0.21073	19.66	-94.0716		-0.214098	0.647452	-0.002951		-4.62	27.06	-109.8		-9.06	0.49	-20.75
-5.44	26	-109.38		-9.08	0.5	-20.96		-0.12073	19.54	-94.2116		-0.304098	0.577452	-0.022951		-4.68	27.14	-109.9		-9.01	0.56	-20.68
-5.49	26.12	-109.22		-9.06	0.59	-20.63		-0.10073	19.66	-94.2916		-0.164098	0.617452	-0.102951		-4.75	27.12	-109.99		-9.13	0.51	-20.67
-5.46	26.12	-109.47		-9.01	0.54	-20.78		-0.14073	19.55	-94.5716		-0.184098	0.557452	-0.222951		-4.68	27.01	-109.98		-9.16	0.54	-20.83
-5.46	25.91	-109.47		-9.08	0.45	-20.72		-0.15073	19.61	-94.2516		-0.274098	0.447452	-0.062951		-4.78	27.04	-109.94		-8.93	0.48	-20.76
-5.39	25.96	-109.6		-9.06	0.55	-20.61		-0.29073	19.67	-94.2016		-0.0640985	0.467452	-0.102951		-4.71	27.08	-109.98		-8.87	0.49	-20.88
-5.41	26.06	-109.51		-8.97	0.46	-20.91		-0.12073	19.58	-94.1916		-0.134099	0.557452	-0.132951		-4.72	27.19	-109.99		-9.06	0.49	-20.77
-5.34	26.04	-109.45		-8.93	0.49	-20.82		-0.20073	19.51	-94.2016		-0.134099	0.577452	-0.052951		-4.76	27.12	-109.77		-9.07	0.53	-20.57
-5.44	25.99	-109.47		-9.02	0.54	-20.67		-0.14073	19.64	-94.3516		-0.214098	0.647452	-0.212951		-4.72	27.01	-109.84		-9.06	0.59	-20.71
-5.36	26.02	-109.38		-9	0.53	-20.7		-0.19073	19.6	-94.2516		-0.254098	0.527452	-0.012951		-4.68	27.02	-109.67		-9.1	0.49	-20.6
-5.36	26.04	-109.48		-9.05	0.6	-20.55		-0.27073	19.65	-94.2716		-0.174098	0.547452	-0.072951		-4.73	27.04	-109.83		-8.91	0.56	-20.66
-5.28	26.11	-109.48		-9.03	0.56	-20.71		-0.14073	19.55	-94.3916		-0.0640985	0.767452	0.087049		-4.7	27.01	-110.1		-9.05	0.5	-20.72
-5.29	26.05	-109.55		-9.02	0.61	-20.61		-0.20073	19.56	-94.2416		-0.204098	0.517452	-0.152951		-4.8	27.19	-109.92		-8.83	0.46	-20.91
-5.32	25.95	-109.56		-8.73	0.39	-20.81		-0.20073	19.56	-94.2916		-0.164098	0.607452	-0.162951		-4.77	27.02	-110.12		-9.12	0.53	-20.63
-5.32	25.87	-109.48		-8.97	0.5	-20.75		-0.27073	19.65	-94.3616		-0.264098	0.567452	-0.162951		-4.81	27.02	-109.8		-9.07	0.51	-20.68
-5.26	26.06	-109.4		-8.97	0.56	-20.73		-0.0407297	19.57	-94.1616		-0.414098	0.507452	-0.022951		-4.88	27.03	-110.12		-9.13	0.48	-20.61
-5.29	25.96	-109.42		-9.02	0.53	-20.63		-0.10073	19.54	-94.1716		-0.114099	0.547452	0.027049		-4.73	27.06	-109.74		-8.93	0.56	-21
-5.33	26.02	-109.47		-9.15	0.53	-20.71		-0.0207297	19.63	-94.0916		-0.204098	0.527452	0.017049		-4.75	27.09	-110.02		-8.82	0.41	-20.73
-5.49	26.04	-109.3		-9	0.53	-20.77		-0.12073	19.72	-94.2216		-0.114099	0.607452	0.027049		-4.76	27.11	-109.9		-8.9	0.53	-20.77
-5.29	26.01	-109.43		-8.93	0.55	-20.72		-0.11073	19.71	-94.2216		-0.0140985	0.667452	-0.252951		-4.76	27.04	-109.93		-9.03	0.46	-20.77
-5.32	25.94	-109.21		-9.01	0.54	-20.87		-0.11073	19.61	-94.1916		-0.164098	0.517452	-0.102951		-4.77	27.07	-109.93		-9.02	0.49	-20.77
-5.42	25.92	-109.41		-9.12	0.44	-20.67		-0.17073	19.62	-94.4516		-0.264098	0.527452	0.067049		-4.86	26.92	-109.85		-8.92	0.48	-20.92
-5.41	25.94	-109.51		-8.97	0.64	-20.93		-0.17073	19.66	-94.2416		-0.154098	0.497452	-0.132951		-4.67	27.08	-109.95		-9.06	0.43	-20.67
-5.42	25.97	-109.48		-9.06	0.53	-20.78		-0.14073	19.59	-94.3016		-0.264098	0.567452	0.027049		-4.7	27.06	-109.92		-8.87	0.53	-20.83
-5.33	26	-109.45		-9.28	0.41	-20.65		-0.24073	19.64	-94.3916		-0.134099	0.567452	-0.112951		-4.76	27.04	-109.93		-8.87	0.5	-20.85
-5.34	26.01	-109.26		-8.9	0.45	-20.9		-0.17073	19.56	-94.3916		-0.0840985	0.577452	0.017049		-4.66	27.04	-109.82		-8.98	0.51	-20.72
-5.38	26.11	-109.46		-9.01	0.51	-20.67		-0.0507297	19.64	-94.2916		-0.334098	0.617452	-0.152951		-4.8	27.11	-110.15		-8.97	0.5	-20.7
-5.42	25.99	-109.25		-9.06	0.51	-20.81		-0.14073	19.59	-94.1516		-0.174098	0.547452	0.097049		-4.83	27.03	-109.85		-9.05	0.43	-20.72
-5.41	26.01	-109.43		-9.06	0.49	-20.51		-0.15073	19.52	-94.1116		-0.234098	0.397452	0.097049		-4.72	26.99	-110.13		-9	0.48	-21
-5.34	26.1	-109.46		-9.03	0.41	-20.76		-0.0907297	19.57	-94.3516		-0.124099	0.607452	-0.152951		-4.72	27.03	-109.89		-8.95	0.49	-20.87
-5.36	25.96	-109.46		-9.01	0.55	-20.68		-0.12073	19.64	-94.1916		-0.254098	0.557452	-0.082951		-4.86	26.96	-109.93		-9.08	0.48	-20.72
-5.41	25.96	-109.33		-9.12	0.58	-20.57		-0.17073	19.64	-94.4916		0.0659015	0.547452	-0.052951		-4.73	27.02	-110.13		-9.05	0.51	-20.7
-5.26	26.01	-109.6		-9.02	0.45	-20.8		0.0092703	19.52	-94.4616		-0.0640985	0.567452	-0.072951		-4.71	26.99	-109.97		-8.93	0.59	-20.63
-5.34	26.01	-109.48		-8.95	0.48	-20.83		-0.15073	19.59	-93.8416		-0.0740985	0.467452	0.067049		-4.82	27.06	-109.9		-8.83	0.4	-20.8
-5.28	26	-109.53		-8.9	0.5	-20.6		-0.0707297	19.61	-94.2416		-0.224099	0.597452	-0.182951		-4.82	27.03	-109.92		-8.81	0.55	-20.67
-5.32	25.89	-109.51		-8.98	0.58	-20.58		-0.0007297	19.65	-94.3616		-0.214098	0.567452	-0.032951		-4.77	27.04	-109.82		-8.95	0.46	-20.82
-5.26	26.01	-109.62		-9.02	0.46	-20.65		-0.0707297	19.57	-94.2416		0.0259015	0.597452	-0.262951		-5.06	27.01	-109.93		-9.13	0.49	-20.67
-5.19	26.01	-109.32		-9.08	0.49	-20.8		-0.15073	19.63	-94.3216		-0.224099	0.507452	-0.162951		-4.92	26.99	-110.09		-9.06	0.56	-20.97
-5.42	26.05	-109.2		-9.1	0.53	-20.76		-0.16073	19.56	-94.2116		-0.274098	0.597452	-0.122951		-4.81	26.96	-109.89		-8.98	0.58	-20.63
-5.28	25.96	-109.38		-8.93	0.46	-20.91		-0.21073	19.69	-94.3016		-0.104098	0.597452	-0.062951		-4.75	27.08	-109.87		-8.85	0.54	-20.91
-5.41	25.94	-109.58		-9.12	0.49	-20.65		-0.0107297	19.62	-94.2616		-0.0740985	0.527452	-0.032951		-4.86	27.09	-109.98		-9.03	0.44	-20.8
-5.42	25.97	-109.47		-8.97	0.58	-20.83		-0.29073	19.66	-94.1916		-0.284098	0.527452	-0.152951		-4.81	27.06	-110.05		-8.97	0.49	-20.56
-5.32	26.09	-109.27		-8.9	0.5	-20.72		-0.25073	19.64	-94.1616		-0.0840985	0.657452	-0.172951		-4.91	26.91	-109.83		-8.98	0.38	-20.68
-5.41	26.06	-109.16		-8.93	0.53	-20.91		-0.29073	19.51	-94.3016		-0.134099	0.557452	-0.052951		-4.76	26.94	-109.78		-8.91	0.53	-20.83
-5.36	26.01	-109.4		-8.92	0.48	-20.82		-0.15073	19.64	-94.3116		-0.214098	0.527452	-0.122951		-4.68	27.12	-110		-9.13	0.53	-20.75
-5.36	26.01	-109.36		-9	0.5	-20.62		-0.0907297	19.61	-94.4916		-0.174098	0.597452	0.047049		-4.8	27.01	-109.73		-9.12	0.41	-20.85
-5.24	25.89	-109.47		-9.06	0.51	-20.7		-0.12073	19.64	-94.3016		-0.334098	0.627452	0.087049		-4.87	27.04	-109.74		-9.03	0.53	-20.71
-5.38	26.09	-109.46		-8.93	0.43	-20.86		-0.29073	19.62	-94.1716		-0.104098	0.567452	-0.012951		-4.97	27.04	-109.77		-8.95	0.44	-20.87
-5.31	26.06	-109.31		-8.98	0.41	-20.82		-0.24073	19.6	-94.2616		-0.174098	0.467452	-0.072951		-4.73	27.01	-110.02		-8.86	0.55	-20.71
-5.34	25.95	-109.4		-8.91	0.53	-20.82		-0.26073	19.69	-94.2616		-0.0340985	0.597452	-0.132951		-4.88	27.07	-109.82		-9.03	0.53	-20.76
-5.42	25.94	-109.35		-8.92	0.44	-20.67		-0.12073	19.61	-94.0916		-0.104098	0.657452	-0.112951		-4.85	27.08	-109.84		-9.11	0.45	-20.65
-5.31	26.04	-109.23		-9.02	0.53	-20.7		-0.29073	19.55	-94.2416		-0.164098	0.697452	0.127049		-4.77	27.07	-109.98		-9.1	0.48	-20.73
-5.29	25.96	-109.5		-9.11	0.55	-20.78		-0.27073	19.7	-94.4116		-0.254098	0.627452	0.017049		-4.75	27.08	-109.85		-9.03	0.54	-20.85
-5.37	25.96	-109.37		-9.16	0.56	-20.81		-0.21073	19.66	-94.2616		-0.0240985	0.577452	-0.122951		-4.8	26.91	-109.82		-8.98	0.44	-20.56
-5.31	26.08	-109.47		-9.03	0.55	-20.88		-0.0907297	19.6	-94.3416		-0.204098	0.507452	-0.082951		-4.77	27.08	-109.89		-8.97	0.4	-20.71
-5.37	26.01	-109.58		-9.05	0.46	-20.65		-0.0907297	19.62	-94.3416		-0.154098	0.557452	-0.122951		-4.67	27.07	-109.87		-8.97	0.38	-20.75
-5.51	26.05	-109.21		-8.83	0.58	-20.65		-0.25073	19.69	-93.9616		-0.0640985	0.577452	-0.032951		-4.73	27.01	-109.98		-8.92	0.48	-20.58
-5.52	25.97	-109.56		-8.97	0.58	-20.62		-0.24073	19.61	-94.3616		-0.204098	0.477452	-0.132951		-4.83	27.07	-109.89		-9	0.48	-20.6
-5.17	26.01	-109.38		-8.87	0.54	-20.63		-0.0607297	19.56	-94.1616		-0.134099	0.617452	-0.062951		-4.87	27.07	-109.89		-9.11	0.45	-20.77
-5.33	25.96	-109.48		-9.05	0.46	-20.78		-0.20073	19.65	-94.2216		-0.0340985	0.547452	-0.082951		-4.78	27.02	-109.84		-8.91	0.56	-20.73
-5.31	26.05	-109.31		-8.93	0.46	-20.78		-0.21073	19.58	-94.3016		-0.224099	0.557452	-0.072951		-4.83	27.03	-110.05		-8.91	0.45	-20.88
-5.32	26.11	-109.31		-9.08	0.61	-20.76		-0.24073	19.59	-94.2116		-0.224099	0.647452	-0.152951		-4.85	27.07	-109.92		-8.97	0.45	-20.8
-5.41	26.06	-109.42		-9.1	0.48	-20.77		-0.0507297	19.67	-94.3116		-0.284098	0.547452	-0.012951		-5.03	27.11	-109.94		-8.96	0.53	-20.72
-5.37	26.04	-109.51		-8.95	0.43	-20.85		-0.31073	19.72	-94.2016		-0.204098	0.507452	-0.032951		-4.77	27.01	-109.95		-9.13	0.46	-20.86
-5.48	25.98	-109.33		-8.91	0.48	-20.63		-0.30073	19.59	-94.1516		-0.364098	0.527452	0.047049		-4.86	27.02	-109.75		-8.92	0.51	-20.85
-5.27	26.09	-109.23		-9.12	0.49	-20.65		-0.24073	19.56	-94.2216		-0.264098	0.577452	0.027049		-4.86	26.99	-110.04		-8.91	0.56	-20.67
-5.32	26.04	-109.63		-8.9	0.48	-20.73		-0.14073	19.6	-94.2916		-0.0740985	0.457452	-0.112951		-4.82	27.03	-109.77		-8.91	0.48	-20.72
-5.34	26.05	-109.26		-8.93	0.61	-20.7		-0.19073	19.67	-94.3116		-0.0340985	0.507452	0.017049		-4.76	27.09	-110.02		-8.98	0.53	-20.65
-5.36	26.02	-109.51		-9.02	0.46	-20.73		-0.0607297	19.54	-94.3116		-0.284098	0.517452	-0.072951		-4.78	27.06	-109.87		-8.95	0.49	-20.91
-5.39	26.02	-109.46		-8.98	0.51	-20.67		-0.14073	19.65	-94.2616		-0.164098	0.577452	0.047049		-4.71	26.94	-109.68		-8.97	0.36	-20.7
-5.43	25.92	-109.38		-8.97	0.51	-20.75		-0.22073	19.52	-94.2016		-0.224099	0.647452	0.027049		-4.81	27.09	-109.78		-8.95	0.48	-20.81
-5.33	26.04	-109.3		-8.96	0.59	-20.61		-0.27073	19.56	-94.2416		-0.114099	0.467452	0.037049		-4.68	27.06	-109.95		-8.81	0.49	-20.71
-5.32	26	-109.38		-8.93	0.51	-20.66		-0.17073	19.74	-94.3216		-0.0240985	0.607452	-0.072951		-4.71	26.98	-109.93		-8.97	0.44	-20.67
-5.43	26.02	-109.38		-8.98	0.54	-20.75		-0.21073	19.71	-94.2116		-0.224099	0.627452	0.037049		-4.88	27.16	-110.1		-8.95	0.35	-20.78
-5.37	26.07	-109.4		-9.06	0.55	-20.86		-0.22073	19.62	-94.2616		-0.214098	0.527452	-0.082951		-4.91	27.07	-109.9		-9	0.49	-20.78
-5.34	26.24	-109.43		-8.87	0.53	-20.71		-0.10073	19.79	-94.3016		-0.154098	0.657452	0.127049		-4.82	27.16	-109.82		-9.07	0.54	-20.76
-5.42	25.95	-109.3		-9.11	0.46	-20.53		-0.15073	19.62	-94.1116		-0.114099	0.607452	-0.062951		-4.68	26.96	-109.87		-9.15	0.5	-20.7
-5.32	26.05	-109.46		-9.15	0.46	-20.85		-0.14073	19.65	-94.3116		-0.254098	0.557452	-0.022951		-4.86	27.12	-109.98		-8.97	0.51	-20.73
-5.44	26.05	-109.32		-8.92	0.54	-20.63		-0.24073	19.61	-94.0916		-0.0540985	0.507452	0.067049		-4.75	27.02	-109.8		-9.01	0.53	-20.8
-5.19	26.11	-109.36		-8.96	0.46	-20.63		-0.25073	19.62	-94.2416		-0.214098	0.517452	0.117049		-4.7	26.96	-109.93		-9.05	0.49	-20.81
-5.19	26.03	-109.57		-9.03	0.58	-20.72		-0.0707297	19.65	-94.3616		-0.304098	0.547452	-0.062951		-4.72	27.09	-109.92		-9	0.53	-20.76
-5.38	26.05	-109.61		-9.06	0.58	-20.75		-0.11073	19.66	-94.2116		-0.124099	0.567452	-0.062951		-4.85	27.03	-109.93		-9.15	0.49	-20.53
-5.38	26.14	-109.36		-8.97	0.45	-20.72		-0.0707297	19.61	-94.3416		-0.174098	0.617452	-0.122951		-4.77	26.98	-109.9		-8.96	0.56	-20.86
-5.24	25.99	-109.31		-9.08	0.53	-20.82		-0.0907297	19.62	-94.2516		-0.204098	0.557452	0.037049		-4.75	27.12	-109.99		-9.01	0.53	-20.62
-5.28	26.05	-109.46		-9.11	0.46	-20.87		0.0092703	19.54	-94.1016		-0.154098	0.647452	-0.022951		-4.81	27.02	-109.85		-9.1	0.55	-20.63
-5.27	26.09	-109.5		-9.15	0.56	-20.68		-0.26073	19.62	-94.1116		-0.234098	0.547452	-0.032951		-4.71	27.11	-109.99		-8.9	0.58	-20.86
-5.28	26	-109.27		-9.12	0.5	-20.81		-0.0707297	19.57	-94.2516		-0.0840985	0.527452	-0.062951		-4.72	27.07	-109.68		-9.02	0.6	-20.57
-5.32	26.05	-109.31		-9	0.5	-20.61		-0.0507297	19.6	-93.9916		-0.254098	0.947452	-0.002951		-4.77	27.13	-109.99		-9.1	0.56	-20.71
-5.37	26	-109.41		-9.16	0.49	-20.65		-0.11073	19.7	-94.2616		-0.264098	0.567452	0.097049		-4.73	26.97	-109.97		-9	0.56	-20.72
-5.37	26.11	-109.28		-9.12	0.5	-20.7		-0.21073	19.56	-94.2016		-0.314099	0.557452	-0.082951		-4.73	27.08	-109.89		-9.01	0.51	-20.7
-5.16	26.1	-109.31		-8.9	0.53	-20.62		-0.19073	19.64	-94.2116		-0.164098	0.607452	-0.132951		-4.86	27.01	-109.94		-9.05	0.46	-20.75
-5.42	26.01	-109.36		-9.05	0.48	-20.78		-0.26073	19.66	-94.4016		-0.254098	0.547452	-0.352951		-4.77	26.94	-109.8		-9.05	0.49	-20.72
-5.38	26.06	-109.66		-8.91	0.49	-20.8		-0.24073	19.64	-94.3616		-0.174098	0.657452	-0.172951		-4.8	26.97	-109.85		-9.06	0.53	-20.61
-5.39	26.05	-109.52		-9.01	0.55	-20.66		-0.29073	19.67	-94.4416		-0.254098	0.607452	-0.172951		-4.86	26.97	-109.73		-8.87	0.54	-20.78
-5.37	26.07	-109.56		-8.95	0.44	-20.77		-0.14073	19.71	-94.2016		-0.124099	0.577452	0.117049		-4.86	26.98	-110.04		-9.06	0.5	-20.71
-5.36	26.07	-109.6		-9.07	0.59	-20.61		-0.19073	19.65	-94.4016		-0.264098	0.707452	-0.062951		-4.83	26.96	-110.14		-9.06	0.45	-20.85
-5.32	26.06	-109.27		-9	0.5	-20.76		-0.31073	19.62	-93.9716		-0.134099	0.667452	-0.062951		-4.9	27.01	-109.95		-9.01	0.46	-20.76
-5.44	26.05	-109.51		-9	0.46	-20.65		-0.31073	19.6	-94.2516		-0.174098	0.607452	-0.102951		-4.83	27.04	-110.14		-9.18	0.54	-20.87
-5.31	25.96	-109.28		-9.01	0.51	-20.82		-0.19073	19.6	-94.4216		-0.134099	0.597452	-0.032951		-4.81	27.12	-109.94		-9.11	0.43	-20.86
-5.37	25.95	-109.58		-8.86	0.48	-20.76		-0.14073	19.46	-94.4516		-0.174098	0.497452	-0.052951		-4.76	27.04	-110.12		-8.9	0.44	-20.71
-5.47	25.97	-109.41		-9.03	0.53	-20.83		-0.10073	19.7	-94.4116		-0.214098	0.507452	-0.172951		-4.72	27.02	-109.88		-9.15	0.58	-20.71
-5.29	26.04	-109.45		-9.01	0.45	-20.82		-0.0407297	19.66	-94.1716		-0.134099	0.607452	-0.062951		-4.86	27.01	-110		-9.01	0.49	-20.73
-5.38	26.02	-109.38		-8.98	0.5	-20.73		-0.14073	19.54	-94.4716		-0.134099	0.557452	-0.062951		-4.97	27.07	-109.97		-8.97	0.54	-20.86
-5.33	26.04	-109.35		-8.93	0.49	-20.73		-0.0007297	19.62	-94.3016		-0.154098	0.547452	-0.062951		-4.78	27.06	-109.65		-8.92	0.49	-20.63
-5.43	25.95	-109.31		-9.13	0.59	-20.57		-0.10073	19.61	-94.3216		-0.0840985	0.667452	-0.002951		-4.78	27.09	-109.74		-8.96	0.43	-20.67
-5.34	26.06	-109.38		-9.02	0.59	-20.63		-0.0507297	19.56	-94.1516		-0.254098	0.557452	0.027049		-4.82	27.12	-109.99		-9.06	0.51	-20.66
-5.24	25.95	-109.38		-9.05	0.54	-20.95		-0.17073	19.6	-94.4616		-0.124099	0.507452	-0.202951		-4.8	27.07	-109.93		-8.87	0.54	-20.75
-5.36	26.09	-109.42		-8.95	0.45	-20.9		-0.19073	19.62	-94.4416		-0.224099	0.577452	-0.062951		-4.86	26.98	-109.97		-9.05	0.58	-20.63
-5.29	26.1	-109.48		-9.17	0.44	-20.71		-0.12073	19.54	-94.2416		-0.124099	0.497452	-0.072951		-4.87	27.04	-109.94		-8.93	0.45	-20.61
-5.36	26.02	-109.46		-9.02	0.5	-20.73		-0.19073	19.61	-94.4516		-0.164098	0.547452	-0.052951		-4.8	27.14	-110.08		-9.02	0.49	-20.71
-5.32	26.11	-109.63		-9.11	0.48	-20.77		-0.0907297	19.65	-94.5116		-0.0340985	0.597452	-0.162951		-4.67	27.06	-109.92		-9.07	0.49	-20.78
-5.44	25.99	-109.57		-9.02	0.44	-20.83		-0.24073	19.64	-94.2116		-0.0240985	0.567452	-0.152951		-4.65	27.11	-110.02		-9.02	0.55	-20.71
-5.39	26.05	-109.26		-8.92	0.59	-20.51		-0.17073	19.67	-94.3616		-0.284098	0.567452	-0.002951		-4.9	27.03	-109.74		-9.05	0.54	-20.62
-5.34	25.98	-109.42		-8.91	0.49	-20.71		-0.19073	19.66	-94.1616		-0.154098	0.677452	-0.032951		-4.65	26.98	-109.95		-9.05	0.55	-20.81
-5.29	26.01	-109.41		-9.05	0.43	-20.75		-0.21073	19.7	-94.4716		-0.174098	0.547452	-0.012951		-4.85	27.08	-110.02		-8.96	0.49	-20.78
-5.31	26.02	-109.52		-9.03	0.53	-20.78		-0.25073	19.57	-94.3016		-0.0540985	0.647452	-0.002951		-4.95	27.03	-109.9		-9.07	0.54	-20.66
-5.29	26.01	-109.27		-9.03	0.5	-20.92		-0.12073	19.59	-94.3616		-0.114099	0.627452	-0.022951		-4.81	27.08	-109.73		-9.08	0.38	-20.85
-5.39	26.05	-109.12		-9.08	0.5	-20.71		-0.20073	19.72	-94.3116		-0.0540985	0.517452	0.097049		-4.86	27.04	-110.1		-8.88	0.48	-20.65
-5.33	25.99	-109.46		-9	0.46	-20.87		-0.16073	19.66	-94.1616		-0.154098	0.577452	-0.152951		-5.06	27.01	-109.92		-8.9	0.48	-20.82
-5.42	26.06	-109.26		-8.97	0.5	-20.68		-0.15073	19.62	-94.1916		-0.204098	0.567452	0.037049		-4.81	27.04	-110.07		-9.06	0.44	-20.63
-5.41	26.04	-109.63		-9.01	0.45	-20.92		-0.19073	19.62	-94.0916		-0.0040985	0.627452	-0.172951		-4.75	27.04	-109.87		-9	0.46	-20.7
-5.31	26.01	-109.26		-8.96	0.56	-20.62		-0.11073	19.67	-94.0616		-0.0640985	0.417452	-0.152951		-4.8	26.94	-110		-9.16	0.45	-20.73
-5.41	25.96	-109.67		-8.92	0.4	-20.91		-0.20073	19.57	-94.3416		-0.0840985	0.597452	0.037049		-4.92	27.02	-110.1		-8.97	0.46	-20.73
-5.33	26.14	-109.42		-9.06	0.53	-20.85		-0.31073	19.59	-94.2416		-0.254098	0.577452	-0.032951		-4.96	27.08	-109.9		-8.98	0.48	-20.63
-5.39	26.04	-109.43		-8.97	0.55	-20.67		-0.0907297	19.59	-94.4416		-0.214098	0.547452	-0.052951		-4.83	27.08	-109.89		-9.1	0.49	-20.72
-5.28	25.97	-109.41		-9.21	0.46	-20.9		-0.16073	19.62	-94.2416		-0.274098	0.527452	0.087049		-4.76	27.06	-110.03		-8.95	0.4	-20.61
-5.37	26	-109.57		-9.06	0.48	-20.85		-0.11073	19.67	-94.1916		-0.234098	0.557452	0.077049		-4.81	27.01	-109.89		-8.9	0.49	-20.63
-5.43	26	-109.33		-9.06	0.51	-20.5		-0.0407297	19.6	-94.3116		-0.284098	0.607452	-0.062951		-4.75	27.02	-109.94		-9	0.46	-20.76
-5.21	26.07	-109.38		-9.11	0.49	-20.88		-0.0607297	19.54	-94.3216		-0.264098	0.577452	-0.162951		-4.9	26.98	-109.95		-8.95	0.51	-20.68
-5.49	26.01	-109.33		-8.92	0.51	-20.8		-0.0907297	19.52	-94.4416		-0.284098	0.527452	0.047049		-4.85	27.07	-110.04		-8.93	0.51	-20.76
-5.41	26.05	-109.41		-8.83	0.54	-20.7		-0.30073	19.59	-94.2716		-0.134099	0.517452	-0.132951		-4.85	27.03	-109.82		-8.92	0.53	-20.77
-5.26	26.03	-109.27		-9.06	0.46	-20.71		-0.0707297	19.62	-94.4516		-0.164098	0.567452	-0.102951		-4.91	27.04	-110.13		-8.95	0.46	-20.57
-5.49	26.07	-109.36		-8.93	0.54	-20.63		-0.21073	19.67	-94.4016		-0.154098	0.557452	0.077049		-4.87	27.01	-110.08		-8.91	0.46	-20.56
-5.34	25.95	-109.48		-9.1	0.53	-20.65		-0.21073	19.61	-94.2716		-0.264098	0.577452	0.097049		-4.82	26.94	-109.84		-9.13	0.5	-20.72
-5.56	26.01	-109.51		-8.98	0.44	-20.71		-0.14073	19.57	-94.5916		-0.334098	0.567452	-0.062951		-4.96	27.02	-110.02		-9.08	0.51	-20.63
-5.32	26.01	-109.28		-9.01	0.64	-20.51		-0.20073	19.56	-94.4216		-0.184098	0.597452	-0.152951		-4.82	27.02	-109.73		-9.1	0.45	-20.92
-5.46	26.04	-109.27		-9.07	0.55	-20.92		-0.15073	19.61	-94.5416		-0.164098	0.557452	-0.112951		-4.77	26.99	-110.05		-9.11	0.44	-20.66
-5.32	26.06	-109.37		-9	0.51	-20.61		-0.30073	19.69	-94.3216		-0.104098	0.557452	-0.132951		-4.97	26.98	-109.9		-8.98	0.36	-20.77
-5.41	26.05	-109.41		-8.93	0.38	-20.72		-0.19073	19.67	-94.3716		-0.114099	0.667452	-0.132951		-4.87	27.11	-109.67		-9.05	0.46	-20.81
-5.34	26	-109.31		-9.05	0.48	-20.5		-0.22073	19.59	-94.4716		-0.164098	0.527452	-0.072951		-4.8	27.08	-109.97		-9.11	0.5	-20.67
-5.36	25.92	-109.3		-9.31	0.55	-20.57		-0.31073	19.54	-94.1716		-0.124099	0.657452	-0.152951		-4.87	27.07	-109.84		-9.03	0.59	-20.65
-5.47	26.1	-109.37		-8.95	0.5	-20.73		-0.26073	19.6	-94.4616		-0.114099	0.527452	-0.112951		-4.77	27.09	-109.93		-9.06	0.53	-20.68
-5.41	26	-109.35		-9.08	0.41	-20.8		-0.17073	19.66	-94.2716		-0.154098	0.607452	-0.082951		-4.86	26.99	-109.92		-9.01	0.58	-20.68
-5.42	25.9	-109.41		-9.01	0.53	-20.8		-0.26073	19.65	-94.5516		-0.0540985	0.547452	0.137049		-4.92	27.16	-109.9		-9.07	0.54	-20.7
-5.46	25.99	-109.27		-9.12	0.53	-20.82		-0.10073	19.65	-94.4616		-0.0140985	0.557452	0.047049		-4.83	27.04	-109.7		-9.03	0.51	-20.73
-5.22	26.11	-109.2		-9.05	0.4	-20.68		-0.22073	19.75	-94.4016		-0.0640985	0.597452	-0.052951		-4.75	27.13	-109.79		-9.06	0.51	-20.62
-5.49	25.99	-109.41		-9.11	0.45	-20.8		-0.16073	19.68	-94.6216		-0.184098	0.557452	-0.102951		-4.86	27.14	-109.8		-8.96	0.54	-20.72
-5.33	26	-109.38		-9.16	0.53	-20.81		-0.15073	19.62	-94.3716		-0.114099	0.657452	-0.132951		-4.88	27.13	-109.82		-9.05	0.53	-20.62
-5.37	26	-109.36		-9.05	0.59	-20.71		-0.0607297	19.56	-94.2416		-0.0340985	0.607452	-0.082951		-4.75	27.12	-109.88		-8.87	0.59	-20.57
-5.31	26.05	-109.37		-9.15	0.59	-20.72		-0.22073	19.59	-94.5216		0.0159015	0.647452	0.097049		-4.75	27.14	-109.92		-8.95	0.54	-20.7
-5.27	25.9	-109.33		-9	0.45	-20.75		-0.12073	19.44	-94.3216		0.115901	0.657452	-0.022951		-4.61	27.16	-110.03		-8.85	0.5	-20.81
-5.28	26.01	-109.38		-9.17	0.51	-20.81		-0.11073	19.57	-94.2416		-0.284098	0.607452	-0.102951		-4.7	27.19	-109.87		-9	0.61	-20.58
-5.44	26.04	-109.31		-9	0.45	-20.67		-0.25073	19.69	-94.1516		-0.224099	0.457452	-0.222951		-4.63	27.11	-109.72		-8.78	0.58	-20.53
-5.54	25.94	-109.4		-9.06	0.44	-20.62		-0.0907297	19.65	-94.4116		-0.224099	0.507452	0.127049		-4.7	27.18	-109.7		-8.97	0.49	-20.73
-5.38	26.07	-109.12		-9.02	0.56	-20.72		-0.12073	19.55	-94.1616		-0.214098	0.567452	-0.052951		-4.72	27.12	-109.85		-8.87	0.5	-20.78
-5.54	26.05	-109.28		-9.15	0.46	-20.81		-0.20073	19.62	-94.3216		-0.0040985	0.627452	0.027049		-4.61	27.04	-109.88		-8.9	0.63	-20.65
-5.37	26.05	-109.35		-8.98	0.56	-20.67		-0.20073	19.66	-94.3016		-0.184098	0.597452	-0.152951		-4.66	27.03	-109.92		-8.75	0.48	-20.56
-5.42	25.96	-109.47		-8.82	0.51	-20.75		-0.11073	19.64	-94.3116		-0.204098	0.627452	-0.132951		-4.76	27.03	-109.75		-8.93	0.5	-20.88
-5.52	26	-109.4		-8.9	0.53	-20.76		-0.20073	19.69	-94.0416		-0.224099	0.547452	-0.152951		-4.7	27.03	-109.79		-9.07	0.54	-20.67
-5.56	26.01	-109.47		-9.2	0.55	-20.81		-0.24073	19.67	-94.3616		-0.134099	0.597452	-0.062951		-4.75	26.99	-109.85		-8.96	0.45	-20.66
-5.33	25.97	-109.48		-9.07	0.51	-20.82		-0.15073	19.66	-94.2716		-0.224099	0.627452	0.067049		-4.75	27.03	-109.77		-8.81	0.4	-20.5
-5.29	26.1	-109.47		-8.92	0.51	-20.82		-0.19073	19.61	-94.4616		-0.314099	0.617452	0.087049		-4.64	27.09	-110.02		-8.92	0.45	-21.01
-5.42	25.94	-109.25		-8.93	0.56	-20.66		-0.0907297	19.67	-94.2616		-0.0540985	0.657452	0.017049		-4.78	27.14	-109.97		-8.72	0.59	-20.67
-5.42	26.09	-109.46		-9.05	0.61	-20.56		-0.0707297	19.49	-94.1916		-0.104098	0.597452	-0.012951		-4.81	27.21	-109.94		-9.02	0.59	-20.65
-5.32	26.09	-109.26		-8.88	0.63	-20.63		-0.10073	19.68	-94.3116		-0.0740985	0.547452	-0.072951		-4.7	27.07	-110.08		-8.82	0.38	-20.76
-5.38	26	-109.33		-8.91	0.51	-20.75		-0.11073	19.64	-94.2116		-0.284098	0.647452	-0.212951		-4.83	27.13	-109.89		-9.05	0.58	-20.63
-5.47	26.04	-109.5		-8.98	0.49	-20.83		-0.10073	19.6	-94.2616		-0.164098	0.627452	-0.062951		-4.72	27.16	-109.79		-8.76	0.59	-20.82
-5.44	26.07	-109.47		-8.98	0.6	-20.65		-0.26073	19.69	-94.2916		-0.0040985	0.627452	-0.052951		-4.63	27.07	-109.97		-8.85	0.46	-20.91
-5.41	26.05	-109.46		-8.91	0.6	-20.81		-0.14073	19.62	-94.1416		-0.114099	0.497452	-0.062951		-4.68	27.12	-110.05		-8.87	0.54	-20.83
-5.41	26	-109.43		-8.95	0.46	-20.72		-0.12073	19.6	-94.2416		-0.0640985	0.647452	-0.132951		-4.73	27.11	-109.92		-8.93	0.53	-20.7
-5.49	26.09	-109.4		-8.86	0.43	-20.62		-0.21073	19.55	-94.1116		-0.0240985	0.547452	-0.182951		-4.75	27.04	-109.99		-8.96	0.59	-20.76
-5.58	26	-109.35		-9.07	0.48	-20.71		-0.25073	19.65	-94.1916		-0.124099	0.617452	-0.002951		-4.76	27.07	-109.9		-8.83	0.54	-20.62
-5.47	25.97	-109.57		-9.01	0.49	-20.66		-0.10073	19.59	-94.3116		-0.0540985	0.557452	-0.112951		-4.7	27.07	-109.84		-8.81	0.6	-20.82
-5.31	25.95	-109.51		-8.96	0.43	-20.86		-0.14073	19.72	-94.1516		-0.124099	0.417452	-0.012951		-4.8	27.12	-109.98		-9	0.44	-20.73
-5.41	26.05	-109.47		-9	0.55	-20.6		-0.15073	19.71	-94.2116		-0.264098	0.707452	-0.112951		-4.58	27.08	-109.84		-8.83	0.54	-20.7
-5.43	26.01	-109.31		-9.15	0.54	-20.58		-0.15073	19.61	-94.2016		-0.104098	0.557452	-0.152951		-4.75	27.11	-109.89		-8.8	0.53	-20.68
-5.44	26	-109.26		-9.05	0.64	-20.86		-0.30073	19.71	-94.2216		-0.104098	0.517452	-0.022951		-4.68	27.11	-109.92		-9.01	0.63	-20.66
-5.49	26.03	-109.21		-8.88	0.51	-20.77		-0.14073	19.66	-94.1616		-0.284098	0.627452	0.017049		-4.72	27.14	-109.87		-8.88	0.61	-20.62
-5.48	25.95	-109.21		-9.01	0.51	-20.85		-0.11073	19.74	-94.1716		-0.214098	0.527452	0.027049		-4.68	27.11	-109.8		-8.81	0.54	-20.68
-5.43	25.9	-109.42		-9.16	0.49	-20.85		-0.24073	19.55	-94.3116		-0.124099	0.647452	0.077049		-4.9	27.08	-109.87		-8.92	0.54	-20.73
-5.38	25.97	-109.4		-8.85	0.45	-20.68		-0.15073	19.65	-94.3616		-0.204098	0.607452	-0.132951		-4.76	27.09	-110.02		-8.86	0.58	-20.77
-5.38	25.95	-109.28		-9.05	0.51	-20.62		0.0592703	19.72	-94.3616		-0.174098	0.567452	-0.172951		-4.91	27.12	-109.72		-9.06	0.53	-20.7
-5.54	25.97	-109.43		-9.03	0.41	-20.76		-0.14073	19.65	-94.3016		-0.164098	0.597452	-0.132951		-4.8	27.03	-109.77		-9	0.58	-20.73
-5.37	26	-109.36		-9.13	0.5	-20.62		-0.0707297	19.65	-94.3716		-0.114099	0.507452	-0.082951		-4.65	27.08	-109.89		-8.73	0.58	-20.76
-5.43	25.94	-109.25		-9.23	0.5	-20.52		-0.16073	19.63	-94.2616		-0.0640985	0.627452	-0.032951		-4.61	27.07	-109.59		-8.88	0.5	-20.7
-5.39	25.99	-109.57		-9.25	0.44	-20.68		-0.10073	19.67	-94.4116		-0.124099	0.517452	-0.012951		-4.87	27.01	-109.84		-8.96	0.5	-20.57
-5.37	25.91	-109.25		-9	0.5	-20.43		-0.15073	19.62	-94.4616		-0.0740985	0.567452	-0.062951		-4.66	27.06	-109.89		-9.03	0.54	-20.63
-5.32	26	-109.35		-9.12	0.46	-20.6		-0.20073	19.62	-94.1516		-0.124099	0.597452	-0.212951		-4.76	27.16	-109.72		-8.93	0.54	-20.61
-5.43	25.99	-109.33		-8.96	0.44	-20.82		-0.26073	19.61	-94.2216		-0.134099	0.527452	-0.212951		-4.69	27.07	-109.94		-8.91	0.46	-20.68
-5.36	26.04	-109.16		-9.1	0.43	-20.58		-0.10073	19.71	-94.2916		-0.224099	0.667452	-0.222951		-4.62	27.03	-109.87		-9.07	0.61	-20.58
-5.27	26	-109.2		-9.13	0.48	-20.81		-0.14073	19.59	-94.2416		-0.164098	0.557452	-0.012951		-4.71	27.06	-109.83		-8.78	0.36	-20.77
-5.34	26.07	-109.37		-8.97	0.54	-20.5		-0.20073	19.55	-94.2116		-0.204098	0.597452	-0.002951		-4.8	27.09	-109.93		-8.96	0.58	-20.67
-5.28	26.12	-109.36		-8.93	0.49	-20.63		-0.19073	19.56	-94.1516		-0.334098	0.567452	0.017049		-4.57	27.11	-109.75		-8.83	0.54	-20.76
-5.47	26.12	-109.46		-9.01	0.49	-20.81		-0.19073	19.64	-94.0916		-0.264098	0.657452	-0.072951		-4.63	26.97	-109.97		-9	0.54	-20.63
-5.32	26.1	-109.31		-9.05	0.5	-20.61		-0.14073	19.61	-94.3516		-0.204098	0.557452	-0.022951		-4.63	27.16	-109.63		-8.88	0.56	-20.57
-5.48	25.99	-109.35		-9.11	0.44	-20.67		-0.10073	19.69	-94.1916		-0.254098	0.577452	-0.052951		-4.7	27.11	-109.89		-9	0.51	-20.62
-5.32	26.01	-109.61		-8.98	0.49	-20.77		-0.27073	19.6	-94.2716		-0.304098	0.647452	-0.002951		-4.75	27.18	-110.14		-8.85	0.53	-20.75
-5.23	26.06	-109.33		-8.96	0.58	-20.55		-0.19073	19.65	-94.3416		-0.254098	0.627452	-0.062951		-4.78	27.08	-109.9		-9.06	0.58	-20.68
-5.32	26.03	-109.4		-9.11	0.55	-20.42		-0.17073	19.54	-94.3616		-0.214098	0.517452	-0.062951		-4.78	27.14	-109.78		-8.96	0.45	-20.71
-5.37	26.07	-109.33		-8.91	0.39	-20.72		-0.22073	19.64	-94.5516		-0.234098	0.527452	-0.112951		-4.56	27.06	-109.95		-9.03	0.58	-20.8
-5.39	26.02	-109.46		-8.76	0.46	-20.76		-0.0907297	19.61	-94.3116		-0.0640985	0.577452	-0.062951		-4.72	27.13	-109.93		-8.98	0.53	-20.51
-5.44	26.05	-109.32		-9.12	0.51	-20.53		-0.26073	19.69	-94.4116		-0.224099	0.647452	-0.232951		-4.69	27.14	-109.79		-9.03	0.66	-20.71
-5.32	26.09	-109.31		-8.9	0.51	-20.82		-0.14073	19.64	-94.3216		-0.114099	0.557452	-0.182951		-4.72	26.98	-110.03		-8.9	0.5	-20.55
-5.41	25.95	-109.42		-8.92	0.38	-20.77		-0.21073	19.53	-94.3216		-0.264098	0.577452	0.037049		-4.75	27.01	-109.84		-8.78	0.54	-20.86
-5.46	26.01	-109.38		-8.88	0.55	-20.65		-0.12073	19.64	-94.2516		-0.274098	0.507452	-0.132951		-4.76	27.14	-109.95		-8.97	0.49	-20.55
-5.29	26	-109.5		-9.05	0.44	-20.66		-0.11073	19.65	-94.3016		-0.184098	0.597452	-0.132951		-4.63	27.06	-109.98		-8.93	0.55	-20.92
-5.17	26.1	-109.58		-9.17	0.49	-20.82		-0.26073	19.56	-94.3116		-0.184098	0.577452	-0.262951		-4.58	27.08	-109.79		-8.97	0.53	-20.52
-5.18	26.01	-109.43		-9.02	0.43	-20.66		-0.11073	19.66	-94.3416		-0.224099	0.597452	-0.132951		-4.68	27.11	-109.82		-8.96	0.66	-20.68
-5.34	25.97	-109.43		-9.08	0.44	-20.56		-0.0407297	19.7	-94.4216		-0.134099	0.557452	-0.012951		-4.67	26.98	-109.72		-8.95	0.45	-20.85
-5.33	26.11	-109.42		-9.02	0.53	-20.68		-0.14073	19.6	-94.4216		-0.414098	0.667452	-0.012951		-4.76	27.07	-110		-8.85	0.53	-20.76
-5.41	26.01	-109.36		-8.87	0.53	-20.95		-0.0407297	19.65	-94.2416		-0.324098	0.607452	0.067049		-4.7	27.13	-109.59		-8.85	0.54	-20.8
-5.28	26.01	-109.43		-9.06	0.51	-20.83		-0.0407297	19.67	-94.2916		-0.234098	0.597452	-0.072951		-4.72	27.07	-109.72		-8.85	0.38	-20.82
-5.31	26.06	-109.35		-9.02	0.43	-20.6		-0.12073	19.69	-94.5916		-0.184098	0.577452	-0.322951		-4.75	27.09	-110.09		-8.87	0.54	-20.76
-5.31	26.05	-109.3		-9.05	0.65	-20.55		0.0092703	19.64	-94.4916		-0.254098	0.607452	-0.212951		-4.87	27.02	-109.84		-8.82	0.54	-20.57
-5.23	25.95	-109.37		-8.82	0.56	-20.7		-0.19073	19.7	-94.1416		-0.304098	0.647452	-0.112951		-4.73	27.04	-109.89		-8.86	0.49	-20.65
-5.42	26.07	-109.33		-9.06	0.44	-20.5		-0.16073	19.59	-94.4916		0.0259015	0.567452	-0.032951		-4.76	27.12	-109.93		-8.91	0.54	-20.8
-5.34	26.04	-109.3		-8.98	0.56	-20.7		-0.12073	19.61	-94.3016		-0.334098	0.567452	-0.022951		-4.73	27.12	-109.68		-8.91	0.6	-20.61
-5.38	25.96	-109.46		-9.08	0.56	-20.58		-0.25073	19.69	-94.2216		-0.264098	0.677452	-0.052951		-4.81	27.07	-109.85		-8.96	0.39	-20.62
-5.43	26	-109.43		-8.97	0.53	-20.87		-0.24073	19.6	-94.1016		-0.164098	0.607452	-0.012951		-4.72	27.07	-110.02		-8.78	0.53	-20.6
-5.44	26.06	-109.4		-8.98	0.53	-20.6		-0.12073	19.66	-94.2416		-0.174098	0.657452	-0.072951		-4.73	27.14	-109.8		-8.77	0.6	-20.75
-5.32	25.97	-109.25		-9.11	0.49	-20.65		-0.24073	19.61	-94.2616		-0.214098	0.797452	-0.212951		-4.72	27.07	-109.94		-9.03	0.55	-20.51
-5.21	26.15	-109.27		-9.08	0.5	-20.76		-0.0507297	19.47	-94.2916		-0.304098	0.607452	-0.022951		-4.71	26.99	-109.93		-8.92	0.55	-20.65
-5.36	26.1	-109.46		-8.93	0.53	-20.68		-0.0207297	19.57	-94.1216		-0.134099	0.477452	-0.252951		-4.75	27.13	-109.67		-8.9	0.6	-20.65
-5.36	25.96	-109.48		-9.18	0.51	-20.72		-0.22073	19.65	-94.4616		-0.334098	0.597452	-0.122951		-4.73	27.16	-109.58		-8.8	0.48	-20.83
-5.28	26.02	-109.3		-8.97	0.49	-20.71		0.0992703	19.51	-94.3416		-0.164098	0.497452	0.077049		-4.83	27.07	-109.9		-8.92	0.66	-20.71
-5.56	26.07	-109.47		-8.92	0.49	-20.85		-0.15073	19.6	-94.4716		0.0359015	0.307452	-0.032951		-4.76	27.07	-109.9		-8.93	0.53	-20.5
-5.38	26.16	-109.28		-9.2	0.48	-20.8		-0.0607297	19.55	-94.5016		-0.204098	0.607452	0.027049		-4.77	27.02	-109.57		-8.93	0.51	-20.66
-5.31	26.06	-109.4		-9.02	0.44	-20.9		-0.17073	19.75	-94.4616		-0.234098	0.517452	-0.172951		-4.82	27.08	-109.74		-8.91	0.56	-20.55
-5.43	26.01	-109.35		-9.08	0.48	-20.7		-0.19073	19.65	-94.1416		-0.154098	0.617452	0.047049		-4.6	27.13	-109.57		-8.87	0.51	-20.8
-5.33	26.02	-109.08		-9	0.53	-20.63		-0.15073	19.61	-94.3416		-0.364098	0.527452	-0.052951		-4.76	27.08	-109.73		-8.98	0.58	-20.56
-5.32	26.04	-109.33		-8.97	0.49	-20.75		-0.24073	19.64	-94.4616		-0.104098	0.597452	-0.212951		-4.83	27.01	-109.94		-8.88	0.46	-20.67
-5.39	26.06	-109.2		-8.91	0.5	-20.76		-0.19073	19.59	-94.4616		-0.274098	0.627452	-0.102951		-4.68	27.12	-109.8		-9.05	0.5	-20.46
-5.37	26.01	-109.5		-9.01	0.48	-20.75		-0.22073	19.56	-94.1516		-0.174098	0.527452	0.027049		-4.76	27.13	-109.85		-8.9	0.54	-20.78
-5.19	26.05	-109.23		-9.05	0.53	-20.63		-0.16073	19.7	-93.9716		-0.0540985	0.527452	-0.012951		-4.7	27.07	-109.94		-8.97	0.5	-20.63
-5.37	26.11	-109.32		-8.98	0.53	-20.72		-0.16073	19.56	-94.1616		-0.0640985	0.527452	0.067049		-4.77	27.06	-109.85		-8.92	0.5	-20.62
-5.26	26.04	-109.33		-9.05	0.55	-20.6		-0.12073	19.75	-94.2216		-0.184098	0.577452	-0.052951		-4.78	27.13	-109.99		-9	0.48	-20.81
-5.13	25.99	-109.33		-8.86	0.54	-20.76		-0.11073	19.69	-94.1216		-0.0540985	0.567452	-0.102951		-4.63	27.13	-109.73		-8.83	0.48	-20.62
-5.34	26.06	-109.32		-9.17	0.54	-20.8		-0.16073	19.74	-94.2216		-0.164098	0.607452	0.087049		-4.62	27.09	-109.74		-8.91	0.48	-20.66
-5.31	26.01	-109.22		-9.11	0.54	-20.72		-0.0907297	19.57	-94.4116		-0.274098	0.467452	0.027049		-4.72	27.08	-109.69		-8.87	0.5	-20.81
-5.42	26.09	-109.17		-8.93	0.49	-20.83		-0.15073	19.61	-94.1416		-0.204098	0.507452	0.017049		-4.62	27.08	-109.69		-8.98	0.5	-20.73
-5.29	26.02	-109.45		-8.92	0.58	-20.65		-0.21073	19.7	-94.3016		-0.204098	0.657452	-0.112951		-4.82	27.04	-109.85		-8.96	0.41	-20.88
-5.38	26.01	-109.45		-9.05	0.63	-20.86		-0.10073	19.7	-94.2216		0.185901	0.647452	0.027049		-4.77	27.08	-109.63		-8.95	0.54	-20.65
-5.29	25.94	-109.37		-8.9	0.51	-20.67		-0.25073	19.6	-94.3216		-0.204098	0.607452	-0.112951		-4.73	27.07	-109.88		-8.92	0.55	-20.62
-5.28	25.92	-109.33		-8.86	0.54	-20.7		-0.12073	19.59	-94.3716		-0.234098	0.647452	-0.212951		-4.61	27.11	-109.98		-9.02	0.53	-20.67
-5.36	26.01	-109.31		-9.13	0.53	-20.73		-0.15073	19.6	-94.2116		-0.184098	0.567452	-0.052951		-4.73	27.13	-109.87		-8.92	0.55	-20.71
-5.39	25.9	-109.08		-9.11	0.41	-20.71		-0.16073	19.57	-94.2916		-0.224099	0.507452	0.147049		-4.66	27.11	-109.78		-8.97	0.55	-20.52
-5.42	25.99	-109.06		-9.1	0.56	-20.58		-0.21073	19.66	-94.0216		0.0159015	0.577452	-0.132951		-4.61	27.12	-109.79		-9.03	0.46	-20.71
-5.47	26.1	-109.41		-9.01	0.5	-20.78		-0.10073	19.7	-94.1916		-0.354098	0.507452	-0.082951		-4.57	27.14	-109.87		-8.92	0.48	-20.71
-5.26	26.02	-109.25		-9	0.6	-20.76		-0.11073	19.62	-94.2116		-0.304098	0.657452	0.037049		-4.62	27.02	-109.82		-8.98	0.54	-20.57
-5.36	26.03	-109.13		-8.96	0.49	-20.75		-0.0107297	19.74	-94.2516		-0.284098	0.577452	0.147049		-4.61	27.12	-109.85		-8.91	0.5	-20.63
-5.31	26.12	-109.2		-9.13	0.54	-20.72		-0.0707297	19.72	-94.3516		-0.164098	0.557452	0.117049		-4.56	27.04	-109.87		-8.88	0.53	-20.83
-5.29	26.1	-109.55		-9.06	0.55	-20.58		-0.12073	19.7	-94.2716		-0.164098	0.527452	0.037049		-4.59	27.08	-109.7		-8.96	0.51	-20.82
-5.27	26.07	-109.36		-9.06	0.51	-20.73		-0.20073	19.59	-94.2416		-0.304098	0.607452	0.067049		-4.75	27.07	-109.59		-8.83	0.46	-20.75
-5.37	26	-109.26		-8.97	0.51	-20.73		-0.21073	19.59	-94.2416		-0.184098	0.577452	-0.002951		-4.67	26.96	-110.13		-8.82	0.5	-20.65
-5.46	26.11	-109.26		-9.17	0.49	-20.71		-0.0407297	19.69	-94.1916		-0.164098	0.577452	-0.182951		-4.73	27.03	-110		-8.91	0.5	-20.56
-5.31	26.01	-109.22		-9.1	0.48	-20.75		-0.14073	19.49	-94.3116		-0.364098	0.477452	-0.032951		-4.52	27.09	-109.64		-8.95	0.43	-20.67
-5.26	25.99	-109.32		-9.22	0.54	-20.71		-0.14073	19.66	-94.1516		-0.134099	0.477452	-0.012951		-4.62	27.01	-109.99		-8.9	0.55	-20.77
-5.32	26.05	-109.2		-8.92	0.55	-20.58		-0.10073	19.56	-94.0616		-0.174098	0.567452	-0.132951		-4.63	27.03	-109.94		-8.78	0.54	-20.72
-5.28	26	-109.31		-9.11	0.54	-20.67		-0.11073	19.6	-94.5116		-0.0840985	0.597452	-0.012951		-4.68	27.01	-109.88		-9.01	0.58	-20.7
-5.32	26.04	-109.33		-9.22	0.49	-20.58		-0.24073	19.66	-94.3016		-0.224099	0.657452	-0.132951		-4.68	27.07	-109.93		-8.88	0.49	-20.65
-5.42	26.02	-109.22		-9.18	0.5	-20.73		-0.16073	19.62	-94.2616		-0.124099	0.557452	-0.162951		-4.62	26.99	-109.95		-8.78	0.46	-20.67
-5.33	25.97	-109.25		-8.87	0.53	-20.63		-0.0907297	19.56	-94.3116		-0.364098	0.607452	-0.052951		-4.61	27.14	-109.8		-8.88	0.64	-20.7
-5.39	26.04	-109.37		-9.12	0.55	-20.73		-0.17073	19.68	-94.3916		-0.224099	0.557452	-0.012951		-4.63	27.03	-109.88		-8.81	0.6	-20.96
-5.56	26	-109.26		-9.18	0.41	-20.75		-0.0907297	19.63	-94.2516		-0.264098	0.567452	-0.152951		-4.71	27.03	-109.72		-8.88	0.55	-20.82
-5.42	25.87	-109.26		-8.96	0.55	-20.58		-0.0207297	19.59	-94.2716		-0.264098	0.507452	-0.212951		-4.62	27.14	-109.83		-8.71	0.46	-20.7
-5.41	26.11	-109.3		-8.98	0.48	-20.66		-0.0607297	19.61	-94.3016		-0.124099	0.567452	-0.082951		-4.66	27.03	-109.9		-8.95	0.55	-20.65
-5.33	26.07	-109.3		-9.16	0.49	-20.6		-0.20073	19.66	-94.1216		-0.174098	0.627452	0.037049		-4.51	26.96	-109.78		-8.85	0.6	-20.83
-5.18	25.9	-109.15		-9.12	0.5	-20.68		-0.12073	19.68	-94.4016		-0.284098	0.627452	-0.012951		-4.71	27.12	-109.78		-8.95	0.35	-20.78
-5.32	26.1	-109.3		-9.1	0.41	-20.55		-0.11073	19.81	-94.1716		-0.404098	0.447452	-0.002951		-4.62	27.06	-109.88		-8.78	0.58	-20.88
-5.48	26.01	-109.22		-8.93	0.5	-20.82		-0.11073	19.65	-94.2416		-0.204098	0.497452	-0.212951		-4.7	27.21	-109.7		-8.87	0.64	-20.73
-5.33	26.05	-109.23		-9.1	0.51	-20.83		-0.15073	19.56	-94.2216		-0.314099	0.517452	-0.052951		-4.8	27.08	-109.89		-8.78	0.46	-20.86
-5.34	26.04	-109.3		-9.02	0.53	-20.63		-0.25073	19.55	-94.2616		-0.174098	0.567452	-0.212951		-4.77	27.08	-109.79		-8.87	0.56	-20.72
-5.38	26.01	-109.33		-9.02	0.53	-20.71		-0.14073	19.59	-94.1416		-0.104098	0.577452	0.017049		-4.66	27.04	-109.85		-8.88	0.58	-20.58
-5.46	26	-109.26		-9.02	0.43	-20.78		-0.22073	19.59	-94.1516		-0.164098	0.557452	0.117049		-4.66	27.13	-109.85		-8.93	0.59	-20.7
-5.38	26.01	-109.36		-9.02	0.54	-20.53		-0.11073	19.69	-94.3116		-0.254098	0.567452	-0.162951		-4.66	26.94	-110.07		-8.81	0.48	-20.78
-5.51	26.01	-109.43		-9.21	0.46	-20.67		-0.15073	19.65	-94.1916		-0.184098	0.577452	-0.072951		-4.73	27.02	-109.72		-8.92	0.63	-20.71
-5.33	26.07	-109.28		-9.03	0.51	-20.67		-0.0007297	19.66	-94.5916		0.0759015	0.627452	-0.002951		-4.83	27.06	-110.13		-9.02	0.53	-20.58
-5.19	26.11	-109.41		-9.12	0.56	-20.53		-0.11073	19.66	-94.2716		0.0459015	0.597452	-0.052951		-4.66	27.06	-109.98		-8.82	0.51	-20.75
-5.29	25.97	-109.35		-8.87	0.54	-20.61		-0.15073	19.6	-94.1616		-0.314099	0.567452	-0.162951		-4.6	27.08	-109.82		-9.03	0.51	-20.66
-5.43	26.08	-109.27		-9.08	0.41	-20.66		-0.0207297	19.65	-94.2616		-0.224099	0.617452	0.137049		-4.67	27.11	-109.73		-8.86	0.49	-20.93
-5.26	25.94	-109.25		-8.9	0.45	-20.75		-0.15073	19.55	-94.3916		-0.124099	0.577452	0.077049		-4.8	27.07	-109.94		-8.96	0.64	-20.57
-5.26	25.96	-109.37		-8.85	0.41	-20.57		-0.16073	19.7	-94.2616		-0.174098	0.517452	-0.082951		-4.53	27.07	-109.92		-9	0.63	-20.55
-5.32	26.06	-109.37		-9.11	0.4	-20.63		-0.12073	19.63	-94.3016		-0.204098	0.567452	-0.022951		-4.65	27.07	-109.82		-8.9	0.43	-20.65
-5.33	25.95	-109.32		-8.97	0.6	-20.72		-0.12073	19.7	-94.4016		-0.284098	0.607452	-0.122951		-4.78	27.04	-109.73		-9.03	0.53	-20.95
-5.28	25.96	-109.23		-9.05	0.45	-20.77		-0.12073	19.6	-94.6216		-0.0140985	0.527452	-0.082951		-4.62	27.13	-110		-8.95	0.5	-20.7
-5.22	26.09	-109.11		-8.97	0.45	-20.63		-0.10073	19.67	-94.3116		-0.254098	0.527452	0.027049		-4.71	27.03	-109.99		-8.91	0.59	-20.58
-5.32	25.97	-109.37		-9.08	0.55	-20.71		-0.19073	19.63	-94.2516		-0.0540985	0.607452	-0.202951		-4.69	27.12	-109.93		-8.83	0.51	-20.85
-5.24	26.08	-109.27		-8.95	0.38	-20.86		-0.19073	19.61	-94.2516		-0.214098	0.577452	0.037049		-4.58	27.01	-109.97		-8.83	0.55	-20.7
-5.24	26.09	-109.13		-9.05	0.46	-20.91		-0.0007297	19.67	-94.2616		-0.0540985	0.567452	-0.032951		-4.76	27.03	-110.03		-9	0.54	-20.72
-5.49	26.06	-109.22		-8.91	0.56	-20.76		-0.10073	19.6	-94.3216		-0.114099	0.607452	0.077049		-4.65	27.03	-110		-8.87	0.6	-20.83
-5.32	25.96	-109.37		-9.21	0.58	-20.62		-0.20073	19.76	-94.1016		-0.364098	0.547452	0.047049		-4.45	27.02	-110.04		-8.86	0.51	-20.78
-5.28	26.04	-109.32		-9.08	0.6	-20.52		-0.14073	19.62	-94.4016		-0.164098	0.557452	0.097049		-4.47	27.04	-109.92		-8.7	0.46	-20.84
-5.32	26.01	-109.36		-8.95	0.58	-20.73		-0.14073	19.65	-94.1516		-0.134099	0.677452	0.017049		-4.66	27.04	-109.97		-9	0.49	-20.86
-5.36	26.07	-109.31		-8.92	0.49	-20.82		-0.0607297	19.66	-94.3716		-0.204098	0.647452	0.137049		-4.76	27.09	-109.9		-8.83	0.53	-20.75
-5.33	26.05	-109.07		-9.01	0.66	-20.33		-0.15073	19.66	-94.3516		-0.234098	0.547452	-0.052951		-4.72	27.01	-109.97		-8.77	0.56	-20.73
-5.32	26.12	-109.25		-8.98	0.53	-20.71		-0.16073	19.69	-94.3716		-0.204098	0.607452	-0.232951		-4.67	27.23	-109.82		-8.93	0.45	-20.68
-5.16	26.04	-109.33		-9.06	0.46	-20.65		-0.14073	19.59	-94.5016		-0.224099	0.557452	0.097049		-4.73	26.98	-110.18		-8.76	0.59	-20.73
-5.23	26.01	-109.28		-9.07	0.54	-20.58		-0.17073	19.67	-94.1716		-0.264098	0.567452	-0.022951		-4.68	26.94	-109.98		-8.68	0.55	-20.71
-5.38	26.04	-109.22		-9.11	0.46	-20.83		-0.0607297	19.75	-94.2516		-0.154098	0.547452	-0.022951		-4.71	27.04	-109.95		-9	0.51	-20.62
-5.39	25.96	-109.32		-9.13	0.48	-20.81		-0.14073	19.71	-94.2116		-0.104098	0.597452	-0.282951		-4.67	27.03	-109.92		-8.97	0.43	-20.76
-5.32	26.02	-109.25		-8.95	0.54	-20.65		-0.10073	19.65	-94.2516		-0.164098	0.577452	0.027049		-4.8	27.07	-109.98		-8.92	0.61	-20.72
-5.28	26.02	-109.15		-8.73	0.56	-20.62		-0.0707297	19.59	-94.2716		-0.274098	0.627452	-0.012951		-4.67	27.03	-109.85		-8.77	0.5	-20.73
-5.37	25.99	-109.31		-9.11	0.46	-20.63		-0.12073	19.55	-94.0916		-0.154098	0.507452	-0.012951		-4.67	27.04	-109.82		-8.83	0.53	-20.45
-5.17	26	-109.38		-8.87	0.53	-20.56		-0.0707297	19.61	-94.3516		-0.204098	0.617452	-0.012951		-4.61	26.99	-109.83		-8.75	0.59	-20.77
-5.29	26.06	-109.25		-8.98	0.45	-20.67		-0.0907297	19.7	-94.1016		-0.204098	0.507452	-0.082951		-4.76	27.04	-109.69		-8.87	0.59	-20.63
-5.41	25.99	-109.08		-8.92	0.41	-20.7		-0.0507297	19.74	-94.3216		-0.0540985	0.527452	-0.032951		-4.76	27.07	-109.78		-8.73	0.54	-20.75
-5.16	26	-109.28		-9.08	0.5	-20.68		-0.0507297	19.64	-94.4916		-0.0840985	0.647452	-0.012951		-4.6	27.02	-109.87		-8.88	0.51	-20.72
-5.29	26.02	-109.31		-9.05	0.51	-20.66		-0.10073	19.61	-94.3016		-0.324098	0.497452	-0.002951		-4.73	27.11	-109.98		-8.93	0.55	-20.66
-5.29	26.06	-109.27		-8.91	0.44	-20.53		-0.20073	19.6	-94.2016		-0.264098	0.677452	-0.052951		-4.81	27.13	-109.82		-8.87	0.5	-20.85
-5.26	25.99	-109.38		-9.2	0.59	-20.68		-0.14073	19.63	-94.1916		-0.124099	0.627452	-0.012951		-4.65	27.04	-110.07		-8.93	0.44	-20.98
-5.27	26.05	-109.13		-9.02	0.45	-20.68		-0.11073	19.61	-94.3216		-0.134099	0.597452	-0.082951		-4.66	27.13	-109.83		-8.8	0.53	-20.56
-5.24	26	-109.46		-9.01	0.51	-20.66		-0.16073	19.56	-94.2216		-0.254098	0.497452	0.167049		-4.67	27.11	-109.7		-8.9	0.56	-20.76
-5.23	25.98	-109.45		-9.02	0.44	-20.57		-0.12073	19.65	-94.2616		-0.184098	0.557452	0.117049		-4.66	27.09	-109.95		-8.85	0.48	-20.67
-5.18	26.04	-109.22		-9.1	0.53	-20.71		0.0492703	19.62	-94.1116		-0.0840985	0.467452	0.017049		-4.8	27.09	-109.85		-9.12	0.43	-20.72
-5.18	26.08	-109.35		-9.08	0.45	-20.61		-0.12073	19.64	-94.2016		0.0659015	0.367452	-0.082951		-4.62	27.12	-109.99		-8.78	0.59	-20.61
-5.39	26.04	-109.51		-8.98	0.55	-20.66		-0.0707297	19.66	-94.3216		-0.154098	0.557452	-0.012951		-4.52	27.09	-110.07		-8.96	0.5	-20.62
-5.42	26.04	-109.42		-9.05	0.44	-20.81		-0.16073	19.76	-94.1516		-0.184098	0.497452	-0.022951		-4.71	27.04	-109.98		-8.85	0.65	-20.76
-5.46	25.99	-109.1		-9.05	0.49	-20.82		-0.21073	19.68	-93.8916		-0.264098	0.577452	-0.132951		-4.7	27.04	-109.93		-8.82	0.5	-20.77
-5.42	26.05	-109.2		-9.12	0.54	-20.71		-0.26073	19.64	-94.2416		-0.424098	0.457452	-0.212951		-4.66	27.01	-109.95		-8.87	0.56	-20.72
-5.36	26.03	-109.21		-8.95	0.6	-20.68		-0.29073	19.56	-94.2216		-0.0340985	0.617452	-0.112951		-4.71	27.11	-110		-8.9	0.5	-20.62
-5.29	26.02	-109.2		-8.95	0.54	-20.75		-0.17073	19.69	-94.3016		-0.0840985	0.617452	-0.012951		-4.77	27.13	-109.92		-8.87	0.54	-20.71
-5.39	26.04	-109.36		-9.01	0.61	-20.8		-0.0607297	19.61	-94.3616		-0.204098	0.567452	-0.022951		-4.7	27.09	-109.82		-8.62	0.53	-20.61
-5.32	26.04	-109.43		-9.01	0.5	-20.65		-0.27073	19.61	-94.2616		-0.104098	0.557452	-0.062951		-4.73	27.09	-109.64		-9	0.53	-20.7
-5.38	26.05	-109.35		-9.05	0.48	-20.75		-0.0707297	19.72	-94.1116		-0.174098	0.657452	0.067049		-4.71	27.08	-109.8		-8.85	0.49	-20.63
-5.31	26	-109.23		-8.98	0.5	-20.67		-0.19073	19.64	-94.3616		-0.164098	0.617452	0.027049		-4.78	27.09	-109.8		-8.65	0.46	-20.65
-5.29	26.01	-109.32		-9.07	0.55	-20.61		-0.24073	19.62	-94.3116		-0.334098	0.647452	-0.002951		-4.68	26.99	-109.97		-8.71	0.29	-20.6
-5.33	26.01	-109.26		-9.1	0.48	-20.57		-0.12073	19.6	-94.0616		-0.0840985	0.577452	0.027049		-4.59	27.09	-110.03		-8.9	0.46	-20.68
-5.28	26.12	-109.28		-8.93	0.38	-20.72		-0.15073	19.59	-94.1416		-0.0140985	0.557452	0.037049		-4.7	27.09	-110.04		-8.82	0.39	-20.65
-5.31	26.1	-109.26		-9.03	0.48	-20.67		-0.14073	19.75	-94.1216		-0.254098	0.597452	-0.002951		-4.66	26.98	-110.05		-8.82	0.41	-20.73
-5.44	26.04	-109.27		-9.2	0.51	-20.63		-0.30073	19.66	-94.2616		-0.134099	0.647452	-0.052951		-4.67	27.01	-109.88		-8.96	0.46	-20.61
-5.37	26.11	-109.25		-9.25	0.48	-20.57		-0.17073	19.56	-94.3516		-0.334098	0.597452	0.167049		-4.71	27.09	-109.95		-9.01	0.55	-20.88
-5.27	25.95	-109.3		-9.02	0.45	-20.75		-0.0007297	19.75	-94.3116		-0.234098	0.647452	0.027049		-4.77	27.09	-109.9		-8.82	0.5	-20.76
-5.37	26.01	-109.36		-9.12	0.49	-20.91		-0.15073	19.69	-94.3616		-0.224099	0.597452	0.117049		-4.72	27.08	-109.77		-8.91	0.55	-20.73
-5.21	26.02	-109.31		-9.06	0.43	-20.75		-0.0507297	19.58	-94.2216		-0.0840985	0.717452	0.197049		-4.67	27.09	-109.9		-8.92	0.63	-20.62
-5.29	26.04	-109.31		-9.1	0.48	-20.71		-0.0707297	19.66	-94.2616		-0.184098	0.647452	-0.102951		-4.71	27.01	-109.9		-8.87	0.55	-20.53
-5.38	25.96	-109.31		-9	0.6	-20.78		-0.0907297	19.72	-94.0916		-0.134099	0.557452	-0.182951		-4.77	27.02	-109.69		-8.85	0.51	-20.83
-5.39	26.02	-109.26		-8.95	0.59	-20.63		-0.12073	19.7	-94.2416		-0.214098	0.597452	-0.172951		-4.9	27.17	-109.74		-8.88	0.51	-20.81
-5.27	26.04	-109.36		-9.01	0.46	-20.7		-0.10073	19.61	-94.2016		-0.114099	0.557452	0.117049		-4.7	27.16	-109.54		-8.83	0.55	-20.63
-5.23	25.87	-109.07		-9.01	0.51	-20.78		-0.0507297	19.75	-94.3716		-0.104098	0.567452	-0.102951		-4.62	27.09	-109.85		-8.88	0.53	-20.65
-5.37	26.1	-109.12		-9	0.55	-20.61		-0.10073	19.63	-94.2616		-0.204098	0.607452	-0.102951		-4.75	27.07	-109.83		-8.93	0.44	-20.55
-5.36	26	-109.3		-8.93	0.44	-20.65		-0.12073	19.59	-94.2116		-0.204098	0.567452	-0.052951		-4.77	27.13	-109.92		-8.92	0.58	-20.56
-5.14	26.02	-109.22		-8.97	0.55	-20.67		-0.0607297	19.64	-94.3716		-0.384099	0.547452	0.027049		-4.72	27.02	-109.67		-9.03	0.55	-20.52
-5.27	25.99	-109.63		-9.05	0.51	-20.68		-0.0107297	19.56	-94.2716		-0.154098	0.567452	0.047049		-4.72	27.16	-109.83		-8.86	0.48	-20.92
-5.16	26.06	-109.51		-9.02	0.49	-20.91		-0.0007297	19.66	-94.4516		-0.134099	0.617452	-0.062951		-4.78	27.02	-109.87		-8.87	0.53	-20.72
-5.14	26.05	-109.11		-8.96	0.55	-20.57		-0.11073	19.6	-94.2016		-0.214098	0.627452	-0.082951		-4.72	26.91	-109.98		-8.85	0.46	-20.63
-5.14	26.07	-109.35		-8.83	0.53	-20.65		-0.16073	19.63	-94.3116		-0.224099	0.517452	-0.032951		-4.66	26.94	-110.08		-8.88	0.54	-20.76
-5.28	26.07	-109.23		-8.96	0.53	-20.62		-0.0407297	19.71	-94.1616		-0.364098	0.567452	0.137049		-4.77	27.03	-109.79		-8.82	0.53	-20.66
-5.29	25.94	-109.21		-8.93	0.44	-20.62		-0.22073	19.65	-94.2416		-0.164098	0.577452	-0.072951		-4.57	26.99	-109.94		-8.95	0.48	-20.57
-5.22	25.96	-109.28		-9	0.48	-20.77		-0.29073	19.62	-94.3216		-0.284098	0.697452	-0.072951		-4.58	27.08	-109.87		-9.03	0.55	-20.56
-5.34	25.96	-109.21		-8.88	0.49	-20.67		-0.15073	19.71	-94.3416		-0.114099	0.647452	-0.052951		-4.67	27.11	-109.8		-8.83	0.56	-20.66
-5.34	25.95	-109.17		-9.01	0.46	-20.72		-0.20073	19.64	-94.3416		-0.104098	0.597452	-0.162951		-4.47	26.92	-109.77		-8.98	0.54	-20.62
-5.23	26.11	-109.38		-8.97	0.44	-20.75		-0.22073	19.65	-94.2416		-0.0740985	0.617452	-0.002951		-4.61	26.97	-109.84		-8.75	0.49	-20.71
-5.42	26.1	-109.1		-9.02	0.55	-20.76		-0.12073	19.63	-94.2616		-0.114099	0.597452	-0.282951		-4.69	27.06	-109.78		-8.95	0.39	-20.65
-5.42	26.04	-109.38		-9.16	0.55	-20.55		-0.17073	19.55	-94.3016		-0.234098	0.717452	-0.002951		-4.61	27.06	-109.82		-8.93	0.43	-20.8
-5.31	26.09	-109.53		-9.06	0.54	-20.72		-0.19073	19.65	-94.4116		-0.0840985	0.567452	-0.152951		-4.77	27.03	-109.75		-8.97	0.53	-20.66
-5.37	25.99	-109.32		-9.1	0.5	-20.62		-0.12073	19.56	-94.2016		-0.154098	0.647452	0.227049		-4.76	26.97	-110.03		-8.97	0.48	-20.78
-5.41	26	-109.33		-9.07	0.51	-20.65		-0.15073	19.74	-94.0716		-0.114099	0.567452	-0.172951		-4.67	27.01	-109.74		-8.95	0.5	-20.65
-5.31	25.92	-109.31		-9	0.33	-20.61		-0.24073	19.65	-94.4416		-0.0740985	0.647452	-0.062951		-4.56	27.08	-109.87		-9.03	0.51	-20.65
-5.23	26.1	-109.31		-9.08	0.43	-20.76		-0.16073	19.59	-94.4416		-0.184098	0.527452	-0.002951		-4.72	27.11	-109.74		-8.85	0.61	-20.77
-5.37	26.12	-109.36		-9.01	0.54	-20.66		-0.0207297	19.67	-94.2416		-0.0840985	0.607452	0.037049		-4.6	27.02	-109.92		-8.75	0.58	-20.42
-5.17	26.01	-109.32		-8.98	0.48	-20.6		-0.14073	19.6	-94.3616		-0.174098	0.747452	0.037049		-4.67	27.19	-109.85		-8.87	0.43	-20.73
-5.41	26.04	-109.2		-8.9	0.51	-20.65		-0.22073	19.71	-94.3616		-0.224099	0.577452	-0.012951		-4.66	27.02	-109.93		-8.82	0.45	-20.76
-5.41	26.07	-109.22		-9.01	0.54	-20.58		-0.22073	19.61	-94.3916		-0.114099	0.627452	-0.122951		-4.61	26.97	-109.99		-8.93	0.49	-20.48
-5.23	25.99	-109.56		-8.85	0.53	-20.67		-0.12073	19.64	-94.4016		-0.154098	0.597452	0.027049		-4.62	26.97	-109.87		-8.87	0.65	-20.67
-5.47	26	-109.47		-9.02	0.58	-20.58		-0.0207297	19.66	-94.4916		-0.374099	0.647452	-0.032951		-4.65	27.04	-110.15		-8.83	0.54	-20.65
-5.36	26	-109.33		-9.02	0.49	-20.63		-0.29073	19.67	-94.2516		-0.184098	0.597452	-0.152951		-4.65	27.01	-109.97		-8.82	0.59	-20.62
-5.24	25.97	-109.47		-8.91	0.38	-20.92		-0.20073	19.65	-94.3516		-0.114099	0.647452	0.047049		-4.52	27.01	-109.9		-9.03	0.54	-20.76
-5.36	25.96	-109.27		-9.08	0.33	-20.67		-0.20073	19.7	-94.3516		0.0259015	0.647452	-0.102951		-4.65	27.03	-109.88		-8.8	0.46	-20.65
-5.41	26.04	-109.48		-9.07	0.51	-20.58		-0.14073	19.75	-94.3216		-0.0740985	0.617452	-0.032951		-4.6	27.06	-109.77		-8.92	0.58	-20.63
-5.19	26	-109.36		-9.13	0.51	-20.6		-0.0907297	19.65	-94.4116		-0.124099	0.567452	-0.102951		-4.62	27.07	-109.79		-8.92	0.53	-20.65
-5.24	26.09	-109.32		-9.07	0.53	-20.62		-0.0907297	19.72	-94.3716		-0.104098	0.577452	0.177049		-4.63	26.99	-109.89		-8.9	0.53	-20.68
-5.38	26.1	-109.41		-9	0.58	-20.71		-0.20073	19.61	-94.6016		-0.284098	0.657452	0.027049		-4.73	27.12	-109.85		-8.92	0.51	-20.5
-5.26	26.02	-109.31		-9.01	0.56	-20.73		-0.20073	19.67	-94.3516		-0.224099	0.547452	-0.172951		-4.56	26.96	-109.7		-8.96	0.59	-20.7
-5.22	26.04	-109.22		-8.92	0.4	-20.83		-0.20073	19.68	-94.2016		-0.124099	0.567452	-0.252951		-4.65	27.02	-109.93		-8.92	0.53	-20.68
-5.36	26.02	-109.31		-9.02	0.46	-20.77		-0.15073	19.72	-94.2116		-0.254098	0.567452	0.017049		-4.6	27.06	-109.99		-8.92	0.48	-20.72
-5.31	26.09	-109.23		-9.02	0.53	-20.75		-0.16073	19.65	-94.4116		-0.104098	0.667452	-0.022951		-4.61	27.03	-109.77		-8.93	0.5	-20.81
-5.39	26.02	-109.32		-9.1	0.51	-20.6		-0.17073	19.77	-94.3116		-0.254098	0.617452	-0.062951		-4.68	26.98	-109.87		-9.12	0.53	-20.8
-5.32	26.15	-109.32		-9.03	0.46	-20.66		-0.29073	19.66	-94.1916		-0.174098	0.627452	0.077049		-4.66	27.14	-109.85		-8.92	0.54	-20.7
-5.34	26.15	-109.23		-9.06	0.45	-20.66		-0.20073	19.67	-94.3716		-0.234098	0.527452	-0.082951		-4.78	26.98	-109.94		-8.93	0.51	-20.61
-5.16	26.11	-109.28		-9.13	0.49	-20.77		-0.24073	19.61	-94.1016		-0.234098	0.617452	-0.112951		-4.62	27.03	-109.9		-8.92	0.5	-20.61
-5.23	26.09	-109.25		-8.92	0.54	-20.8		-0.24073	19.59	-94.2116		-0.314099	0.567452	-0.152951		-4.57	27.11	-109.79		-8.86	0.45	-20.67
-5.38	26.09	-109.31		-9.05	0.48	-20.66		-0.26073	19.51	-94.3516		-0.124099	0.657452	-0.112951		-4.6	27.03	-109.97		-8.78	0.46	-20.58
-5.29	26.16	-109.21		-8.88	0.54	-20.72		-0.19073	19.65	-94.3216		-0.234098	0.557452	0.227049		-4.42	27.06	-109.82		-8.93	0.48	-20.6
-5.36	26.04	-109.17		-9.16	0.51	-20.86		-0.21073	19.56	-94.4016		-0.324098	0.557452	0.087049		-4.8	27.14	-109.8		-8.82	0.54	-20.66
-5.43	25.96	-109.43		-9.01	0.45	-20.58		-0.15073	19.65	-94.4416		-0.314099	0.607452	-0.002951		-4.66	26.98	-109.73		-9.02	0.53	-20.65
-5.46	26.01	-109.12		-9.08	0.41	-20.75		-0.0607297	19.65	-94.3016		-0.174098	0.577452	0.127049		-4.56	27.09	-109.9		-8.81	0.53	-20.61
-5.36	26.12	-109.61		-9.05	0.6	-20.73		-0.0907297	19.6	-94.4116		-0.154098	0.597452	-0.112951		-4.65	27.06	-109.8		-8.86	0.49	-20.66
-5.56	26.07	-109.28		-9.15	0.44	-20.73		-0.21073	19.6	-94.1516		-0.0240985	0.627452	-0.032951		-4.76	27.06	-109.62		-8.83	0.56	-20.75
-5.37	25.97	-109.22		-9.03	0.48	-20.68		-0.12073	19.65	-94.3516		-0.0740985	0.567452	0.037049		-4.6	27.08	-109.89		-8.95	0.48	-20.67
-5.26	26	-109.42		-8.92	0.44	-20.83		-0.10073	19.66	-94.2016		-0.274098	0.527452	-0.112951		-4.78	27.02	-109.79		-9	0.46	-20.72
-5.49	26.02	-109.36		-9.03	0.44	-20.73		-0.15073	19.54	-94.2616		-0.314099	0.547452	-0.152951		-4.78	27.04	-109.93		-8.7	0.55	-20.62
-5.33	26	-109.38		-9	0.45	-20.65		-0.15073	19.71	-94.4216		-0.234098	0.617452	-0.112951		-4.66	26.98	-109.94		-8.86	0.49	-20.7
-5.34	25.98	-109.27		-9.12	0.5	-20.85		-0.12073	19.65	-94.2616		-0.114099	0.567452	-0.122951		-4.71	27.12	-109.99		-8.81	0.51	-20.63
-5.41	25.96	-109.36		-9.02	0.39	-20.53		0.0292703	19.64	-94.3116		-0.104098	0.517452	0.087049		-4.69	27.08	-109.75		-8.7	0.56	-20.68
-5.36	26.09	-109.2		-9.15	0.45	-20.82		-0.21073	19.69	-94.2016		-0.364098	0.917452	-0.202951		-4.7	27.06	-109.84		-8.97	0.53	-20.57
-5.33	25.92	-109.35		-9.08	0.46	-20.82		-0.14073	19.56	-94.1216		-0.354098	0.527452	-0.182951		-4.72	27.11	-109.75		-8.72	0.51	-20.66
-5.33	26.04	-109.37		-9.1	0.5	-20.65		-0.12073	19.7	-94.3216		-0.164098	0.567452	0.167049		-4.76	27.04	-109.93		-8.82	0.55	-20.56
-5.41	25.95	-109.38		-9.05	0.48	-20.57		-0.21073	19.52	-94.3916		-0.224099	0.527452	-0.172951		-4.62	27.01	-109.92		-8.97	0.48	-20.65
-5.21	26.02	-109.27		-9.07	0.43	-20.62		-0.16073	19.59	-94.4616		-0.134099	0.517452	-0.072951		-4.67	27.01	-109.83		-8.9	0.64	-20.5
-5.31	25.97	-109.32		-8.95	0.51	-20.58		-0.19073	19.66	-94.2216		-0.204098	0.577452	0.037049		-4.69	27.11	-109.87		-8.92	0.55	-20.55
-5.26	26.04	-109.26		-9.08	0.53	-20.66		-0.17073	19.63	-94.2116		-0.0040985	0.557452	0.097049		-4.56	27.03	-109.84		-8.76	0.51	-20.65
-5.41	25.97	-109.37		-8.98	0.58	-20.57		-0.12073	19.71	-94.6516		-0.0140985	0.577452	-0.112951		-4.55	26.96	-110.03		-8.76	0.53	-20.76
-5.26	26.02	-109.5		-9.07	0.55	-20.63		-0.0607297	19.59	-94.3716		-0.314099	0.667452	0.127049		-4.78	27.08	-109.89		-8.87	0.55	-20.58
-5.26	26.04	-109.02		-8.93	0.45	-20.61		-0.10073	19.66	-94.2716		-0.214098	0.667452	-0.022951		-4.63	27.04	-110.13		-8.98	0.55	-20.55
-5.24	26.06	-109		-9.12	0.46	-20.82		0.0592703	19.67	-94.2116		-0.154098	0.517452	-0.162951		-4.6	27.02	-109.9		-9.02	0.49	-20.72
-5.36	26.05	-109.2		-9.01	0.39	-20.66		0.0792703	19.57	-94.3916		-0.124099	0.597452	0.027049		-4.66	27.11	-109.87		-8.91	0.44	-20.61
-5.39	25.95	-109.35		-9.2	0.49	-20.46		-0.16073	19.61	-94.3916		-0.124099	0.557452	0.147049		-4.7	27.13	-109.75		-8.96	0.43	-20.58
-5.29	25.96	-109.28		-9.13	0.48	-20.88		-0.0007297	19.58	-94.6616		-0.154098	0.517452	-0.102951		-4.63	27.09	-109.95		-8.9	0.54	-20.82
-5.41	26	-109.26		-9.11	0.54	-20.62		0.0292703	19.7	-94.3216		-0.334098	0.527452	-0.002951		-4.61	27.13	-109.88		-8.93	0.49	-20.82
-5.32	25.99	-109.26		-8.93	0.53	-20.63		0.0792703	19.67	-94.1516		-0.174098	0.557452	-0.102951		-4.73	27.17	-109.88		-8.91	0.56	-20.51
-5.31	26.04	-109.22		-9.08	0.48	-20.66		-0.15073	19.61	-94.3016		-0.264098	0.567452	0.027049		-4.7	27.07	-109.67		-9	0.55	-20.65
-5.39	25.99	-109.37		-9.1	0.49	-20.71		-0.0207297	19.74	-94.2616		-0.174098	0.657452	-0.072951		-4.7	27.07	-109.92		-8.83	0.53	-20.86
-5.41	26.14	-109.37		-9	0.49	-20.66		-0.12073	19.55	-94.3016		-0.254098	0.547452	-0.052951		-4.75	27.13	-109.87		-8.9	0.56	-20.75
-5.27	26.06	-109.4		-8.85	0.45	-20.6		-0.0707297	19.62	-94.4916		-0.114099	0.597452	-0.082951		-4.71	26.99	-109.92		-8.92	0.61	-20.58
-5.22	25.99	-109.3		-9.07	0.45	-20.92		-0.0407297	19.69	-94.2516		-0.214098	0.647452	0.127049		-4.67	27.09	-110.17		-8.86	0.59	-20.58
-5.32	26.09	-109.21		-9	0.54	-20.66		-0.12073	19.59	-94.3916		-0.174098	0.627452	0.127049		-4.76	26.97	-109.92		-8.77	0.63	-20.62
-5.43	25.95	-109.26		-8.98	0.44	-20.63		-0.12073	19.69	-94.3116		-0.134099	0.527452	0.117049		-4.8	27.01	-109.84		-8.87	0.59	-20.4
-5.27	26.14	-109.15		-9	0.41	-20.65		-0.0607297	19.59	-94.3616		-0.314099	0.467452	-0.232951		-4.58	27.08	-109.92		-8.95	0.49	-20.63
-5.34	25.97	-109.32		-9.12	0.51	-20.71		-0.26073	19.72	-94.4216		-0.214098	0.567452	0.127049		-4.81	27.12	-109.85		-8.96	0.55	-20.6
-5.23	25.98	-109.35		-8.96	0.56	-20.73		0.0392703	19.65	-94.4016		-0.0840985	0.547452	-0.062951		-4.75	27.17	-109.69		-8.85	0.64	-20.63
-5.32	26	-109.23		-8.97	0.44	-20.77		0.0592703	19.59	-94.2116		-0.224099	0.577452	0.117049		-4.56	27.03	-109.8		-8.73	0.49	-20.52
-5.34	26.02	-109.32		-9.08	0.49	-20.66		0.0392703	19.66	-94.3616		-0.274098	0.497452	-0.032951		-4.71	27.13	-110.02		-8.92	0.53	-20.56
-5.29	26.03	-109.17		-9.1	0.43	-20.6		-0.0607297	19.65	-94.3116		-0.114099	0.717452	0.067049		-4.65	27.04	-109.74		-9.01	0.48	-20.72
-5.31	26.05	-109.11		-8.95	0.58	-20.82		-0.0607297	19.7	-94.2716		-0.274098	0.507452	-0.182951		-4.81	27.01	-109.57		-8.77	0.54	-20.56
-5.31	26.01	-109.25		-9.05	0.58	-20.63		0.0092703	19.59	-94.4216		-0.254098	0.617452	0.087049		-4.66	27.13	-109.93		-8.85	0.58	-20.65
-5.27	26.04	-109.31		-9.02	0.51	-20.63		-0.17073	19.7	-94.3716		-0.264098	0.477452	0.027049		-4.69	27.09	-109.88		-8.95	0.48	-20.51
-5.34	26.05	-109.3		-8.95	0.64	-20.66		-0.0607297	19.59	-94.5016		-0.234098	0.597452	0.027049		-4.71	27.14	-109.93		-8.96	0.59	-20.73
-5.41	26.04	-109.15		-9.12	0.6	-20.46		-0.14073	19.55	-94.4616		-0.114099	0.547452	-0.162951		-4.68	27.07	-109.85		-9	0.58	-20.63
-5.33	25.99	-109.17		-8.91	0.45	-20.58		-0.16073	19.69	-94.4416		-0.264098	0.497452	-0.052951		-4.6	27.14	-109.87		-9.01	0.39	-20.65
-5.31	25.99	-109.4		-8.86	0.58	-20.7		-0.16073	19.66	-94.3616		-0.234098	0.547452	-0.032951		-4.66	27.01	-109.94		-8.95	0.54	-20.62
-5.32	26.04	-109.37		-9.22	0.61	-20.65		-0.21073	19.65	-94.2716		-0.214098	0.657452	-0.072951		-4.76	27.02	-109.94		-8.9	0.64	-20.61
-5.43	26.07	-109.28		-9.07	0.5	-20.66		-0.15073	19.71	-94.5916		-0.314099	0.567452	-0.072951		-4.64	27.06	-109.94		-8.87	0.5	-20.71
-5.29	25.96	-109.37		-9.16	0.49	-20.72		-0.32073	19.64	-94.3116		-0.124099	0.567452	-0.072951		-4.61	27.03	-109.89		-8.76	0.55	-20.68
-5.31	25.99	-109.38		-8.98	0.53	-20.73		-0.25073	19.6	-94.3516		-0.134099	0.677452	-0.102951		-4.67	27.11	-110.05		-9.17	0.55	-20.68
-5.36	26.06	-109.43		-9.17	0.53	-20.65		-0.21073	19.64	-94.5016		-0.214098	0.717452	0.017049		-4.66	27.07	-110.03		-8.9	0.45	-20.68
-5.36	26.02	-109.1		-8.88	0.51	-20.87		-0.15073	19.6	-94.4116		-0.174098	0.557452	0.127049		-4.67	26.99	-109.82		-8.75	0.55	-20.62
-5.34	25.92	-109.16		-8.87	0.4	-20.77		-0.16073	19.65	-94.2516		-0.0140985	0.717452	-0.002951		-4.77	27.09	-109.87		-8.88	0.6	-20.58
-5.31	26.04	-109.21		-8.92	0.46	-20.87		-0.16073	19.74	-94.5216		-0.264098	0.567452	0.067049		-4.82	26.99	-109.87		-8.87	0.63	-20.68
-5.22	26.03	-109.47		-8.82	0.44	-20.78		-0.34073	19.61	-94.2716		-0.0240985	0.617452	0.027049		-4.81	27.06	-109.7		-8.85	0.45	-20.72
-5.38	26	-109.22		-9.06	0.48	-20.68		-0.22073	19.62	-94.4016		-0.184098	0.577452	0.027049		-4.72	27.11	-109.79		-8.97	0.51	-20.83
-5.28	26.05	-109.42		-8.93	0.51	-20.71		-0.15073	19.62	-94.3416		-0.0040985	0.627452	-0.102951		-4.73	27.04	-109.8		-9	0.49	-20.67
-5.28	26.12	-109.43		-8.97	0.53	-20.71		-0.17073	19.8	-94.3416		-0.124099	0.627452	0.017049		-4.76	27.18	-109.94		-8.97	0.54	-20.55
-5.29	25.96	-109.38		-9.15	0.5	-20.67		-0.12073	19.62	-94.4116		-0.0540985	0.647452	-0.082951		-4.77	27.14	-109.89		-8.8	0.44	-20.8
-5.31	26.01	-109.2		-9.11	0.46	-20.53		-0.17073	19.66	-94.4416		-0.0340985	0.727452	0.237049		-4.78	27.13	-109.92		-8.93	0.48	-20.63
-5.29	26.19	-109.22		-8.96	0.49	-20.77		-0.34073	19.7	-94.3716		-0.264098	0.547452	-0.002951		-4.69	27.12	-110.08		-8.97	0.54	-20.67
-5.29	26.04	-109.18		-9.13	0.55	-20.55		-0.21073	19.64	-94.3016		-0.264098	0.567452	-0.032951		-4.67	26.98	-109.93		-8.95	0.51	-20.7
-5.24	25.93	-109.48		-9.15	0.54	-20.72		-0.25073	19.65	-94.2016		-0.204098	0.627452	-0.032951		-4.71	26.98	-110.1		-8.91	0.49	-20.56
-5.33	26.01	-109.42		-9.22	0.4	-20.67		-0.30073	19.66	-94.6116		-0.284098	0.697452	-0.082951		-4.76	27.01	-109.77		-8.88	0.54	-20.7
-5.32	26.05	-109.28		-8.98	0.49	-20.68		-0.21073	19.58	-94.1516		0.0259015	0.667452	-0.012951		-4.58	27.11	-109.94		-9	0.48	-20.78
-5.37	25.92	-109.38		-9.02	0.48	-20.87		-0.0707297	19.6	-94.3716		-0.114099	0.577452	-0.152951		-4.79	27.09	-109.99		-8.85	0.53	-20.7
-5.22	26.07	-109.33		-9.16	0.53	-20.7		-0.22073	19.59	-94.3016		-0.274098	0.597452	0.127049		-4.76	27.08	-109.94		-9.03	0.53	-20.68
-5.39	26.04	-109.23		-9.12	0.5	-20.83		-0.24073	19.64	-94.4616		-0.114099	0.517452	0.087049		-4.61	27.01	-109.65		-8.96	0.59	-20.57
-5.37	26.12	-109.3		-8.87	0.49	-20.62		-0.30073	19.56	-94.2916		-0.174098	0.477452	-0.052951		-4.65	27.19	-109.82		-8.88	0.59	-20.81
-5.34	25.97	-109.33		-9.07	0.48	-20.67		-0.14073	19.71	-94.4716		-0.104098	0.597452	0.037049		-4.63	27.04	-110.02		-8.85	0.54	-20.7
-5.37	26.09	-109.22		-9.12	0.56	-20.56		-0.20073	19.64	-94.2016		-0.154098	0.477452	-0.112951		-4.63	27.13	-109.94		-8.95	0.51	-20.71
-5.34	26.02	-109.21		-9	0.48	-20.63		-0.15073	19.68	-94.4216		-0.0840985	0.567452	0.097049		-4.68	27.11	-109.83		-8.96	0.6	-20.75
-5.29	26.1	-109.26		-9.07	0.55	-20.85		-0.20073	19.67	-94.3516		0.0159015	0.507452	-0.112951		-4.58	27.18	-109.83		-9	0.5	-20.97
-5.33	26.04	-109.17		-8.93	0.49	-20.61		-0.19073	19.6	-94.3916		0.0359015	0.667452	0.187049		-4.62	27.08	-109.82		-9.05	0.55	-20.81
-5.48	26.11	-109.25		-8.87	0.5	-20.78		-0.14073	19.59	-94.4916		-0.164098	0.577452	-0.152951		-4.71	27.07	-109.63		-8.92	0.55	-20.83
-5.48	26.17	-109.37		-8.98	0.49	-20.61		-0.0507297	19.61	-94.4416		-0.134099	0.527452	-0.052951		-4.68	27.14	-109.85		-9	0.55	-20.72
-5.32	26.1	-109.33		-8.96	0.49	-20.67		-0.14073	19.59	-94.4116		-0.174098	0.517452	0.047049		-4.63	27.07	-109.87		-8.92	0.63	-20.58
-5.43	26.01	-109.45		-8.88	0.49	-20.68		-0.10073	19.65	-94.2716		-0.264098	0.647452	-0.002951		-4.65	27.04	-109.73		-8.93	0.49	-20.58
-5.41	26.09	-109.26		-9.05	0.49	-20.6		-0.21073	19.59	-94.5116		-0.254098	0.577452	0.177049		-4.71	27.12	-109.77		-8.96	0.53	-20.67
-5.32	26.06	-109.2		-9.02	0.54	-20.6		-0.22073	19.65	-94.4416		-0.184098	0.657452	0.097049		-4.6	27.03	-109.87		-8.9	0.54	-20.56
-5.38	26.09	-109.16		-8.9	0.53	-20.67		-0.16073	19.65	-94.4516		-0.124099	0.527452	-0.102951		-4.7	27.04	-109.74		-9.02	0.55	-20.61
-5.41	26.06	-109.07		-9.08	0.48	-20.82		-0.14073	19.64	-94.4416		-0.184098	0.547452	0.027049		-4.76	27.06	-109.85		-8.92	0.38	-20.82
-5.32	26.02	-109.3		-8.87	0.56	-20.57		-0.21073	19.6	-94.5616		-0.274098	0.577452	0.017049		-4.72	27.09	-109.72		-8.76	0.45	-20.61
-5.32	26.01	-109.26		-9.03	0.54	-20.73		-0.20073	19.7	-94.5516		-0.224099	0.567452	0.067049		-4.7	27.03	-109.8		-8.93	0.56	-20.48
-5.29	25.9	-109.33		-9.03	0.48	-20.82		-0.17073	19.6	-94.3016		-0.154098	0.617452	-0.002951		-4.71	27.02	-109.93		-8.97	0.45	-20.65
-5.29	25.89	-109.26		-9.02	0.6	-20.72		-0.25073	19.64	-94.3716		-0.134099	0.627452	0.017049		-4.73	27.04	-109.88		-8.82	0.49	-20.65
-5.31	26.02	-109.42		-9.18	0.46	-20.7		-0.19073	19.56	-94.5016		-0.164098	0.667452	-0.112951		-4.65	27.07	-109.85		-8.8	0.46	-20.48
-5.27	26.06	-109.36		-9.12	0.56	-20.68		-0.21073	19.62	-94.4016		-0.214098	0.597452	-0.172951		-4.58	27.14	-109.78		-9.01	0.51	-20.68
-5.29	26.04	-109.15		-9.03	0.43	-20.82		-0.31073	19.63	-94.3016		-0.134099	0.567452	0.037049		-4.7	27.07	-109.7		-8.75	0.58	-20.63
-5.53	26.08	-109.4		-9	0.56	-20.53		-0.19073	19.54	-94.3716		-0.174098	0.597452	0.067049		-4.75	27.06	-109.83		-8.93	0.59	-20.72
-5.28	25.99	-109.43		-9.03	0.56	-20.82		-0.17073	19.59	-94.4016		-0.0840985	0.597452	-0.002951		-4.71	26.97	-109.95		-9.11	0.51	-20.51
-5.38	26.08	-109.26		-8.96	0.5	-20.72		-0.22073	19.7	-94.4016		-0.124099	0.567452	-0.022951		-4.66	27.08	-109.98		-9.01	0.53	-20.63
-5.31	26.12	-109.31		-8.9	0.46	-20.81		-0.17073	19.67	-94.4416		-0.134099	0.597452	0.037049		-4.72	27.04	-109.89		-8.96	0.54	-20.67
-5.26	26.04	-109.23		-9.16	0.48	-20.73		-0.14073	19.59	-94.4416		-0.334098	0.507452	0.117049		-4.64	27.09	-109.8		-9.05	0.48	-20.65
-5.14	25.98	-109.3		-9.11	0.41	-20.76		-0.27073	19.69	-94.1516		-0.104098	0.567452	-0.212951		-4.83	27.12	-109.85		-8.9	0.55	-20.58
-5.29	26.14	-109.16		-9.03	0.48	-20.67		-0.27073	19.54	-94.3716		-0.174098	0.567452	0.067049		-4.72	27.08	-110.03		-8.8	0.56	-20.73
-5.23	26.09	-109.36		-8.95	0.49	-20.66		-0.0907297	19.58	-94.4716		-0.164098	0.607452	0.227049		-4.72	27.12	-109.89		-8.9	0.49	-20.8
-5.38	26.12	-109.13		-8.95	0.51	-20.77		-0.27073	19.62	-94.3516		-0.274098	0.607452	0.017049		-4.71	26.98	-109.85		-8.98	0.55	-20.8
-5.43	26.05	-109.23		-9.15	0.51	-20.55		-0.0407297	19.65	-94.4516		-0.0540985	0.517452	-0.162951		-4.69	27.07	-109.87		-8.86	0.45	-20.62
-5.31	26.04	-109.21		-8.95	0.5	-20.68		-0.0607297	19.62	-94.4716		0.0459015	0.597452	-0.172951		-4.53	26.98	-109.92		-8.93	0.63	-20.78
-5.37	25.93	-109.15		-8.85	0.53	-20.71		-0.10073	19.6	-94.3516		-0.0040985	0.607452	-0.152951		-4.67	27.12	-110.09		-8.83	0.51	-20.63
-5.46	26.04	-109.08		-9.26	0.46	-20.71		-0.20073	19.66	-94.3016		-0.224099	0.607452	0.027049		-4.52	27.07	-109.99		-8.93	0.56	-20.71
-5.38	26	-109.36		-8.87	0.59	-20.66		-0.11073	19.6	-94.3616		-0.134099	0.677452	-0.052951		-4.48	27.04	-109.98		-9.02	0.58	-20.8
-5.27	26.02	-109.4		-8.9	0.55	-20.66		-0.24073	19.56	-94.2716		-0.214098	0.617452	-0.032951		-4.52	26.97	-109.87		-9.06	0.46	-20.72
-5.33	26.09	-109.17		-9	0.6	-20.97		-0.0007297	19.61	-94.2516		-0.134099	0.507452	-0.082951		-4.6	27.02	-109.94		-8.8	0.64	-20.53
-5.21	26.02	-109.38		-9.06	0.48	-20.88		-0.12073	19.56	-94.3416		-0.214098	0.607452	-0.082951		-4.65	27.02	-109.83		-9.1	0.61	-20.77
-5.37	26.01	-109.18		-9.02	0.53	-20.67		-0.0707297	19.71	-94.0216		-0.134099	0.467452	-0.152951		-4.67	27.03	-109.95		-8.95	0.56	-20.71
-5.29	25.96	-109.03		-8.83	0.51	-20.71		-0.0207297	19.68	-94.1916		-0.274098	0.577452	-0.032951		-4.67	27.02	-109.64		-8.92	0.54	-20.73
-5.26	26.09	-109.36		-9.05	0.49	-20.81		-0.19073	19.7	-94.3616		-0.154098	0.627452	0.127049		-4.66	26.99	-109.85		-8.92	0.5	-20.52
-5.21	26.15	-109.28		-9	0.5	-20.8		-0.0607297	19.55	-94.4116		-0.0240985	0.667452	-0.052951		-4.64	27.01	-109.89		-8.93	0.56	-20.83
-5.29	26.01	-109.16		-8.96	0.53	-20.88		-0.11073	19.73	-94.3716		-0.154098	0.597452	-0.172951		-4.65	27.09	-109.7		-8.78	0.58	-20.73
-5.31	26.09	-109.32		-8.96	0.55	-20.71		-0.36073	19.71	-94.3416		-0.104098	0.577452	0.047049		-4.7	26.96	-109.89		-8.92	0.56	-20.63
-5.34	26.1	-109.17		-9.08	0.53	-20.68		-0.16073	19.56	-94.4516		-0.214098	0.697452	0.067049		-4.73	27.01	-109.73		-8.75	0.54	-20.65
-5.16	26.06	-109.22		-8.96	0.54	-20.83		-0.16073	19.72	-94.2516		-0.154098	0.627452	-0.112951		-4.82	27.03	-109.9		-8.96	0.63	-20.61
-5.18	26.05	-109.3		-9.08	0.56	-20.68		0.0292703	19.59	-94.5716		-0.0840985	0.557452	0.037049		-4.63	27.04	-109.95		-8.76	0.59	-20.67
-5.21	26.03	-109.46		-8.97	0.41	-20.87		-0.16073	19.64	-94.3116		-0.204098	0.527452	-0.032951		-4.73	27.02	-109.84		-8.82	0.56	-20.78
-5.27	25.95	-109.3		-8.98	0.43	-20.97		-0.0207297	19.61	-94.6616		-0.264098	0.547452	-0.052951		-4.8	27.16	-109.75		-8.71	0.6	-20.65
-5.24	26.04	-109.36		-9.07	0.53	-20.57		-0.16073	19.59	-94.2116		-0.164098	0.497452	-0.062951		-4.68	26.98	-110.05		-8.97	0.53	-20.52
-5.33	25.96	-109.36		-8.97	0.45	-20.77		-0.0907297	19.57	-94.3416		-0.234098	0.567452	-0.132951		-4.69	27.03	-109.78		-8.71	0.54	-20.57
-5.11	25.95	-109.31		-8.9	0.55	-20.88		-0.22073	19.63	-94.3216		-0.0740985	0.557452	-0.182951		-4.66	27.08	-109.68		-8.76	0.58	-20.7
-5.38	26.02	-109.31		-8.88	0.65	-20.8		-0.21073	19.67	-94.4016		-0.204098	0.617452	-0.122951		-4.73	27.07	-109.92		-8.96	0.54	-20.76
-5.38	26.09	-109.21		-9	0.56	-20.95		-0.27073	19.69	-94.3216		-0.0240985	0.617452	-0.022951		-4.66	27.01	-109.85		-9.02	0.61	-20.82
-5.24	26.1	-109.06		-8.9	0.51	-20.65		-0.24073	19.56	-94.4016		-0.254098	0.557452	0.087049		-4.66	27.08	-109.99		-8.9	0.59	-20.51
-5.22	26.07	-109.25		-9	0.6	-20.71		-0.22073	19.65	-94.3616		-0.0640985	0.597452	-0.082951		-4.7	27.08	-109.75		-8.93	0.59	-20.77
-5.32	26.14	-109.27		-9.12	0.49	-20.61		-0.26073	19.51	-94.4016		-0.114099	0.607452	-0.082951		-4.77	27.08	-110.07		-8.98	0.49	-20.73
-5.33	26.04	-109.17		-9.07	0.63	-20.91		-0.0507297	19.62	-94.2016		-0.0840985	0.697452	0.067049		-4.77	26.93	-109.78		-8.77	0.54	-20.72
-5.33	26.04	-109.07		-8.95	0.56	-20.93		-0.25073	19.57	-94.3216		-0.0840985	0.657452	-0.032951		-4.77	27.04	-109.69		-9.03	0.53	-20.61
-5.31	26.04	-109.26		-9	0.46	-20.87		-0.15073	19.71	-94.3916		-0.104098	0.647452	-0.002951		-4.66	27.11	-109.97		-8.9	0.59	-20.68
-5.17	25.98	-109.38		-9.05	0.54	-20.77		-0.12073	19.64	-94.3216		-0.304098	0.527452	-0.132951		-4.65	27.12	-110.03		-8.83	0.59	-20.61
-5.31	25.96	-109.35		-9.03	0.53	-20.75		-0.20073	19.62	-94.3516		-0.124099	0.607452	0.027049		-4.67	27.07	-109.75		-8.95	0.51	-20.57
-5.34	26.02	-109.16		-9.02	0.46	-20.87		-0.25073	19.56	-94.1416		-0.0740985	0.517452	-0.132951		-4.72	26.94	-110		-8.96	0.49	-20.66
-5.23	26.06	-109.22		-9.02	0.44	-20.55		-0.17073	19.54	-94.5116		-0.184098	0.547452	0.177049		-4.77	26.98	-109.95		-8.93	0.51	-20.77
-5.14	26.01	-109.31		-9.1	0.5	-20.78		-0.31073	19.64	-94.0416		-0.404098	0.567452	-0.062951		-4.73	27.17	-109.78		-9.06	0.53	-20.63
-5.09	26.15	-109.16		-8.96	0.51	-20.56		-0.12073	19.69	-94.5016		-0.164098	0.517452	-0.072951		-4.75	27.08	-109.75		-8.92	0.54	-20.92
-5.28	26.02	-109.3		-8.91	0.54	-20.83		-0.26073	19.64	-94.2216		-0.0340985	0.567452	0.017049		-4.71	27.01	-109.8		-9.01	0.59	-20.77
-5.14	25.95	-109.27		-8.77	0.46	-20.73		-0.20073	19.66	-94.3716		-0.184098	0.607452	0.027049		-4.77	27.16	-109.77		-8.91	0.6	-20.57
-5.37	26.06	-109.31		-9.11	0.51	-20.65		-0.25073	19.7	-94.4216		-0.124099	0.477452	-0.152951		-4.51	27.11	-109.83		-8.87	0.54	-20.78
-5.28	26.01	-109.33		-9.03	0.51	-20.93		-0.19073	19.66	-94.3016		-0.214098	0.567452	0.027049		-4.8	27.07	-109.73		-8.86	0.56	-20.36
-5.24	26.01	-109.3		-8.95	0.51	-20.61		-0.25073	19.65	-94.1916		-0.134099	0.547452	-0.062951		-4.82	26.99	-109.84		-9.05	0.5	-20.71
-5.27	26.04	-109.21		-9	0.49	-20.67		-0.20073	19.59	-94.4916		-0.264098	0.617452	0.047049		-4.8	27.03	-109.79		-8.83	0.48	-20.66
-5.23	26.02	-109.22		-8.95	0.51	-20.6		-0.19073	19.57	-94.5616		-0.274098	0.617452	0.117049		-4.78	27.03	-110.03		-9.13	0.51	-20.73
-5.31	25.95	-109.46		-9.06	0.51	-20.71		-0.0707297	19.54	-94.4016		-0.214098	0.577452	-0.032951		-4.73	27.11	-110.04		-9.12	0.5	-20.76
-5.42	26.05	-109.22		-9	0.51	-20.82		-0.17073	19.64	-94.2116		-0.234098	0.577452	0.077049		-4.67	27.01	-109.82		-8.85	0.53	-20.68
-5.34	26	-109.46		-8.83	0.56	-20.7		-0.0707297	19.82	-94.3516		-0.314099	0.917452	-0.162951		-4.7	27.07	-109.95		-8.91	0.51	-20.65
-5.32	25.99	-109.18		-9.06	0.48	-20.83		-0.0607297	19.58	-94.3516		-0.104098	0.527452	-0.182951		-4.57	27.09	-109.95		-8.86	0.55	-20.91
-5.22	26.06	-109.42		-8.95	0.64	-20.67		-0.14073	19.61	-94.2716		0.0159015	0.577452	0.047049		-4.71	27.19	-109.87		-9.01	0.55	-20.81
-5.21	26.07	-109.35		-9.22	0.49	-20.7		-0.24073	19.69	-94.4416		-0.184098	0.617452	0.047049		-4.7	26.93	-110.09		-8.91	0.51	-20.82
-5.24	26.09	-109.17		-8.87	0.53	-20.65		-0.15073	19.66	-94.2716		-0.164098	0.477452	0.047049		-4.68	27.06	-109.9		-8.93	0.53	-20.71
-5.41	25.99	-109.32		-8.97	0.5	-20.95		-0.22073	19.61	-94.5216		-0.174098	0.577452	-0.002951		-4.67	27.03	-109.78		-9	0.54	-20.78
-5.34	26.01	-109.02		-8.98	0.55	-20.63		-0.0107297	19.65	-94.6916		-0.204098	0.597452	-0.062951		-4.61	27.02	-109.95		-8.88	0.53	-20.68
-5.26	26.06	-109.32		-9.02	0.53	-20.83		-0.0707297	19.67	-94.3416		-0.164098	0.497452	-0.022951		-4.77	27.09	-109.89		-8.86	0.54	-20.76
-5.33	26.16	-109.23		-9.08	0.49	-20.71		-0.0907297	19.67	-94.3616		-0.284098	0.557452	0.027049		-4.56	27.13	-109.85		-8.95	0.63	-20.63
-5.41	26.1	-109.16		-9	0.59	-20.95		-0.11073	19.61	-94.2116		-0.154098	0.527452	-0.082951		-4.73	27.12	-109.7		-8.92	0.59	-20.68
-5.31	26.05	-109.06		-8.95	0.53	-20.68		-0.20073	19.64	-94.2416		-0.404098	0.527452	0.167049		-4.8	26.99	-110.03		-8.85	0.55	-20.68
-5.32	25.99	-109.23		-8.76	0.54	-20.77		-0.17073	19.63	-94.3416		-0.154098	0.547452	-0.062951		-4.8	27.06	-109.98		-8.98	0.55	-20.78
-5.41	25.97	-109.27		-8.96	0.59	-20.76		-0.16073	19.55	-94.0516		-0.414098	0.607452	0.017049		-4.57	27.11	-109.79		-8.95	0.69	-20.46
-5.32	25.98	-109.22		-8.85	0.53	-20.7		-0.0907297	19.59	-94.4216		-0.234098	0.507452	-0.102951		-4.72	26.97	-109.95		-8.93	0.48	-20.7
-5.28	26.04	-109.12		-8.87	0.54	-20.91		-0.19073	19.59	-94.2716		-0.0840985	0.627452	-0.152951		-4.57	27.12	-109.87		-8.92	0.58	-20.77
-5.42	26.04	-109.27		-8.86	0.53	-20.77		-0.32073	19.56	-94.3116		-0.124099	0.597452	-0.152951		-4.62	27.08	-109.8		-8.86	0.43	-20.57
-5.37	25.95	-109.15		-9.08	0.54	-20.91		-0.20073	19.61	-94.3116		-0.104098	0.597452	-0.102951		-4.75	27.08	-109.95		-8.97	0.53	-20.63
-5.39	26.04	-109.06		-9.03	0.58	-20.72		-0.22073	19.61	-94.3216		-0.224099	0.527452	-0.012951		-4.76	27.09	-109.77		-8.91	0.46	-20.7
-5.38	25.98	-109.25		-8.96	0.49	-20.75		-0.14073	19.68	-94.2216		-0.134099	0.547452	-0.032951		-4.68	27.02	-109.87		-8.93	0.46	-20.58
-5.26	26.08	-109.26		-8.96	0.59	-20.66		-0.27073	19.75	-94.2516		-0.254098	0.627452	-0.132951		-4.62	26.98	-109.84		-8.91	0.54	-20.55
-5.32	26.01	-109.35		-9	0.53	-20.77		-0.11073	19.59	-94.2116		-0.264098	0.547452	-0.032951		-4.62	27.07	-109.97		-9	0.58	-20.65
-5.39	26.03	-109.1		-8.95	0.56	-20.62		-0.22073	19.62	-94.4216		-0.124099	0.527452	0.147049		-4.65	27.03	-109.87		-8.82	0.45	-20.71
-5.42	26.06	-109.23		-9.11	0.5	-20.87		-0.19073	19.6	-94.6216		-0.214098	0.567452	-0.072951		-4.65	26.93	-109.73		-9.06	0.43	-20.77
-5.19	26.03	-109.22		-8.95	0.48	-20.95		-0.16073	19.61	-94.4216		-0.114099	0.697452	-0.132951		-4.66	27.07	-109.82		-8.91	0.53	-20.66
-5.28	26.15	-109.2		-8.96	0.5	-20.56		-0.20073	19.61	-94.2116		-0.154098	0.557452	-0.162951		-4.75	27.23	-109.94		-9	0.53	-20.5
-5.32	25.94	-109.15		-9	0.51	-20.86		-0.15073	19.64	-94.3716		-0.214098	0.517452	-0.032951		-4.72	27.03	-109.87		-8.92	0.44	-20.73
-5.39	26.01	-109.23		-9.01	0.5	-20.63		-0.20073	19.67	-94.3616		-0.174098	0.527452	0.117049		-4.57	27.01	-109.93		-8.98	0.51	-20.57
-5.24	26.05	-109.18		-8.77	0.58	-20.71		-0.25073	19.66	-94.4916		-0.104098	0.577452	-0.102951		-4.66	27.08	-109.85		-9.03	0.61	-20.77
-5.31	26.12	-109.31		-8.98	0.5	-20.67		-0.21073	19.64	-94.3616		-0.124099	0.557452	0.087049		-4.71	27.04	-109.87		-8.86	0.48	-20.71
-5.31	26.09	-109.27		-9.11	0.68	-20.43		-0.20073	19.57	-94.3416		-0.264098	0.527452	0.037049		-4.68	27.11	-109.98		-8.96	0.51	-20.72
-5.23	26.12	-109.11		-8.97	0.53	-20.75		-0.27073	19.59	-94.3416		-0.164098	0.567452	-0.082951		-4.73	27.09	-109.75		-9.01	0.58	-20.7
-5.29	26.07	-109.07		-9	0.39	-20.67		-0.24073	19.59	-94.7016		-0.134099	0.577452	-0.062951		-4.61	27.03	-109.84		-8.92	0.55	-20.6
-5.24	26.07	-109.35		-9.1	0.53	-20.76		-0.22073	19.7	-94.4416		-0.214098	0.477452	-0.112951		-4.7	26.99	-109.93		-9.03	0.55	-20.61
-5.23	25.98	-109.08		-8.92	0.63	-20.83		-0.25073	19.64	-94.2116		-0.254098	0.527452	-0.152951		-4.68	27.04	-109.89		-8.81	0.53	-20.78
-5.46	26.05	-109.16		-8.88	0.41	-20.89		-0.34073	19.61	-94.3616		-0.304098	0.547452	-0.102951		-4.69	26.99	-109.87		-9.02	0.55	-20.87
-5.31	26.07	-109.18		-9.17	0.51	-20.72		-0.26073	19.61	-94.3916		-0.174098	0.567452	0.037049		-4.82	27.11	-109.82		-8.98	0.59	-20.66
-5.33	26.12	-109.25		-9.01	0.51	-20.63		-0.22073	19.64	-94.3716		-0.274098	0.567452	-0.052951		-4.66	26.98	-109.83		-8.95	0.51	-20.56
-5.22	25.97	-109.16		-9.22	0.66	-20.76		-0.22073	19.61	-94.2416		-0.124099	0.597452	-0.162951		-4.56	27.02	-109.93		-9.02	0.53	-20.83
-5.34	26.03	-108.77		-9.08	0.48	-20.83		-0.15073	19.5	-94.4916		-0.0840985	0.767452	-0.122951		-4.58	27.11	-110.05		-8.98	0.5	-20.81
-5.24	25.96	-109.17		-9.02	0.5	-20.87		-0.27073	19.59	-94.4216		-0.314099	0.697452	0.047049		-4.59	27.21	-109.8		-9.01	0.58	-20.85
-5.24	26	-109.11		-8.78	0.48	-20.8		-0.12073	19.68	-94.3916		-0.184098	0.467452	-0.052951		-4.69	27.12	-109.89		-8.96	0.55	-20.75
-5.39	26.1	-109.13		-9.06	0.59	-20.75		0.0092703	19.59	-94.5016		-0.374099	0.677452	-0.022951		-4.6	26.99	-110.02		-9.1	0.53	-20.67
-5.33	25.91	-109.45		-9.05	0.49	-20.67		-0.19073	19.56	-94.4616		-0.264098	0.467452	0.127049		-4.63	27.17	-109.89		-8.9	0.6	-20.52
-5.14	26	-109.08		-8.96	0.48	-20.82		-0.31073	19.59	-94.5116		-0.154098	0.527452	-0.022951		-4.7	27.08	-109.72		-9.02	0.54	-20.7
-5.23	26.12	-109.16		-9.11	0.55	-20.83		-0.21073	19.59	-94.2716		-0.284098	0.557452	-0.022951		-4.66	27.16	-109.89		-8.8	0.43	-20.63
-5.42	26	-109.51		-8.93	0.51	-20.72		-0.24073	19.66	-94.6416		-0.154098	0.547452	-0.082951		-4.61	27.06	-109.93		-8.85	0.6	-20.76
-5.23	26.08	-109.28		-8.9	0.45	-20.73		-0.21073	19.56	-94.3416		-0.174098	0.597452	-0.052951		-4.7	27.08	-109.73		-8.98	0.55	-20.72
-5.27	26.16	-109.32		-8.91	0.49	-20.75		-0.22073	19.6	-94.6516		-0.314099	0.567452	0.067049		-4.56	26.98	-109.88		-8.87	0.64	-20.8
-5.19	25.97	-109.15		-9	0.59	-20.52		-0.34073	19.62	-94.2916		-0.0740985	0.557452	0.137049		-4.62	27.06	-109.87		-9.03	0.56	-20.7
-5.33	26.01	-109.4		-9.08	0.59	-20.65		-0.25073	19.59	-94.5216		-0.134099	0.527452	0.037049		-4.7	27.16	-109.77		-9.01	0.55	-20.7
-5.26	26.1	-109.01		-8.87	0.45	-20.83		-0.35073	19.59	-94.2416		-0.134099	0.667452	0.167049		-4.6	27.02	-110.17		-9.01	0.54	-20.76
-5.31	25.87	-109.58		-9.16	0.45	-20.77		-0.20073	19.66	-94.5016		-0.264098	0.557452	0.067049		-4.52	27.04	-109.9		-8.97	0.54	-20.78
-5.28	25.92	-109.32		-8.96	0.53	-20.63		-0.15073	19.73	-94.2616		-0.184098	0.567452	0.037049		-4.68	27.09	-109.97		-8.78	0.54	-20.62
-5.11	25.87	-109.23		-8.8	0.54	-20.65		-0.27073	19.65	-94.3416		-0.0540985	0.607452	-0.012951		-4.56	27.08	-109.75		-8.87	0.48	-20.82
-5.27	26.04	-109.28		-9.06	0.56	-20.62		-0.12073	19.64	-94.2116		-0.274098	0.557452	-0.072951		-4.61	26.99	-109.93		-9.01	0.51	-20.66
-5.34	26.07	-109.3		-9.08	0.46	-20.77		-0.21073	19.66	-94.2416		-0.124099	0.527452	0.027049		-4.67	27.06	-110.07		-8.91	0.58	-20.71
-5.24	26.01	-109.2		-9.02	0.54	-20.65		-0.37073	19.65	-94.5116		-0.274098	0.527452	0.127049		-4.56	27.04	-109.75		-8.97	0.49	-20.82
-5.32	25.91	-109.06		-8.77	0.55	-20.72		-0.20073	19.61	-94.4016		-0.104098	0.527452	-0.072951		-4.68	27.09	-109.84		-8.92	0.59	-20.56
-5.24	26.06	-109.36		-9.11	0.58	-20.78		-0.24073	19.58	-94.6216		-0.304098	0.557452	0.037049		-4.67	26.98	-109.89		-9	0.63	-20.63
-5.34	26.05	-109.17		-8.92	0.48	-20.63		-0.0907297	19.71	-94.3016		-0.234098	0.507452	-0.122951		-4.7	27.06	-109.83		-8.83	0.53	-20.66
-5.26	26.03	-109.4		-9	0.51	-20.86		-0.19073	19.55	-94.4016		-0.274098	0.427452	-0.132951		-4.65	26.99	-109.85		-8.85	0.43	-20.97
-5.24	26	-109.26		-9.02	0.58	-20.78		-0.17073	19.51	-94.3016		-0.124099	0.517452	-0.022951		-4.71	27.03	-109.87		-8.92	0.53	-20.77
-5.31	25.98	-109.18		-9.01	0.58	-20.65		-0.29073	19.63	-94.4516		-0.264098	0.477452	0.117049		-4.71	27.04	-109.89		-8.85	0.54	-20.8
-5.46	26.01	-109.33		-9.05	0.51	-20.7		-0.11073	19.59	-94.4916		-0.164098	0.567452	-0.032951		-4.56	26.94	-109.97		-8.98	0.54	-20.58
-5.34	25.96	-109.12		-9.01	0.48	-20.81		0.0092703	19.57	-94.4016		-0.224099	0.617452	-0.072951		-4.48	27.12	-109.93		-8.93	0.45	-20.75
-5.38	26.05	-109.4		-8.88	0.46	-20.86		-0.17073	19.65	-94.5116		-0.134099	0.577452	0.037049		-4.63	27.14	-109.82		-8.98	0.56	-20.86
-5.44	26.04	-109.13		-8.77	0.5	-20.78		-0.14073	19.62	-94.3016		-0.274098	0.477452	-0.052951		-4.69	27.07	-109.78		-9	0.55	-20.7
-5.22	25.94	-109.33		-8.86	0.58	-20.82		-0.17073	19.57	-94.3516		-0.124099	0.457452	-0.062951		-4.65	27.12	-109.85		-8.86	0.54	-20.76
-5.23	25.91	-109.33		-9.08	0.51	-20.67		-0.20073	19.7	-94.3716		-0.274098	0.547452	-0.032951		-4.67	27.13	-109.95		-8.88	0.56	-20.68
-5.23	26.07	-109.21		-9.06	0.45	-20.81		-0.25073	19.59	-94.5616		-0.284098	0.647452	0.087049		-4.56	27.03	-109.89		-8.81	0.49	-20.61
-5.19	26.12	-109.2		-9	0.56	-20.58		-0.16073	19.61	-94.2716		-0.104098	0.527452	-0.122951		-4.64	27.11	-110.07		-8.76	0.56	-20.66
-5.31	26.01	-109.22		-8.92	0.59	-20.67		-0.19073	19.58	-94.4116		-0.264098	0.507452	0.017049		-4.7	27.08	-109.92		-8.93	0.63	-20.71
-5.34	26.04	-109.26		-9.06	0.68	-20.55		-0.11073	19.57	-94.5716		-0.174098	0.577452	-0.032951		-4.65	27.16	-109.74		-8.9	0.51	-20.6
-5.21	26.01	-109.18		-8.98	0.5	-20.73		0.0592703	19.67	-94.2516		-0.264098	0.677452	-0.112951		-4.59	27.03	-109.87		-8.93	0.56	-20.76
-5.24	26.1	-109.23		-8.93	0.51	-20.72		-0.20073	19.64	-94.3116		-0.164098	0.647452	-0.032951		-4.68	27.01	-110.12		-9.1	0.55	-20.73
-5.26	25.97	-109.28		-8.92	0.5	-20.65		-0.19073	19.61	-94.6416		0.0459015	0.547452	-0.132951		-4.82	27.04	-109.94		-9.02	0.5	-20.83
-5.21	26.05	-109.25		-9.02	0.5	-20.67		-0.24073	19.61	-94.5216		-0.274098	0.607452	-0.052951		-4.58	27.02	-110.03		-9.13	0.6	-20.77
-5.29	26.01	-109.25		-8.98	0.45	-20.72		-0.12073	19.62	-94.4716		-0.154098	0.597452	-0.052951		-4.66	27.12	-110		-9.05	0.56	-20.7
-5.27	25.94	-109.12		-8.81	0.53	-20.71		-0.27073	19.6	-94.2916		-0.174098	0.647452	0.127049		-4.76	27.14	-109.98		-8.95	0.45	-20.8
-5.39	26.01	-109.21		-9.01	0.5	-20.63		-0.21073	19.56	-94.2916		-0.164098	0.527452	-0.112951		-4.61	27.08	-110.09		-8.86	0.41	-20.63
-5.32	26.01	-109.46		-9.1	0.55	-20.8		-0.14073	19.56	-94.3716		-0.174098	0.517452	0.027049		-4.62	27.09	-109.98		-9.08	0.54	-20.77
-5.22	26.04	-109.2		-8.92	0.6	-20.86		-0.19073	19.65	-94.2516		-0.224099	0.577452	0.087049		-4.63	27.11	-109.92		-8.95	0.48	-20.62
-5.32	26.06	-109.31		-9.07	0.49	-20.66		-0.19073	19.58	-94.3116		-0.104098	0.577452	-0.062951		-4.63	26.99	-109.99		-8.83	0.44	-20.78
-5.28	26.06	-109.21		-8.97	0.55	-20.88		-0.10073	19.54	-94.3616		-0.0640985	0.557452	-0.132951		-4.76	26.96	-109.85		-8.93	0.46	-20.8
-5.19	25.95	-109.28		-9.15	0.51	-20.87		-0.22073	19.64	-94.1916		-0.234098	0.567452	-0.062951		-4.67	27.06	-109.85		-8.87	0.53	-20.67
-5.14	25.99	-109.36		-8.87	0.54	-20.98		-0.25073	19.6	-94.0216		-0.154098	0.677452	-0.002951		-4.67	26.96	-109.94		-8.95	0.51	-20.8
-5.14	26.04	-109.18		-8.96	0.45	-20.72		-0.24073	19.62	-94.3016		-0.0640985	0.557452	-0.012951		-4.5	27.01	-110		-8.91	0.63	-20.75
-5.32	26.09	-109.26		-9.02	0.56	-20.71		-0.21073	19.67	-94.2016		-0.154098	0.547452	0.087049		-4.68	27.02	-109.83		-8.75	0.59	-20.88
-5.18	26.12	-109.33		-8.86	0.46	-20.71		-0.35073	19.64	-94.4216		-0.0040985	0.567452	-0.012951		-4.67	27.07	-110.17		-8.92	0.58	-20.8
-5.21	26.07	-109.53		-8.97	0.53	-20.77		-0.24073	19.68	-94.3516		-0.164098	0.607452	-0.062951		-4.63	27.02	-109.77		-8.95	0.56	-20.65
-5.29	26.06	-109.21		-9.18	0.48	-20.87		-0.0907297	19.75	-94.3416		-0.324098	0.547452	-0.022951		-4.62	27.14	-109.85		-8.91	0.59	-20.93
-5.37	26.07	-109.2		-8.97	0.56	-20.72		-0.0407297	19.64	-94.4516		-0.164098	0.427452	-0.082951		-4.53	27.16	-109.75		-8.82	0.48	-20.73
-5.31	25.96	-109.22		-8.92	0.58	-20.8		-0.15073	19.59	-94.4416		-0.124099	0.517452	-0.022951		-4.61	26.98	-109.87		-8.95	0.58	-20.75
-5.27	26.14	-109.21		-8.93	0.45	-20.72		-0.22073	19.7	-94.5216		-0.304098	0.617452	-0.022951		-4.62	27.01	-109.79		-9	0.65	-20.8
-5.27	26.06	-109.21		-9.02	0.39	-20.48		-0.16073	19.62	-94.3716		-0.264098	0.567452	-0.012951		-4.55	27.07	-109.88		-8.86	0.46	-20.91
-5.23	25.96	-109.25		-9.2	0.46	-20.67		-0.15073	19.6	-94.5116		-0.264098	0.517452	-0.122951		-4.48	27.11	-109.9		-9.06	0.45	-20.66
-5.28	26.09	-109.27		-9.06	0.51	-20.82		-0.29073	19.6	-94.4516		-0.224099	0.547452	-0.102951		-4.71	27.08	-109.94		-9.02	0.55	-20.68
-5.41	26.11	-109.11		-9.01	0.44	-20.68		-0.24073	19.6	-94.2716		-0.124099	0.497452	0.117049		-4.73	27.14	-109.97		-8.76	0.61	-20.68
-5.37	26.11	-109.08		-9.18	0.43	-20.67		-0.12073	19.6	-94.3716		-0.164098	0.507452	-0.102951		-4.58	26.93	-110.12		-8.85	0.54	-20.7
-5.19	26	-109.4		-9.25	0.56	-20.58		-0.14073	19.64	-94.3416		-0.124099	0.497452	-0.122951		-4.68	27.03	-109.83		-9.08	0.51	-20.65
-5.43	26.1	-109.17		-9.05	0.44	-20.88		-0.0607297	19.62	-94.2416		-0.184098	0.617452	-0.032951		-4.52	27.06	-109.7		-9.02	0.48	-20.88
-5.36	26.02	-109.15		-9.02	0.56	-20.81		-0.0907297	19.59	-94.4216		-0.184098	0.677452	0.167049		-4.63	27.11	-109.97		-8.98	0.54	-20.92
-5.32	26.05	-109.18		-9.06	0.58	-20.75		-0.12073	19.61	-94.4916		-0.224099	0.527452	-0.082951		-4.68	27.07	-109.98		-8.82	0.53	-20.66
-5.33	25.99	-109.02		-9.15	0.53	-20.83		-0.15073	19.62	-94.3916		-0.124099	0.597452	0.077049		-4.76	27.07	-110.05		-8.9	0.61	-20.82
-5.28	26.05	-109.18		-9.16	0.54	-20.83		-0.17073	19.67	-94.5016		-0.264098	0.597452	0.027049		-4.72	27.11	-109.95		-8.7	0.59	-20.48
-5.26	26.06	-109.18		-8.95	0.46	-20.78		-0.26073	19.62	-94.3916		-0.124099	0.557452	0.017049		-4.68	27.03	-109.97		-8.97	0.54	-20.82
-5.39	26.01	-109.36		-9.1	0.55	-20.73		-0.17073	19.62	-94.3516		-0.274098	0.477452	0.147049		-4.67	26.93	-109.88		-9.01	0.54	-20.65
-5.26	26.06	-109.05		-8.98	0.59	-20.73		-0.21073	19.61	-94.3616		-0.214098	0.577452	0.027049		-4.61	27.11	-109.74		-8.95	0.63	-20.86
-5.34	26.04	-109.18		-9.01	0.46	-20.66		-0.15073	19.62	-94.4016		-0.0740985	0.657452	0.077049		-4.72	27.06	-110		-9.02	0.68	-20.42
-5.16	26.02	-109.3		-8.92	0.56	-20.76		-0.25073	19.62	-94.4416		-0.374099	0.607452	-0.062951		-4.83	27.08	-109.89		-8.98	0.59	-20.61
-5.43	26	-109.27		-9.01	0.55	-20.82		-0.15073	19.61	-94.4916		-0.184098	0.507452	-0.072951		-4.6	27.08	-109.79		-9.1	0.6	-20.78
-5.51	26.01	-109.11		-8.97	0.41	-20.45		-0.19073	19.65	-94.4716		-0.184098	0.557452	0.077049		-4.71	27.04	-109.83		-8.9	0.59	-20.65
-5.31	26.01	-109.13		-9	0.56	-20.78		-0.15073	19.62	-94.4416		-0.134099	0.717452	-0.062951		-4.77	27.19	-109.89		-8.95	0.58	-20.8
-5.27	26.01	-109.2		-8.98	0.44	-20.87		-0.12073	19.61	-94.5216		-0.184098	0.567452	-0.182951		-4.53	27.08	-109.99		-9.03	0.58	-20.71
-5.38	26.07	-109.3		-9.06	0.43	-20.77		-0.15073	19.6	-94.2616		-0.174098	0.507452	0.037049		-4.73	27.13	-109.9		-8.91	0.65	-20.62
-5.34	25.92	-109.3		-9.08	0.56	-20.68		-0.20073	19.62	-94.3116		-0.214098	0.547452	0.017049		-4.83	26.99	-110.08		-9.01	0.51	-20.7
-5.28	26.03	-109.16		-8.82	0.61	-20.78		-0.32073	19.57	-94.4016		-0.224099	0.577452	-0.052951		-4.66	27.07	-109.8		-9.08	0.55	-20.68
-5.29	26.01	-109.21		-8.95	0.56	-20.62		-0.12073	19.62	-94.5416		-0.274098	0.577452	-0.022951		-4.7	27.07	-110		-8.95	0.51	-20.45
-5.24	26.04	-109.11		-8.87	0.53	-20.73		-0.14073	19.55	-94.2716		-0.134099	0.567452	-0.002951		-4.65	27.22	-109.79		-9.06	0.46	-20.62
-5.31	26.1	-109.07		-8.92	0.61	-20.77		-0.30073	19.56	-94.4716		-0.264098	0.497452	-0.172951		-4.8	27.07	-109.73		-9.07	0.59	-20.61
-5.21	25.96	-109.43		-9.01	0.58	-20.65		-0.20073	19.64	-94.3116		-0.264098	0.707452	0.097049		-4.66	27.03	-109.78		-8.95	0.6	-20.51
-5.22	26.05	-109.28		-9.05	0.53	-20.73		-0.31073	19.52	-94.5116		-0.154098	0.557452	-0.072951		-4.83	27.04	-109.87		-9.07	0.53	-20.72
-5.33	26.07	-109.3		-9.1	0.51	-20.88		-0.27073	19.68	-94.3116		-0.274098	0.547452	0.077049		-4.71	27.06	-109.9		-9	0.6	-20.67
-5.32	26.01	-109.32		-8.95	0.53	-20.68		-0.10073	19.56	-94.4416		-0.274098	0.617452	-0.102951		-4.72	26.99	-109.75		-9.08	0.54	-20.68
-5.24	26	-109.21		-8.92	0.48	-20.82		-0.0707297	19.6	-94.4016		-0.104098	0.697452	-0.122951		-4.61	27.16	-110.02		-8.96	0.48	-20.77
-5.26	26.01	-109.17		-8.9	0.43	-20.61		-0.24073	19.6	-94.4616		-0.404098	0.467452	0.017049		-4.7	27.07	-109.98		-9.03	0.6	-20.62
-5.37	26.16	-109.23		-9.15	0.54	-20.8		-0.21073	19.54	-94.5016		-0.214098	0.547452	0.067049		-4.78	27.07	-109.84		-9	0.59	-20.77
-5.34	25.92	-109.22		-9.11	0.45	-20.77		-0.0107297	19.66	-94.4616		-0.264098	0.597452	-0.032951		-4.67	27.06	-109.83		-8.98	0.58	-20.86
-5.24	26.02	-109.1		-9	0.49	-20.81		-0.29073	19.65	-94.4616		-0.214098	0.617452	0.097049		-4.8	26.99	-109.84		-8.83	0.49	-20.76
-5.26	26.05	-109.26		-9.06	0.6	-20.71		-0.25073	19.65	-94.3116		-0.224099	0.577452	-0.112951		-4.6	27.03	-109.85		-9.07	0.45	-20.66
-5.22	26.1	-109.05		-9.02	0.55	-20.67		-0.25073	19.61	-94.4216		-0.0640985	0.517452	-0.112951		-4.9	26.94	-109.84		-9.06	0.44	-20.76
-5.26	26.01	-109.42		-8.92	0.56	-20.71		-0.24073	19.62	-94.5616		-0.234098	0.597452	-0.132951		-4.72	27.03	-109.8		-9.06	0.44	-20.88
-5.21	26.08	-109.3		-9.08	0.41	-20.85		-0.0607297	19.76	-94.2616		-0.114099	0.497452	0.037049		-4.71	26.98	-109.98		-8.95	0.53	-20.73
-5.28	26.05	-109.15		-9.03	0.48	-20.7		-0.16073	19.7	-94.5416		-0.184098	0.877452	-0.112951		-4.71	27.07	-109.98		-9.01	0.46	-20.75
-5.36	26.09	-109.17		-8.98	0.55	-20.77		-0.17073	19.6	-94.3116		-0.0340985	0.547452	-0.012951		-4.65	27.03	-109.67		-8.86	0.51	-20.75
-5.28	26.05	-109.43		-9.06	0.5	-20.9		-0.21073	19.64	-94.4616		-0.224099	0.617452	0.097049		-4.8	27.04	-110.05		-8.91	0.49	-20.87
-5.18	25.99	-109.48		-8.78	0.4	-20.7		-0.11073	19.71	-94.4116		-0.104098	0.567452	0.147049		-4.71	27.03	-109.89		-8.98	0.46	-20.61
-5.17	26.07	-109.37		-9.01	0.56	-20.88		-0.21073	19.67	-94.4416		-0.104098	0.627452	-0.002951		-4.77	27.06	-109.77		-8.86	0.59	-20.72
-5.32	26.04	-109.3		-8.93	0.51	-20.73		-0.27073	19.56	-94.4516		-0.174098	0.557452	-0.012951		-4.68	27.09	-110.03		-8.95	0.53	-20.81
-5.28	26.11	-109.18		-9.07	0.49	-20.63		-0.30073	19.59	-94.3916		-0.184098	0.657452	0.077049		-4.76	26.96	-109.9		-8.92	0.54	-20.78
-5.17	26.09	-109.28		-9	0.54	-20.67		-0.29073	19.57	-94.5216		-0.474098	0.657452	-0.082951		-4.62	27.02	-109.9		-8.93	0.51	-20.8
-5.34	26.02	-109.28		-9	0.5	-20.57		-0.15073	19.75	-94.3416		-0.154098	0.657452	-0.032951		-4.73	27.03	-109.85		-8.92	0.51	-20.88
-5.31	26.04	-109.02		-9.01	0.41	-20.67		-0.22073	19.7	-94.2616		-0.124099	0.517452	-0.222951		-4.73	26.96	-109.83		-9.1	0.56	-20.71
-5.26	25.99	-109.05		-8.98	0.54	-20.61		-0.19073	19.57	-94.3216		-0.264098	0.557452	-0.162951		-4.68	27.04	-109.63		-9.2	0.51	-20.65
-5.23	26.17	-109.3		-8.8	0.45	-20.81		-0.17073	19.62	-94.6916		-0.384099	0.557452	-0.122951		-4.67	27.21	-109.85		-8.9	0.49	-20.52
-5.09	26.11	-109.27		-9.21	0.51	-20.9		-0.27073	19.73	-94.4516		-0.0740985	0.597452	0.077049		-4.81	26.88	-109.83		-9	0.61	-20.7
-5.17	25.99	-109.3		-8.98	0.54	-20.7		-0.0907297	19.56	-94.2116		-0.0740985	0.617452	0.037049		-4.7	27.02	-109.77		-9.12	0.49	-20.9
-5.31	25.97	-109.27		-8.98	0.51	-20.82		-0.14073	19.67	-94.1016		-0.0840985	0.657452	-0.152951		-4.68	27.12	-109.75		-9.17	0.56	-20.82
-5.19	26.16	-109.11		-8.92	0.46	-20.71		-0.26073	19.65	-94.3516		-0.214098	0.527452	-0.012951		-4.8	27.01	-109.85		-9.07	0.53	-20.68
-5.17	25.98	-109.2		-9.01	0.51	-20.67		-0.20073	19.61	-94.4016		-0.134099	0.597452	-0.032951		-4.67	27.08	-109.88		-8.91	0.48	-20.7
-5.29	25.95	-109.23		-9.17	0.5	-20.75		-0.20073	19.61	-94.3416		-0.284098	0.657452	-0.132951		-4.71	26.97	-109.88		-8.88	0.51	-20.68
-5.26	26.07	-109.15		-8.97	0.51	-20.77		-0.20073	19.54	-94.1716		-0.174098	0.557452	-0.072951		-4.67	26.99	-109.95		-9.17	0.53	-20.73
-5.07	26.07	-109.2		-8.91	0.46	-20.66		-0.12073	19.59	-94.4216		-0.164098	0.597452	0.097049		-4.66	27.03	-110.02		-9.12	0.45	-20.71
-5.24	26	-109.17		-8.87	0.41	-20.88		-0.16073	19.64	-94.6116		-0.224099	0.547452	0.037049		-4.8	26.92	-110.08		-8.85	0.6	-20.66
-5.27	26.11	-109.22		-9.12	0.49	-20.6		-0.19073	19.62	-94.5916		-0.304098	0.577452	-0.112951		-4.66	26.98	-110.09		-8.97	0.48	-20.8
-5.17	25.99	-109.07		-8.83	0.36	-20.83		-0.14073	19.64	-94.4116		-0.0740985	0.497452	-0.012951		-4.75	26.99	-109.97		-8.9	0.5	-20.71
-5.31	26.09	-109.17		-9.02	0.44	-20.63		-0.19073	19.54	-94.5016		-0.264098	0.747452	-0.002951		-4.73	27.07	-109.84		-9.07	0.45	-20.65
-5.23	26.01	-109.06		-9	0.5	-20.68		-0.12073	19.6	-94.3516		-0.134099	0.577452	0.037049		-4.82	26.97	-109.97		-9.02	0.46	-20.71
-5.13	26.09	-109.15		-8.93	0.55	-20.65		-0.14073	19.64	-94.5116		-0.304098	0.617452	0.017049		-4.65	26.98	-109.75		-8.85	0.48	-20.75
-5.34	26.05	-109.3		-9.05	0.54	-20.83		-0.15073	19.74	-94.3116		-0.0340985	0.657452	-0.062951		-4.77	27.08	-109.84		-9.02	0.4	-20.65
-5.18	26.17	-109.21		-9.03	0.51	-20.86		-0.0107297	19.62	-94.4216		-0.154098	0.597452	0.087049		-4.75	27.04	-109.88		-8.95	0.59	-20.67
-5.23	26.01	-109.12		-9.22	0.6	-20.65		-0.25073	19.61	-94.4416		-0.264098	0.577452	-0.132951		-4.7	27.12	-109.77		-9	0.51	-20.67
-5.09	26	-109.17		-8.88	0.5	-20.93		-0.22073	19.64	-94.4016		-0.184098	0.457452	0.067049		-4.65	27.08	-109.94		-8.87	0.46	-20.65
-5.24	26.09	-109.22		-9	0.5	-20.58		-0.22073	19.67	-94.4716		-0.254098	0.497452	-0.002951		-4.57	27.03	-109.85		-8.81	0.53	-20.73
-5.14	26.01	-108.93		-8.95	0.46	-20.57		-0.15073	19.58	-94.3016		-0.104098	0.567452	-0.062951		-4.73	26.91	-109.8		-8.85	0.53	-20.81
-5.28	26.1	-108.88		-9.08	0.48	-20.68		-0.0607297	19.56	-94.3016		-0.104098	0.477452	0.017049		-4.73	27.01	-109.8		-8.98	0.59	-20.76
-5.26	26.07	-109.07		-9.03	0.54	-20.62		-0.0607297	19.63	-94.3916		-0.174098	0.617452	0.067049		-4.6	27.09	-109.65		-8.86	0.53	-20.75
-5.14	25.98	-109.01		-8.8	0.46	-20.77		-0.24073	19.5	-94.5516		-0.284098	0.477452	-0.122951		-4.63	27.02	-109.89		-8.96	0.53	-20.77
-5.36	26.06	-109.2		-9.05	0.56	-20.61		-0.25073	19.65	-94.4216		0.0759015	0.567452	0.067049		-4.57	27.12	-109.88		-8.83	0.64	-20.72
-5.19	26.1	-109.1		-9.05	0.5	-20.76		-0.14073	19.45	-94.4116		-0.214098	0.497452	-0.102951		-4.68	27.11	-110.02		-8.91	0.54	-20.8
-5.22	26	-109.17		-8.92	0.6	-20.75		-0.27073	19.6	-94.3916		-0.164098	0.547452	-0.272951		-4.7	27.08	-109.82		-8.97	0.56	-20.72
-5.16	26.08	-109.33		-9.01	0.53	-20.73		-0.0707297	19.64	-94.6016		-0.0840985	0.577452	-0.052951		-4.75	27.03	-110		-9.02	0.54	-20.7
-5.26	26.05	-109.43		-9.06	0.49	-20.77		-0.17073	19.61	-94.4216		-0.0640985	0.617452	-0.072951		-4.7	27.06	-109.99		-8.92	0.53	-20.81
-5.29	25.99	-109.11		-9	0.49	-20.65		-0.20073	19.61	-94.4716		-0.114099	0.597452	-0.122951		-4.55	27.12	-109.6		-8.97	0.49	-20.82
-5.18	26.05	-109.07		-8.96	0.58	-20.97		-0.25073	19.7	-94.5016		-0.314099	0.827452	-0.052951		-4.59	27.08	-109.9		-8.93	0.51	-20.76
-5.13	26	-109.32		-9.06	0.39	-20.86		-0.26073	19.66	-94.2916		-0.104098	0.547452	-0.102951		-4.71	27.14	-109.89		-9.05	0.5	-20.41
-5.21	26.1	-109.08		-8.91	0.53	-20.81		-0.19073	19.57	-94.2916		-0.0840985	0.627452	-0.022951		-4.72	27.08	-109.99		-8.88	0.54	-20.58
-5.22	26.02	-109.11		-8.91	0.5	-20.58		-0.14073	19.62	-94.5716		-0.0040985	0.657452	0.037049		-4.83	27.06	-109.83		-8.97	0.49	-20.88
-5.26	26	-109.28		-8.88	0.46	-20.53		-0.15073	19.69	-94.3116		-0.164098	0.597452	0.227049		-4.65	27.14	-109.83		-8.92	0.45	-20.9
-5.22	26.06	-109.4		-9.03	0.51	-20.77		-0.26073	19.59	-94.5116		-0.234098	0.617452	-0.022951		-4.66	27.07	-109.78		-8.98	0.51	-20.77
-5.19	26.12	-109.47		-9.03	0.59	-20.9		-0.11073	19.62	-94.5116		-0.0040985	0.577452	-0.112951		-4.67	27.04	-109.69		-9.11	0.46	-20.62
-5.18	25.96	-109.15		-9	0.59	-20.71		-0.11073	19.61	-94.4216		-0.234098	0.507452	0.097049		-4.7	26.94	-109.85		-8.98	0.46	-20.67
-5.32	26.06	-109.07		-8.87	0.46	-20.72		-0.12073	19.66	-94.5516		-0.184098	0.597452	-0.002951		-4.68	27.11	-109.97		-9.13	0.49	-20.68
-5.28	26.01	-109.13		-9.03	0.56	-20.51		-0.24073	19.57	-94.3916		-0.184098	0.547452	-0.002951		-4.62	26.94	-109.88		-9.13	0.63	-20.9
-5.18	25.96	-109.26		-9.06	0.5	-20.72		-0.26073	19.64	-94.2716		-0.154098	0.517452	-0.152951		-4.7	26.98	-109.84		-9.1	0.6	-20.65
-5.27	25.95	-109.11		-9.18	0.5	-20.67		-0.17073	19.66	-94.3016		-0.124099	0.627452	-0.002951		-4.8	26.97	-109.87		-9	0.56	-20.72
-5.12	26.02	-109.45		-8.98	0.43	-20.72		-0.11073	19.67	-94.3216		-0.0840985	0.657452	0.037049		-4.72	27.02	-110.09		-9.02	0.45	-20.77
-5.17	26.1	-109.32		-9.07	0.46	-20.76		-0.14073	19.7	-94.2116		-0.0340985	0.567452	0.017049		-4.72	27.04	-109.69		-8.96	0.54	-20.76
-5.17	26.03	-109.28		-8.93	0.51	-20.58		-0.24073	19.59	-94.4716		-0.334098	0.627452	-0.052951		-4.64	27.09	-109.98		-8.98	0.5	-20.75
-5.32	26.01	-109.03		-8.96	0.51	-20.66		-0.0907297	19.62	-94.5416		-0.184098	0.557452	-0.012951		-4.72	27.01	-109.93		-9.06	0.56	-20.73
-5.24	25.97	-109.35		-9.05	0.53	-20.87		-0.0707297	19.66	-94.3216		-0.164098	0.617452	0.137049		-4.64	27.08	-109.88		-9.08	0.44	-20.76
-5.19	26.14	-109.36		-8.9	0.53	-20.71		-0.21073	19.79	-94.4116		-0.184098	0.557452	-0.012951		-4.75	27.04	-109.82		-9.06	0.54	-20.66
-5.16	26.06	-109.2		-8.92	0.55	-20.82		-0.16073	19.62	-94.2416		-0.204098	0.577452	-0.022951		-4.57	26.99	-109.83		-9.03	0.43	-20.78
-5.21	26.01	-109.08		-9.17	0.54	-20.82		-0.0207297	19.6	-94.4716		-0.184098	0.607452	0.087049		-4.77	27.08	-109.95		-8.86	0.56	-20.68
-5.24	25.96	-109.12		-8.91	0.51	-20.75		-0.11073	19.62	-94.4116		-0.164098	0.617452	-0.072951		-4.71	27.03	-110.13		-8.95	0.41	-20.8
-5.31	25.95	-109.31		-9.06	0.46	-20.66		-0.24073	19.6	-94.3516		-0.124099	0.617452	-0.002951		-4.65	27.08	-109.95		-9.02	0.46	-20.75
-5.21	26.02	-109.18		-9.03	0.45	-20.61		-0.14073	19.55	-94.0016		-0.124099	0.647452	-0.032951		-4.65	27.08	-110		-8.85	0.5	-20.7
-5.06	25.99	-108.91		-8.92	0.59	-20.77		-0.10073	19.59	-94.2716		-0.204098	0.597452	0.037049		-4.77	26.97	-110.04		-8.96	0.53	-20.73
-5.33	26.06	-109.27		-8.86	0.31	-20.47		-0.16073	19.54	-94.5216		-0.314099	0.517452	0.127049		-4.56	27.01	-110		-9.06	0.56	-20.7
-5.22	25.97	-109.33		-8.98	0.39	-20.76		-0.0707297	19.55	-94.4616		-0.274098	0.567452	-0.032951		-4.71	27.01	-109.68		-8.83	0.54	-20.75
-5.29	26.06	-109.18		-8.8	0.45	-20.6		-0.0907297	19.59	-94.3916		-0.104098	0.607452	0.047049		-4.66	27.01	-109.94		-9.1	0.5	-20.85
-5.24	26.12	-109.26		-8.82	0.41	-20.67		-0.15073	19.61	-94.3516		-0.0340985	0.557452	-0.102951		-4.76	27.11	-110		-9.05	0.55	-20.78
-5.31	26.01	-109.33		-9.15	0.49	-20.7		-0.14073	19.59	-94.3516		-0.254098	0.597452	-0.002951		-4.7	26.99	-109.79		-9.08	0.59	-20.76
-5.19	25.9	-109.36		-8.98	0.54	-20.75		-0.29073	19.52	-94.3516		-0.124099	0.407452	0.097049		-4.75	27.02	-110.12		-9.03	0.5	-20.88
-5.24	26.01	-109.3		-8.92	0.54	-20.68		-0.12073	19.75	-94.2516		-0.124099	0.567452	0.027049		-4.76	27.07	-109.93		-9.18	0.46	-20.8
-5.24	25.99	-109.41		-8.91	0.61	-20.67		-0.25073	19.56	-94.4116		-0.204098	0.697452	0.167049		-4.82	27.02	-109.92		-9.17	0.55	-20.73
-5.14	26.05	-109.23		-8.75	0.5	-20.76		-0.22073	19.66	-94.4716		-0.104098	0.527452	-0.112951		-4.77	27.04	-109.79		-9.02	0.54	-20.71
-5.26	25.99	-109.46		-8.93	0.46	-20.73		-0.32073	19.65	-94.2716		-0.184098	0.557452	0.097049		-4.8	27.04	-109.99		-9.03	0.49	-20.77
-5.17	26.06	-109.32		-9.03	0.55	-20.78		-0.22073	19.55	-94.5116		-0.0340985	0.527452	-0.152951		-4.73	27.13	-109.83		-9.06	0.5	-20.86
-5.28	26.09	-109.2		-9.03	0.43	-20.56		-0.29073	19.65	-94.3616		-0.134099	0.607452	0.097049		-4.76	27.06	-109.72		-8.96	0.53	-20.76
-5.06	26.04	-109.13		-8.86	0.54	-20.88		-0.44073	19.66	-94.3516		-0.304098	0.497452	-0.012951		-4.75	27.09	-109.85		-8.96	0.45	-20.68
-5.31	26.11	-109.2		-8.88	0.54	-20.71		-0.15073	19.61	-94.3216		-0.0540985	0.657452	-0.222951		-4.71	26.99	-109.98		-8.97	0.45	-20.67
-5.29	26.05	-109.17		-8.98	0.51	-20.75		-0.17073	19.64	-94.5616		-0.134099	0.567452	-0.122951		-4.7	26.93	-109.98		-9.07	0.44	-20.86
-5.16	26.04	-109.41		-9.15	0.53	-20.48		-0.20073	19.74	-94.5416		-0.154098	0.647452	-0.112951		-4.9	27.08	-109.93		-8.97	0.59	-20.73
-5.16	26.08	-109.23		-8.96	0.55	-20.7		-0.25073	19.56	-94.3016		-0.284098	0.517452	0.087049		-4.83	26.96	-109.98		-9.07	0.51	-20.71
-5.24	25.96	-109.55		-8.96	0.59	-20.65		-0.11073	19.55	-94.6616		-0.0640985	0.477452	-0.102951		-4.87	26.96	-109.97		-8.91	0.44	-20.62
-5.07	26.01	-109.25		-9.01	0.51	-20.66		-0.22073	19.66	-94.3416		-0.384099	0.577452	0.077049		-4.8	27.07	-109.84		-9.15	0.53	-20.75
-5.29	26	-109.21		-9.06	0.46	-20.8		-0.0607297	19.55	-94.5116		-0.324098	0.557452	-0.072951		-4.87	27.03	-110.18		-9.2	0.55	-20.81
-5.21	25.99	-109.4		-8.91	0.49	-20.65		-0.10073	19.67	-94.4016		-0.0640985	0.557452	-0.032951		-4.73	26.94	-110.07		-8.96	0.53	-20.65
-5.33	25.99	-109.17		-9.08	0.54	-20.8		-0.14073	19.66	-94.5616		-0.174098	0.497452	0.187049		-4.86	27.06	-109.94		-9.13	0.5	-20.62
-5.39	25.96	-109.36		-9	0.56	-20.77		-0.21073	19.62	-94.3716		-0.134099	0.547452	-0.002951		-4.71	27.02	-109.9		-8.92	0.6	-20.67
-5.28	25.95	-109.32		-8.86	0.59	-20.83		-0.29073	19.51	-94.4216		-0.404098	0.547452	0.017049		-4.67	26.97	-109.8		-9.02	0.55	-20.78
-5.19	26.12	-109.2		-9.03	0.59	-20.77		-0.14073	19.52	-94.4516		-0.274098	0.597452	0.037049		-4.7	26.98	-109.93		-9.08	0.56	-20.66
-5.27	26.02	-109.28		-8.96	0.59	-20.55		-0.14073	19.71	-94.4616		-0.0840985	0.547452	0.027049		-4.63	27.07	-109.97		-9.12	0.54	-20.81
-5.31	26.08	-109.13		-9.02	0.54	-20.71		-0.31073	19.69	-94.6516		-0.274098	0.527452	-0.052951		-4.83	27.03	-109.84		-8.86	0.6	-20.71
-5.27	26.07	-109.32		-9.02	0.53	-20.62		-0.11073	19.81	-94.4416		-0.314099	0.527452	-0.132951		-4.7	27.08	-109.75		-8.98	0.58	-20.8
-5.27	26.09	-109.13		-9.02	0.56	-20.66		-0.17073	19.57	-94.3116		-0.154098	0.527452	0.047049		-4.81	27.04	-110		-9.1	0.44	-20.61
-5.23	26	-109.13		-9.13	0.56	-20.71		-0.16073	19.64	-94.3616		-0.0740985	0.547452	-0.132951		-4.83	26.92	-109.87		-9.32	0.49	-20.76
-5.34	25.95	-109.27		-9	0.6	-20.6		-0.16073	19.61	-94.5116		-0.0840985	0.547452	-0.082951		-4.75	26.96	-109.68		-9.02	0.6	-20.71
-5.17	26.02	-109.37		-8.97	0.5	-20.67		-0.26073	19.71	-94.3216		-0.384099	0.547452	0.127049		-4.73	27.04	-109.87		-9.01	0.6	-20.68
-5.29	25.97	-109.25		-8.91	0.53	-20.7		-0.0707297	19.62	-94.3716		-0.184098	0.507452	-0.112951		-4.76	27.04	-109.94		-9.01	0.55	-20.62
-5.39	26.05	-109.35		-8.83	0.51	-20.81		-0.16073	19.62	-94.4216		-0.304098	0.557452	-0.022951		-4.72	27.09	-109.83		-9.05	0.63	-20.58
-5.22	26.08	-109.23		-8.95	0.5	-20.73		-0.22073	19.54	-94.3016		-0.154098	0.617452	-0.052951		-4.82	27.06	-109.85		-9.03	0.55	-20.71
-5.28	26	-109.35		-8.96	0.43	-20.82		-0.10073	19.64	-94.5916		-0.204098	0.547452	-0.052951		-4.67	27.08	-109.93		-8.91	0.56	-20.72
-5.12	25.99	-109.38		-8.93	0.43	-20.63		-0.10073	19.65	-94.3516		-0.174098	0.617452	0.037049		-4.87	26.99	-110.02		-9.01	0.54	-20.91
-5.09	26.04	-109.41		-9.05	0.53	-20.66		-0.0507297	19.64	-94.4116		-0.134099	0.597452	-0.072951		-4.88	27.01	-109.7		-8.96	0.51	-20.7
-5.28	26.1	-109.28		-8.9	0.5	-20.67		-0.10073	19.74	-94.4116		-0.214098	0.597452	0.027049		-4.67	27.04	-109.9		-8.98	0.43	-20.53
-5.24	26.04	-109.3		-8.97	0.41	-20.81		-0.17073	19.64	-94.4016		-0.234098	0.547452	-0.252951		-4.85	27.02	-109.92		-9.07	0.46	-20.6
-5.28	26.02	-109.15		-8.98	0.48	-20.65		-0.10073	19.78	-94.2416		-0.104098	0.467452	-0.052951		-4.79	27.02	-109.94		-8.83	0.49	-20.82
-5.33	26	-109.31		-9	0.51	-20.8		-0.0207297	19.7	-94.3716		-0.224099	0.517452	-0.122951		-4.85	27.09	-109.83		-9.11	0.5	-20.48
-5.38	26.07	-109.2		-8.97	0.56	-20.78		-0.19073	19.72	-94.4216		-0.214098	0.507452	0.077049		-4.82	26.91	-109.72		-8.85	0.5	-20.72
-5.16	26.05	-109.21		-9.05	0.51	-20.51		-0.24073	19.65	-94.4516		-0.314099	0.597452	0.017049		-4.76	27.09	-109.78		-9.03	0.55	-20.76
-5.22	26.07	-109.17		-8.93	0.46	-20.77		-0.19073	19.65	-94.0716		-0.234098	0.517452	-0.012951		-4.83	27.06	-110.05		-8.9	0.51	-20.83
-5.21	25.97	-109.08		-8.97	0.59	-20.67		-0.26073	19.61	-94.2916		-0.0540985	0.677452	0.147049		-4.82	27.01	-110.12		-8.96	0.61	-20.72
-5.14	26.06	-109.02		-9.05	0.6	-20.65		-0.29073	19.61	-94.2216		-0.204098	0.547452	-0.122951		-4.91	26.99	-109.85		-8.91	0.49	-20.78
-5.27	26.01	-108.96		-8.92	0.56	-20.65		-0.17073	19.71	-94.2116		-0.274098	0.567452	-0.132951		-4.71	27.14	-110.07		-9.02	0.51	-20.73
-5.26	26.01	-109.32		-8.98	0.51	-20.7		-0.14073	19.66	-94.2916		-0.354098	0.457452	0.017049		-4.83	26.99	-110.02		-8.96	0.5	-20.91
-5.18	26.07	-109.28		-8.93	0.5	-20.72		-0.0907297	19.55	-94.4716		-0.224099	0.577452	0.027049		-4.77	27.03	-109.78		-8.85	0.66	-20.8
-5.31	25.89	-109.17		-9.1	0.5	-20.75		-0.21073	19.59	-94.1216		-0.154098	0.567452	-0.172951		-4.83	27.02	-109.88		-9.07	0.63	-20.61
-5.34	25.92	-109.16		-8.97	0.48	-20.62		-0.14073	19.61	-94.3916		-0.224099	0.507452	-0.082951		-4.73	26.96	-109.89		-9.07	0.58	-20.75
-5.26	25.99	-109.32		-8.87	0.44	-20.85		-0.15073	19.56	-94.3516		-0.224099	0.517452	-0.272951		-4.8	27.01	-110.08		-9.1	0.46	-20.62
-5.24	25.94	-109.25		-9.01	0.48	-20.66		-0.27073	19.67	-94.4516		-0.184098	0.577452	0.087049		-4.87	27.04	-109.87		-9.05	0.55	-20.82
-5.26	26.03	-109.27		-9	0.46	-20.82		-0.0507297	19.61	-94.2716		-0.214098	0.667452	-0.102951		-4.67	26.99	-109.95		-8.98	0.65	-20.76
-5.28	25.91	-109.26		-9.07	0.51	-20.76		-0.10073	19.65	-94.2916		-0.234098	0.507452	-0.022951		-4.72	27.02	-110.13		-8.87	0.51	-20.72
-5.32	25.94	-109.42		-9.05	0.46	-20.78		-0.25073	19.55	-94.4416		-0.224099	0.567452	0.197049		-4.72	27.13	-109.85		-8.92	0.53	-20.8
-5.37	26.05	-109.27		-8.92	0.53	-20.51		-0.0707297	19.64	-94.2216		-0.224099	0.477452	0.027049		-4.71	27.04	-110.02		-9.03	0.51	-20.47
-5.32	26.1	-109.23		-8.95	0.55	-20.83		-0.11073	19.61	-94.1116		-0.204098	0.627452	0.017049		-4.65	27.02	-109.95		-8.92	0.46	-20.87
-5.21	26.03	-109.17		-8.9	0.5	-20.91		-0.21073	19.67	-94.3616		-0.164098	0.567452	-0.072951		-4.76	27.09	-109.99		-8.92	0.46	-20.77
-5.33	26	-109.37		-9.08	0.45	-20.7		-0.19073	19.57	-94.4916		-0.0840985	0.517452	-0.152951		-4.78	26.96	-109.98		-9.01	0.54	-20.76
-5.34	26.04	-109.15		-8.93	0.5	-20.72		-0.16073	19.54	-94.4416		-0.334098	0.517452	-0.182951		-4.68	27.01	-109.82		-9.2	0.43	-20.6
-5.28	25.99	-109.21		-8.91	0.61	-20.55		-0.35073	19.59	-94.3916		-0.274098	0.597452	0.017049		-4.83	27.07	-109.87		-8.88	0.44	-20.78
-5.28	26.04	-109.21		-8.98	0.46	-20.75		-0.19073	19.6	-94.4416		-0.164098	0.557452	-0.102951		-4.67	27.08	-109.84		-8.91	0.51	-20.6
-5.23	25.99	-109.12		-8.96	0.61	-20.7		-0.16073	19.62	-94.3516		-0.0140985	0.647452	0.077049		-4.65	26.94	-110.02		-8.93	0.46	-20.82
-5.32	26	-109.13		-9.05	0.46	-20.75		-0.19073	19.6	-94.3416		-0.264098	0.597452	0.167049		-4.82	26.99	-109.85		-8.96	0.39	-20.88
-5.23	25.99	-108.95		-9.02	0.41	-20.87		-0.29073	19.6	-94.6016		-0.154098	0.567452	-0.222951		-4.85	27.11	-109.84		-8.88	0.43	-20.63
-5.31	26.04	-109		-9.1	0.53	-20.68		-0.10073	19.57	-94.3016		-0.114099	0.577452	-0.332951		-4.86	27.01	-110.22		-8.73	0.5	-20.87
-5.22	25.85	-109.22		-9.07	0.49	-20.67		-0.11073	19.65	-94.3216		-0.224099	0.767452	-0.072951		-4.73	27.08	-110.04		-8.86	0.65	-20.66
-5.19	26	-109.27		-8.93	0.58	-20.63		-0.10073	19.69	-94.1916		-0.364098	0.507452	-0.172951		-4.86	27.03	-110.05		-8.93	0.65	-20.87
-5.34	26	-109.2		-9.05	0.56	-20.71		-0.0907297	19.51	-94.3016		-0.154098	0.547452	-0.122951		-4.72	27.03	-109.8		-9.01	0.55	-20.83
-5.22	25.97	-109.1		-8.96	0.59	-20.72		-0.10073	19.66	-94.4616		-0.214098	0.567452	0.027049		-4.9	27.01	-110		-9.01	0.48	-20.63
-5.34	25.99	-109.33		-9.1	0.44	-20.83		-0.0407297	19.7	-94.5016		-0.384099	0.507452	-0.022951		-4.85	27.06	-110.07		-9.11	0.5	-20.77
-5.28	26.07	-109.12		-9.15	0.51	-20.7		-0.11073	19.66	-94.2916		-0.0640985	0.597452	0.047049		-4.85	26.94	-110.09		-9.17	0.46	-20.7
-5.44	26.01	-109.18		-8.98	0.55	-20.83		-0.15073	19.61	-94.4216		-0.184098	0.567452	0.167049		-4.75	26.99	-109.99		-8.98	0.41	-20.73
-5.36	26.02	-109.18		-8.87	0.53	-20.63		-0.14073	19.64	-94.4016		-0.304098	0.617452	0.327049		-4.8	27.07	-110.05		-8.75	0.5	-20.96
-5.29	25.94	-109.36		-8.97	0.6	-20.57		-0.21073	19.61	-94.4216		-0.224099	0.517452	0.097049		-4.73	27.09	-109.98		-8.91	0.63	-20.66
-5.23	26.04	-109.15		-9.03	0.49	-20.73		-0.25073	19.75	-94.2916		-0.354098	0.627452	0.087049		-4.7	27.11	-110.04		-9	0.5	-20.82
-5.22	26.04	-109.4		-8.93	0.48	-20.7		-0.11073	19.72	-94.4516		-0.234098	0.577452	0.047049		-4.66	27.03	-109.92		-8.97	0.48	-20.78
-5.32	26.05	-109.46		-9.06	0.5	-20.76		-0.10073	19.71	-94.2116		-0.204098	0.497452	0.017049		-4.6	27.02	-109.94		-9.05	0.46	-20.75
-5.28	25.97	-109.07		-9.03	0.46	-20.75		-0.14073	19.59	-94.5616		-0.224099	0.577452	-0.122951		-4.65	27.07	-109.93		-8.93	0.49	-20.5
-5.31	25.97	-109.3		-9.06	0.51	-20.75		-0.19073	19.64	-94.4016		-0.204098	0.717452	-0.052951		-4.77	26.94	-109.94		-8.82	0.54	-20.85
-5.33	26.04	-109.18		-8.85	0.46	-20.73		-0.25073	19.62	-94.1116		-0.134099	0.667452	0.127049		-4.72	27.08	-110.07		-9.02	0.41	-20.73
-5.21	26.04	-109.23		-9	0.56	-20.53		-0.12073	19.59	-94.4616		-0.224099	0.517452	0.017049		-4.73	26.96	-110		-9.02	0.54	-20.73
-5.31	25.87	-109.33		-9.06	0.35	-20.62		-0.22073	19.64	-94.4416		-0.154098	0.497452	0.047049		-4.71	27.03	-110.02		-8.87	0.55	-20.53
-5.28	26.02	-109.46		-8.97	0.55	-20.63		-0.27073	19.69	-94.5116		-0.334098	0.527452	0.087049		-4.76	27.08	-109.78		-9.06	0.58	-20.86
-5.38	25.96	-109		-8.92	0.45	-20.81		-0.10073	19.66	-94.3616		-0.134099	0.497452	0.047049		-4.88	26.99	-109.98		-9.08	0.43	-20.72
-5.32	25.96	-109.3		-8.87	0.4	-20.65		-0.27073	19.67	-94.4016		-0.214098	0.517452	-0.182951		-4.72	27.12	-110		-9.05	0.56	-20.7
-5.26	25.97	-109.21		-8.97	0.48	-20.7		-0.27073	19.54	-94.4016		-0.334098	0.527452	0.077049		-4.76	27.06	-109.96		-9.08	0.5	-20.77
-5.42	26.01	-109.46		-9.05	0.5	-20.73		-0.11073	19.74	-93.9916		-0.214098	0.557452	0.017049		-4.8	27.02	-109.87		-9.01	0.65	-20.83
-5.39	25.89	-109.23		-9.02	0.4	-20.6		-0.11073	19.8	-94.3616		-0.154098	0.527452	-0.122951		-4.7	27.09	-109.87		-9.1	0.53	-20.88
-5.32	26.01	-109.25		-8.98	0.4	-20.5		-0.31073	19.66	-94.2716		-0.0540985	0.697452	-0.062951		-4.77	26.98	-109.7		-8.9	0.49	-20.61
-5.38	26	-109.17		-9.16	0.55	-20.55		-0.15073	19.59	-94.5116		-0.0840985	0.567452	-0.072951		-4.75	26.96	-109.73		-8.81	0.49	-20.72
-5.22	25.99	-109.4		-8.98	0.6	-20.53		-0.24073	19.61	-94.4516		-0.134099	0.557452	-0.022951		-4.81	27.09	-109.65		-9.02	0.49	-20.52
-5.24	26.03	-109.25		-8.95	0.41	-20.73		-0.22073	19.67	-94.2516		-0.324098	0.557452	0.197049		-4.78	27.08	-109.85		-8.92	0.49	-20.81
-5.17	26.09	-109.07		-9.02	0.49	-20.78		-0.19073	19.74	-94.3116		-0.104098	0.627452	0.087049		-4.72	26.99	-109.9		-9.05	0.5	-20.72
-5.26	26.05	-109.05		-8.91	0.53	-20.58		-0.0707297	19.65	-94.5916		-0.324098	0.597452	-0.012951		-4.77	26.99	-109.95		-8.97	0.51	-20.72
-5.23	25.97	-109.27		-8.95	0.44	-20.5		-0.15073	19.69	-94.1916		-0.364098	0.577452	0.147049		-4.71	27.11	-109.89		-8.96	0.53	-20.83
-5.29	26.01	-109.4		-9.1	0.44	-20.7		-0.10073	19.64	-94.4916		-0.134099	0.597452	-0.052951		-4.74	27.06	-110.08		-9.07	0.46	-20.73
-5.32	26.02	-109.25		-8.95	0.49	-20.72		-0.0207297	19.62	-94.6616		-0.124099	0.497452	-0.162951		-4.71	26.96	-109.73		-9.03	0.58	-20.81
-5.39	26.02	-109.16		-9.02	0.49	-20.56		-0.12073	19.59	-94.5016		-0.214098	0.607452	-0.072951		-4.66	27.04	-109.98		-8.83	0.53	-20.58
-5.32	25.99	-109.3		-9.1	0.48	-20.72		-0.19073	19.65	-94.5016		-0.224099	0.567452	-0.062951		-4.7	27.02	-110		-9	0.49	-20.73
-5.36	26.11	-109.13		-8.81	0.5	-20.83		-0.14073	19.76	-94.5116		-0.0140985	0.567452	-0.002951		-4.7	27.12	-109.77		-9.12	0.56	-20.81
-5.23	25.95	-109.07		-8.85	0.43	-20.7		-0.27073	19.7	-94.3916		0.0259015	0.467452	-0.062951		-4.72	27.02	-109.82		-8.95	0.58	-20.78
-5.27	26.07	-109.32		-8.87	0.51	-20.65		-0.17073	19.68	-94.4916		-0.204098	0.627452	-0.062951		-4.72	27.06	-110.02		-8.88	0.55	-20.68
-5.26	26.1	-109.05		-8.83	0.56	-20.62		-0.10073	19.59	-94.1716		-0.204098	0.667452	0.127049		-4.7	27.03	-109.87		-8.91	0.5	-20.61
-5.23	26.09	-109.06		-9.05	0.58	-20.62		-0.19073	19.61	-94.4616		-0.264098	0.457452	-0.012951		-4.81	27.03	-109.8		-9.05	0.51	-20.82
-5.36	25.94	-109.28		-8.87	0.6	-20.95		-0.20073	19.66	-94.2016		-0.124099	0.517452	0.227049		-4.78	27.14	-110.04		-8.95	0.56	-20.75
-5.29	26.16	-109.23		-9.06	0.44	-20.85		-0.32073	19.54	-94.3116		-0.274098	0.677452	0.047049		-4.73	27.02	-110.07		-8.86	0.53	-20.66
-5.29	25.97	-109.28		-9.03	0.49	-20.53		-0.24073	19.66	-94.3416		-0.284098	0.767452	-0.012951		-4.85	26.99	-109.94		-8.85	0.54	-20.8
-5.39	25.97	-109.07		-8.85	0.45	-20.53		-0.15073	19.59	-94.4916		-0.224099	0.617452	-0.062951		-4.71	27.08	-110.02		-8.98	0.5	-20.75
-5.27	26.06	-109.23		-8.92	0.56	-20.68		-0.0207297	19.69	-94.1416		-0.154098	0.567452	0.087049		-4.85	26.94	-109.79		-9.1	0.58	-20.71
-5.24	25.94	-109.01		-9.07	0.44	-20.7		-0.0907297	19.64	-94.4216		-0.204098	0.557452	0.237049		-4.76	27.08	-109.64		-8.93	0.41	-20.85
-5.29	26.01	-109.26		-8.88	0.51	-20.58		-0.20073	19.64	-94.4016		-0.204098	0.517452	-0.032951		-4.81	27.13	-109.85		-9.03	0.45	-20.67
-5.28	26.06	-109.02		-8.93	0.46	-20.7		-0.21073	19.6	-94.5516		-0.264098	0.617452	0.117049		-4.69	27.04	-110.03		-9.03	0.49	-20.8
-5.24	26.07	-109.2		-8.9	0.49	-20.83		-0.14073	19.64	-94.3916		-0.304098	0.517452	-0.002951		-4.68	26.97	-110.02		-9	0.56	-20.66
-5.32	25.99	-109.22		-8.98	0.5	-20.72		-0.27073	19.58	-94.3416		-0.254098	0.547452	-0.082951		-4.78	27.18	-109.88		-8.92	0.56	-20.67
-5.31	25.99	-109.25		-9.11	0.49	-20.58		-0.14073	19.79	-94.2716		-0.214098	0.597452	-0.082951		-4.83	26.97	-109.9		-8.96	0.55	-20.75
-5.39	26.06	-109.41		-8.95	0.39	-20.7		-0.31073	19.57	-94.5516		-0.364098	0.597452	-0.052951		-4.77	26.98	-109.84		-9.07	0.49	-20.73
-5.39	25.99	-109.15		-9.02	0.48	-20.75		-0.22073	19.54	-94.3616		-0.104098	0.597452	0.077049		-4.87	27.07	-109.9		-9.11	0.43	-20.62
-5.41	26	-108.97		-9.01	0.54	-20.53		-0.0407297	19.59	-94.6416		-0.334098	0.557452	0.027049		-4.77	26.98	-109.77		-8.98	0.55	-20.7
-5.36	26.09	-109.25		-8.71	0.41	-20.88		-0.16073	19.65	-94.3216		-0.154098	0.557452	-0.012951		-4.81	27.06	-110.1		-9.01	0.44	-20.73
-5.24	26.01	-109.36		-9.1	0.41	-20.76		-0.19073	19.67	-94.4416		-0.0740985	0.507452	-0.082951		-5.01	27.02	-110.09		-9.16	0.56	-20.78
-5.39	26.12	-109.23		-9.01	0.43	-20.73		-0.24073	19.66	-94.3716		-0.234098	0.747452	0.067049		-4.86	26.98	-109.87		-9.01	0.45	-20.73
-5.41	25.99	-109.21		-9.03	0.63	-20.57		-0.12073	19.59	-94.3216		-0.184098	0.507452	0.097049		-4.73	27.12	-109.8		-9.03	0.48	-20.61
-5.24	26.01	-109.17		-9.1	0.46	-20.67		-0.29073	19.54	-94.4116		-0.184098	0.517452	-0.072951		-4.92	26.99	-109.97		-9.12	0.51	-20.62
-5.26	26.01	-109.16		-9.12	0.5	-20.91		-0.17073	19.65	-94.2516		-0.224099	0.527452	0.167049		-4.87	26.88	-110.14		-9.03	0.49	-20.81
-5.42	25.96	-109.21		-9.05	0.61	-20.86		-0.11073	19.56	-94.6016		-0.184098	0.697452	-0.082951		-4.81	27.04	-109.7		-9.02	0.49	-20.73
-5.37	25.97	-109.12		-8.95	0.5	-20.72		-0.10073	19.69	-94.3416		-0.174098	0.567452	-0.302951		-4.92	26.96	-110.12		-8.96	0.53	-20.78
-5.41	26	-109.28		-9.06	0.48	-20.66		-0.12073	19.64	-94.5416		-0.134099	0.477452	-0.022951		-4.81	27.06	-110.05		-8.92	0.49	-20.6
-5.46	26.01	-109.11		-9.08	0.35	-20.75		-0.0707297	19.64	-94.4116		-0.0340985	0.577452	-0.102951		-4.86	26.94	-109.94		-9.08	0.46	-20.72
-5.33	25.99	-109.16		-9.07	0.48	-20.75		-0.19073	19.67	-94.4016		-0.134099	0.547452	-0.122951		-4.85	26.94	-110.09		-9.07	0.45	-20.76
-5.27	26.07	-109.05		-9.12	0.54	-20.67		-0.15073	19.67	-94.4016		-0.314099	0.517452	-0.022951		-4.78	27.02	-109.83		-8.97	0.54	-20.6
-5.42	26.07	-109.11		-8.93	0.45	-20.91		-0.0907297	19.65	-94.2616		-0.204098	0.577452	-0.052951		-4.71	27.01	-110.08		-9	0.4	-20.75
-5.44	26.05	-109.21		-8.96	0.51	-20.52		-0.21073	19.66	-94.3616		-0.224099	0.577452	0.177049		-4.75	27.03	-109.89		-8.91	0.49	-20.72
-5.43	26.1	-109.36		-8.9	0.53	-20.66		-0.14073	19.72	-94.3516		-0.164098	0.527452	-0.002951		-4.88	26.96	-109.72		-9.02	0.51	-20.55
-5.51	26	-108.96		-9.03	0.48	-20.71		-0.0107297	19.52	-94.3116		-0.204098	0.557452	0.077049		-4.73	26.98	-109.72		-8.86	0.59	-20.76
-5.26	26.05	-109.21		-8.9	0.49	-20.7		-0.19073	19.67	-94.2516		-0.174098	0.627452	0.027049		-4.75	27.07	-109.8		-8.9	0.55	-20.75
-5.32	26.09	-109.22		-8.81	0.51	-20.85		-0.22073	19.7	-94.4916		-0.184098	0.547452	-0.062951		-4.71	26.98	-109.97		-8.92	0.46	-20.73
-5.47	26	-109.1		-9.07	0.51	-20.87		-0.20073	19.6	-94.4016		-0.0640985	0.627452	-0.022951		-4.72	27.11	-109.57		-9	0.46	-20.8
-5.21	26	-109.22		-8.97	0.58	-20.72		-0.19073	19.59	-94.3416		-0.104098	0.567452	-0.032951		-4.67	26.89	-109.89		-9.06	0.48	-20.77
-5.41	25.99	-109.08		-8.81	0.54	-20.65		-0.36073	19.64	-94.3416		-0.174098	0.477452	-0.052951		-4.8	27.06	-109.92		-8.96	0.46	-20.68
-5.34	26.01	-109.18		-9.06	0.53	-20.7		-0.11073	19.64	-94.2216		-0.0840985	0.507452	0.117049		-4.73	27.02	-109.77		-8.9	0.5	-20.67
-5.33	25.97	-109.18		-9.06	0.56	-20.76		-0.15073	19.77	-94.3216		-0.214098	0.547452	-0.012951		-4.7	27.12	-109.63		-8.97	0.55	-20.68
-5.36	25.96	-109.08		-9.13	0.46	-20.55		-0.19073	19.59	-94.5716		-0.0340985	0.647452	-0.202951		-4.77	27.06	-109.9		-8.87	0.64	-20.63
-5.19	26.04	-109.32		-8.82	0.44	-20.8		-0.0407297	19.56	-94.5116		-0.0540985	0.427452	-0.172951		-4.65	27.12	-109.88		-8.96	0.53	-20.63
-5.34	26.05	-109.21		-9.07	0.5	-20.68		-0.14073	19.55	-94.3116		-0.234098	0.617452	0.017049		-4.61	26.93	-109.85		-9.02	0.48	-20.57
-5.36	25.99	-109.4		-9.06	0.46	-20.87		-0.14073	19.65	-94.3016		-0.254098	0.627452	-0.112951		-4.73	26.99	-109.89		-8.86	0.51	-20.77
-5.24	25.89	-109.07		-9.05	0.5	-20.83		-0.22073	19.65	-94.2716		-0.274098	0.577452	0.147049		-4.83	27.03	-109.82		-9.02	0.56	-20.83
-5.51	26.04	-108.98		-9	0.49	-20.76		-0.0607297	19.61	-94.5016		-0.224099	0.477452	0.037049		-4.75	27.06	-109.83		-8.93	0.54	-20.56
-5.27	25.96	-109.26		-8.97	0.48	-20.7		-0.26073	19.69	-94.1716		-0.334098	0.557452	0.147049		-4.83	27.08	-109.84		-9.07	0.54	-20.65
-5.33	26.01	-108.97		-9.1	0.51	-20.68		-0.22073	19.59	-94.3516		-0.234098	0.607452	-0.062951		-4.81	27.03	-109.87		-9.05	0.58	-20.7
-5.34	25.94	-109.27		-9.17	0.56	-20.66		-0.11073	19.62	-94.7616		-0.0740985	0.557452	0.077049		-4.66	27.07	-109.87		-8.96	0.55	-20.75
-5.41	25.95	-109.18		-9.05	0.46	-20.92		-0.21073	19.66	-94.4716		-0.284098	0.507452	0.037049		-4.6	27.07	-109.77		-8.93	0.5	-20.76
-5.46	26.06	-109.37		-9.02	0.46	-20.76		-0.0907297	19.63	-94.3516		-0.224099	0.517452	-0.122951		-4.68	27.03	-110.03		-9.11	0.54	-20.58
-5.32	26.02	-109.3		-8.88	0.51	-20.65		-0.0507297	19.59	-94.7116		-0.354098	0.647452	-0.082951		-4.78	26.97	-109.85		-8.91	0.5	-20.78
-5.21	26	-109.2		-8.98	0.51	-20.55		-0.10073	19.62	-94.4616		-0.154098	0.557452	0.037049		-4.75	27.04	-109.68		-9.11	0.56	-20.82
-5.29	26.04	-109.15		-8.96	0.51	-20.76		-0.26073	19.61	-94.4416		-0.224099	0.597452	-0.112951		-4.71	27.01	-109.94		-8.95	0.55	-20.78
-5.36	26.07	-109.08		-9.12	0.45	-20.68		-0.20073	19.6	-94.3216		-0.274098	0.597452	-0.202951		-4.68	27.02	-109.89		-8.85	0.5	-20.68
-5.29	26.03	-109.08		-9.05	0.46	-20.67		-0.22073	19.66	-94.3116		-0.204098	0.557452	-0.112951		-4.76	26.98	-109.74		-8.82	0.55	-21.05
-5.36	26.01	-109.38		-8.92	0.49	-20.7		-0.22073	19.56	-94.1516		-0.0240985	0.517452	0.167049		-4.81	27.01	-109.79		-9.08	0.44	-20.86
-5.19	26	-109.18		-8.97	0.41	-20.62		-0.15073	19.65	-94.4116		-0.0740985	0.467452	-0.002951		-4.66	26.98	-109.94		-9	0.56	-20.68
-5.43	25.99	-109.16		-9.08	0.46	-20.73		-0.0907297	19.61	-94.3716		-0.284098	0.547452	-0.072951		-4.78	27.02	-109.84		-9	0.58	-20.8
-5.31	25.92	-109.37		-9.06	0.5	-20.9		-0.10073	19.71	-94.7416		-0.164098	0.517452	-0.062951		-4.72	27.03	-109.98		-8.95	0.54	-20.8
-5.49	25.99	-109.18		-9.06	0.5	-20.61		-0.14073	19.71	-94.4216		-0.274098	0.527452	-0.062951		-4.71	27.04	-109.94		-9.01	0.49	-20.77
-5.33	25.96	-109.32		-9.01	0.43	-20.71		-0.12073	19.62	-94.4916		-0.0240985	0.517452	-0.122951		-4.67	26.96	-109.89		-9.08	0.54	-20.53
-5.33	26	-109.25		-8.92	0.5	-20.73		-0.12073	19.7	-94.4216		-0.184098	0.657452	0.037049		-4.78	26.92	-109.84		-8.71	0.49	-20.62
-5.27	26.02	-109.33		-9.01	0.54	-20.62		-0.21073	19.59	-94.3516		-0.324098	0.657452	-0.032951		-4.71	26.86	-109.94		-9	0.61	-20.88
-5.38	25.95	-109.15		-9.26	0.49	-20.75		-0.27073	19.66	-94.6016		-0.204098	0.527452	0.077049		-4.9	26.97	-109.85		-9.01	0.48	-20.76
-5.33	26.04	-109.27		-8.93	0.56	-20.63		-0.24073	19.65	-94.2916		-0.234098	0.547452	0.097049		-4.86	27.06	-109.63		-8.98	0.48	-20.63
-5.22	25.96	-109.46		-8.82	0.49	-20.82		-0.10073	19.58	-94.3516		-0.104098	0.607452	0.017049		-4.66	27.01	-109.92		-9.02	0.54	-20.62
-5.37	26.11	-109.11		-9.21	0.51	-20.67		-0.0707297	19.65	-94.3416		-0.214098	0.567452	-0.012951		-4.68	27.04	-109.78		-9.06	0.55	-20.6
-5.28	26	-109.32		-8.92	0.51	-20.86		-0.0607297	19.69	-94.3416		-0.234098	0.457452	0.087049		-4.85	27.07	-109.8		-9	0.54	-20.71
-5.34	25.95	-109.26		-9	0.45	-20.66		-0.30073	19.69	-94.4516		-0.174098	0.607452	0.027049		-4.7	27.06	-109.68		-8.9	0.49	-20.78
-5.31	25.92	-109.07		-8.93	0.59	-20.8		-0.12073	19.7	-94.5116		-0.124099	0.507452	-0.072951		-4.71	26.96	-110.04		-8.97	0.63	-20.71
-5.12	25.99	-109.05		-8.98	0.55	-20.78		-0.15073	19.6	-94.4116		-0.254098	0.547452	-0.162951		-4.68	27.11	-109.94		-8.88	0.56	-20.47
-5.17	26.1	-109.18		-8.92	0.49	-20.78		-0.19073	19.62	-94.4216		-0.0540985	0.567452	0.087049		-4.72	26.99	-109.65		-8.83	0.53	-20.66
-5.26	26.05	-109.48		-9.01	0.44	-20.77		-0.14073	19.64	-94.5216		-0.264098	0.467452	-0.062951		-4.66	27.03	-109.72		-9	0.58	-20.76
-5.21	26.05	-109.25		-9.08	0.51	-20.8		-0.14073	19.66	-94.3116		-0.174098	0.557452	-0.012951		-4.76	27.04	-109.8		-8.92	0.5	-20.8
-5.18	26.05	-109.17		-9.02	0.58	-20.78		-0.0707297	19.59	-94.2616		-0.284098	0.477452	-0.052951		-4.72	27.03	-109.65		-8.98	0.46	-20.68
-5.42	25.92	-109.12		-9.02	0.56	-20.67		-0.0607297	19.66	-94.5616		-0.214098	0.557452	0.077049		-4.69	26.99	-109.73		-9.06	0.46	-20.77
-5.29	25.97	-109.31		-9.01	0.5	-20.58		-0.37073	19.59	-94.5716		-0.0840985	0.577452	-0.002951		-4.66	27.06	-109.94		-8.78	0.46	-20.73
-5.31	25.95	-109.18		-8.92	0.56	-20.55		-0.25073	19.64	-94.4416		-0.204098	0.617452	-0.102951		-4.65	27.07	-109.92		-8.96	0.58	-20.65
-5.37	26.01	-109.17		-9.13	0.45	-20.77		-0.15073	19.67	-94.2916		-0.224099	0.507452	-0.112951		-4.62	27.02	-109.77		-9.05	0.54	-20.6
-5.21	26.01	-109.21		-9.11	0.49	-20.75		-0.20073	19.68	-94.4916		-0.154098	0.617452	-0.022951		-4.65	27.01	-109.97		-8.93	0.54	-20.61
-5.27	25.92	-109.26		-8.9	0.48	-20.62		-0.20073	19.56	-94.4016		-0.254098	0.507452	-0.162951		-4.62	27.03	-109.62		-9.03	0.54	-20.76
-5.46	26.01	-109.25		-8.95	0.48	-20.71		-0.21073	19.71	-94.7216		-0.214098	0.457452	0.077049		-4.77	27.14	-109.79		-8.93	0.56	-20.65
-5.38	26.1	-109.13		-9.06	0.54	-20.61		-0.31073	19.61	-94.3416		-0.224099	0.557452	-0.062951		-4.68	26.97	-109.8		-9.07	0.45	-20.73
-5.39	26.04	-109.08		-8.96	0.48	-20.71		-0.27073	19.66	-94.5016		-0.234098	0.567452	-0.002951		-4.62	26.96	-109.93		-8.91	0.49	-20.55
-5.39	26	-109.17		-9.06	0.56	-20.68		-0.22073	19.63	-94.5016		-0.204098	0.667452	-0.122951		-4.71	27.04	-109.98		-9.11	0.59	-20.92
-5.17	25.98	-109.26		-9.01	0.45	-20.71		-0.16073	19.63	-94.2516		-0.314099	0.657452	-0.002951		-4.66	27.09	-109.85		-8.98	0.64	-20.6
-5.17	25.99	-109.32		-8.87	0.51	-20.82		-0.34073	19.65	-94.5516		-0.234098	0.607452	-0.072951		-4.78	26.97	-109.74		-8.93	0.55	-20.81
-5.26	26.01	-109.05		-9.11	0.44	-20.78		-0.0507297	19.65	-94.5916		-0.224099	0.527452	-0.172951		-4.86	27.06	-109.64		-9.03	0.6	-20.72
-5.48	26.06	-109.23		-9.07	0.53	-21		-0.17073	19.61	-94.7116		-0.204098	0.597452	-0.052951		-4.65	27.04	-110.05		-9.02	0.6	-20.7
-5.26	26.05	-109.1		-9.17	0.51	-20.86		-0.24073	19.64	-94.6216		-0.164098	0.567452	0.077049		-4.73	27.01	-110.02		-8.98	0.49	-20.6
-5.12	26.05	-109.28		-8.88	0.54	-20.63		-0.34073	19.66	-94.5216		-0.104098	0.577452	0.037049		-4.8	27.13	-109.9		-9.13	0.59	-20.45
-5.26	26.04	-109.21		-8.82	0.46	-20.8		-0.17073	19.7	-94.4916		-0.154098	0.497452	0.037049		-4.8	27.07	-110		-9	0.48	-20.61
-5.18	25.99	-109.23		-8.96	0.41	-20.67		-0.22073	19.66	-94.3116		-0.184098	0.517452	0.077049		-4.67	27.03	-110.02		-8.85	0.61	-20.81
-5.23	26.05	-109.35		-9.06	0.51	-20.58		-0.0707297	19.6	-94.3016		-0.124099	0.627452	-0.002951		-4.86	27.02	-110.02		-8.97	0.51	-20.78
-5.38	26.09	-109.11		-9.03	0.54	-20.75		-0.0907297	19.68	-94.4416		-0.124099	0.497452	-0.232951		-4.72	26.93	-109.79		-9.01	0.61	-20.78
-5.14	26.15	-109.17		-8.9	0.55	-20.73		-0.11073	19.59	-94.3416		-0.314099	0.547452	0.037049		-4.72	27.06	-109.73		-9.1	0.43	-20.86
-5.24	26.11	-109.15		-9.07	0.48	-20.83		-0.22073	19.69	-94.5916		-0.484098	0.667452	0.077049		-4.77	27.09	-109.5		-9.01	0.59	-20.38
-5.27	25.95	-109.16		-9.21	0.56	-20.66		-0.0607297	19.65	-94.3416		-0.204098	0.577452	0.147049		-4.76	27.03	-110.18		-9.12	0.45	-20.81
-5.41	25.99	-109.4		-8.92	0.5	-20.75		-0.14073	19.54	-94.5916		-0.254098	0.597452	0.137049		-4.75	26.98	-109.7		-8.92	0.51	-20.75
-5.37	25.99	-109.15		-9.03	0.48	-20.71		-0.0707297	19.57	-94.4616		-0.204098	0.627452	-0.102951		-4.88	27.02	-109.65		-8.96	0.48	-20.7
-5.21	26.02	-109.23		-9.12	0.54	-20.62		-0.22073	19.78	-94.4616		-0.284098	0.467452	-0.012951		-4.81	27.12	-109.84		-9.1	0.49	-20.81
-5.36	26.06	-109.12		-9.11	0.59	-20.63		-0.25073	19.66	-94.4416		-0.224099	0.597452	-0.032951		-4.82	27.01	-109.83		-8.93	0.55	-20.73
-5.11	26.04	-109.16		-9.1	0.46	-20.7		-0.14073	19.65	-94.4916		-0.104098	0.597452	-0.112951		-4.78	27.01	-109.83		-8.98	0.55	-20.58
-5.24	25.99	-109.25		-8.9	0.53	-20.71		-0.14073	19.64	-94.4616		-0.154098	0.547452	-0.102951		-4.76	26.99	-109.78		-9.01	0.55	-20.65
-5.24	25.95	-109.13		-8.98	0.51	-20.86		-0.0607297	19.59	-94.4116		-0.234098	0.557452	0.017049		-4.78	27.09	-110.03		-8.85	0.49	-20.67
-5.23	26.02	-109.26		-8.97	0.5	-20.81		-0.15073	19.69	-94.3916		-0.0340985	0.527452	-0.022951		-4.78	27.09	-109.72		-8.98	0.49	-20.81
-5.27	26.04	-109.2		-8.97	0.51	-20.81		-0.26073	19.57	-94.4616		-0.264098	0.557452	0.067049		-4.75	27.02	-109.9		-9.05	0.6	-20.71
-5.26	26.06	-109.36		-9.02	0.5	-20.85		-0.15073	19.64	-94.2216		-0.184098	0.567452	-0.132951		-4.82	27.06	-109.65		-8.96	0.61	-20.68
-5.33	26.01	-108.96		-8.93	0.54	-20.71		-0.17073	19.79	-94.3216		-0.204098	0.567452	0.147049		-4.71	27.14	-109.75		-9	0.41	-20.61
-5.34	25.96	-109.36		-8.97	0.56	-20.81		-0.15073	19.6	-94.3116		-0.0840985	0.477452	-0.072951		-4.8	27.03	-109.8		-9.03	0.56	-20.66
-5.23	26.15	-109.23		-8.91	0.48	-20.7		-0.20073	19.65	-94.2016		-0.274098	0.577452	0.087049		-4.73	27.04	-109.75		-8.96	0.55	-20.81
-5.18	26.02	-109.06		-9.08	0.55	-20.71		-0.30073	19.66	-94.4716		-0.0740985	0.527452	-0.062951		-4.85	27.09	-109.83		-8.93	0.55	-20.68
-5.14	26.14	-109.02		-9.23	0.54	-20.9		-0.16073	19.65	-94.3616		-0.314099	0.547452	-0.022951		-4.67	27.03	-109.44		-8.96	0.5	-20.72
-5.31	26.01	-109.41		-9	0.56	-20.77		-0.15073	19.72	-94.3416		-0.174098	0.607452	-0.112951		-4.67	26.99	-109.67		-8.97	0.41	-20.52
-5.27	26.06	-109.26		-9.01	0.46	-20.83		-0.26073	19.66	-94.5916		-0.234098	0.507452	0.117049		-4.73	27.09	-109.82		-8.92	0.51	-20.61
-5.26	26.05	-109.22		-8.98	0.48	-20.57		-0.30073	19.67	-94.3416		-0.214098	0.567452	-0.012951		-4.88	27.06	-109.74		-9.05	0.51	-20.67
-5.09	26.02	-109.08		-9.15	0.59	-20.81		-0.15073	19.59	-94.2716		-0.234098	0.567452	-0.062951		-4.77	26.92	-109.74		-8.85	0.65	-20.55
-5.29	25.96	-109.18		-9.07	0.54	-20.82		-0.12073	19.77	-94.4416		-0.164098	0.597452	-0.022951		-4.72	27.08	-109.95		-8.81	0.5	-20.68
-5.28	25.97	-109.17		-8.88	0.39	-20.7		-0.20073	19.64	-94.5416		-0.0740985	0.557452	-0.032951		-4.87	27.02	-109.74		-8.98	0.5	-20.76
-5.24	26.09	-109.01		-9.05	0.43	-20.85		-0.10073	19.74	-94.5216		-0.254098	0.597452	0.027049		-4.7	27.02	-109.69		-8.95	0.59	-20.6
-5.38	25.97	-109.12		-9.01	0.54	-20.68		-0.11073	19.75	-94.4016		-0.0740985	0.497452	-0.012951		-4.8	26.84	-109.82		-8.9	0.59	-20.78
-5.24	25.95	-109.07		-9.12	0.49	-20.71		-0.16073	19.69	-94.4416		-0.114099	0.657452	0.097049		-4.71	26.99	-109.95		-8.91	0.54	-20.53
-5.19	25.95	-109.37		-9.05	0.48	-20.75		-0.20073	19.69	-94.3916		-0.104098	0.577452	-0.082951		-4.9	26.98	-109.69		-9.13	0.53	-20.82
-5.14	25.94	-108.93		-8.75	0.48	-20.78		-0.0907297	19.64	-94.6916		-0.274098	0.607452	0.187049		-4.8	27.09	-109.88		-9.05	0.55	-20.76
-5.16	25.99	-109.1		-8.73	0.5	-20.88		-0.17073	19.59	-94.4016		-0.174098	0.507452	-0.222951		-4.72	27.08	-109.89		-8.97	0.56	-20.6
-5.19	25.9	-109.16		-9.07	0.48	-20.78		-0.0907297	19.59	-94.6116		-0.164098	0.557452	0.017049		-4.85	27.04	-109.78		-8.83	0.53	-20.73
-5.43	26.11	-109.2		-9.05	0.5	-20.65		-0.0607297	19.61	-94.4516		-0.104098	0.527452	-0.152951		-4.77	27.02	-110.04		-9.08	0.46	-20.81
-5.31	25.98	-109.25		-9	0.65	-20.66		-0.22073	19.81	-94.2516		-0.184098	0.547452	0.227049		-4.61	27.04	-110.02		-9.22	0.51	-20.61
-5.28	26	-109.25		-8.85	0.56	-20.68		-0.0207297	19.64	-94.4916		-0.424098	0.557452	0.037049		-4.71	27.07	-109.78		-8.98	0.51	-20.77
-5.38	26.12	-109.2		-9.03	0.53	-20.72		-0.16073	19.7	-94.4016		-0.184098	0.567452	-0.152951		-4.76	27.01	-109.65		-8.97	0.5	-20.77
-5.22	25.97	-109.11		-8.96	0.58	-20.9		-0.29073	19.65	-94.2416		-0.204098	0.627452	-0.072951		-4.7	26.99	-109.68		-9.15	0.61	-20.53
-5.26	25.98	-109.36		-9.18	0.5	-20.87		-0.12073	19.61	-94.4916		-0.354098	0.617452	0.127049		-4.75	27.03	-109.73		-8.93	0.53	-20.97
-5.42	26.06	-109.2		-9.12	0.48	-20.66		-0.0507297	19.64	-94.3416		-0.154098	0.607452	-0.032951		-4.75	26.97	-109.73		-9.11	0.48	-20.62
-5.27	25.99	-109.13		-8.91	0.48	-20.95		-0.14073	19.69	-94.2716		-0.154098	0.467452	-0.102951		-4.78	27.07	-109.62		-9.05	0.55	-20.61
-5.36	25.97	-109.21		-9.1	0.49	-20.8		-0.25073	19.59	-94.4516		-0.284098	0.497452	0.047049		-4.85	27.11	-109.84		-8.91	0.58	-20.76
-5.31	25.98	-109.26		-8.95	0.53	-20.93		-0.0107297	19.69	-94.3916		-0.284098	0.517452	0.077049		-4.67	27.01	-109.83		-8.97	0.58	-20.66
-5.32	26	-109.32		-9.07	0.45	-20.7		-0.0907297	19.62	-94.5116		0.0159015	0.547452	-0.012951		-4.67	27.06	-109.7		-8.97	0.54	-20.6
-5.26	26.06	-109.42		-9	0.49	-20.7		-0.0407297	19.57	-94.3416		-0.124099	0.767452	-0.152951		-4.71	27.06	-109.85		-8.97	0.51	-20.73
-5.22	26.08	-109.22		-9.12	0.54	-20.71		-0.26073	19.46	-94.2916		-0.204098	0.577452	0.147049		-4.9	26.99	-109.64		-9	0.55	-20.58
-5.31	25.99	-109.35		-9.02	0.55	-20.71		0.0292703	19.57	-94.3916		-0.264098	0.607452	0.097049		-4.73	26.92	-109.8		-8.93	0.6	-20.6
-5.19	25.95	-109.08		-9.06	0.53	-20.58		-0.16073	19.57	-94.1216		-0.234098	0.597452	-0.002951		-4.81	27.08	-109.74		-8.83	0.44	-20.73
-5.26	26.1	-109.13		-9.13	0.54	-20.67		-0.24073	19.57	-94.4716		-0.0140985	0.467452	0.027049		-4.66	27.01	-109.65		-9.1	0.59	-20.53
-5.36	25.99	-109.05		-8.86	0.55	-20.62		-0.10073	19.62	-94.0916		0.0159015	0.717452	0.097049		-4.56	27.12	-109.94		-8.95	0.59	-20.58
-5.29	26.04	-109.35		-9.23	0.48	-20.7		-0.25073	19.67	-94.2616		-0.104098	0.557452	0.037049		-4.66	27.07	-109.88		-8.95	0.53	-20.55
-5.13	26.07	-109.18		-9.25	0.49	-20.86		-0.21073	19.57	-94.3516		-0.164098	0.497452	-0.232951		-4.64	27.06	-109.9		-9.07	0.48	-20.83
-5.24	26.04	-109.15		-8.98	0.41	-20.76		-0.21073	19.7	-94.3716		-0.234098	0.557452	-0.012951		-4.65	26.91	-109.83		-8.8	0.56	-20.81
-5.36	26.03	-109.17		-8.95	0.61	-20.78		-0.20073	19.61	-94.4516		-0.234098	0.607452	-0.052951		-4.69	26.93	-110.14		-8.91	0.63	-20.7
-5.26	26	-109.07		-8.87	0.45	-20.61		-0.17073	19.72	-94.0916		-0.314099	0.497452	0.217049		-4.7	27.07	-109.79		-9	0.49	-20.67
-5.39	25.94	-109.23		-8.96	0.53	-20.72		-0.16073	19.74	-94.4616		-0.314099	0.577452	-0.032951		-4.77	27.02	-109.85		-9.11	0.49	-20.67
-5.23	26.01	-109.37		-9.05	0.5	-20.58		-0.27073	19.69	-94.2116		0.0659015	0.567452	0.037049		-4.68	27.02	-110.03		-8.98	0.58	-20.76
-5.39	25.92	-109.26		-8.87	0.53	-20.86		-0.19073	19.65	-94.4016		-0.304098	0.597452	-0.052951		-4.57	27.07	-109.87		-9	0.65	-20.43
-5.24	26.05	-109		-8.85	0.5	-20.6		-0.31073	19.6	-94.4716		-0.314099	0.617452	-0.062951		-4.75	26.99	-109.83		-8.92	0.58	-20.61
-5.27	25.95	-109.2		-8.97	0.46	-20.68		-0.14073	19.65	-94.3716		0.0659015	0.527452	-0.172951		-4.72	26.91	-109.83		-8.92	0.53	-20.91
-5.43	26.09	-109.11		-9	0.5	-20.63		-0.25073	19.61	-94.4116		-0.164098	0.477452	-0.102951		-4.77	27.01	-110		-9.03	0.48	-20.75
-5.32	26.05	-109.26		-9.05	0.58	-20.7		-0.17073	19.64	-94.5016		-0.0540985	0.627452	0.027049		-4.75	26.97	-109.8		-8.83	0.5	-20.67
-5.28	26.05	-109.37		-9	0.49	-20.67		-0.24073	19.69	-94.3016		-0.134099	0.597452	-0.032951		-4.55	27.06	-109.63		-8.77	0.5	-20.66
-5.22	25.92	-109.3		-9.08	0.49	-20.65		-0.21073	19.63	-94.4416		-0.184098	0.567452	-0.002951		-4.61	27.12	-109.88		-9.08	0.39	-20.91
-5.29	26.06	-108.96		-8.93	0.5	-20.95		-0.24073	19.64	-94.4016		-0.184098	0.577452	-0.052951		-4.73	26.93	-109.85		-8.96	0.53	-20.77
-5.31	26.02	-109.16		-8.86	0.53	-20.65		-0.17073	19.65	-94.4516		-0.184098	0.557452	-0.012951		-4.71	27.02	-109.73		-9	0.53	-20.75
-5.29	26.06	-109.38		-9.01	0.61	-20.67		-0.19073	19.69	-94.3016		-0.124099	0.507452	-0.032951		-4.66	27.06	-109.88		-9	0.6	-20.77
-5.31	25.96	-108.93		-8.98	0.49	-20.83		-0.15073	19.49	-94.6716		-0.424098	0.557452	0.017049		-4.76	26.94	-110.13		-8.87	0.54	-20.81
-5.38	26.1	-109.36		-8.92	0.55	-20.71		-0.24073	19.66	-94.1516		-0.214098	0.507452	0.117049		-4.6	26.99	-109.77		-8.92	0.49	-20.75
-5.31	25.94	-109.35		-8.98	0.53	-20.73		-0.30073	19.7	-94.6416		-0.214098	0.607452	-0.062951		-4.78	27.13	-109.89		-9.07	0.48	-20.7
-5.37	26.05	-109.1		-9.06	0.49	-20.63		-0.31073	19.65	-94.6016		-0.114099	0.577452	-0.232951		-4.82	26.97	-109.68		-9.02	0.48	-20.7
-5.34	26.06	-109.01		-9.1	0.48	-20.8		-0.19073	19.54	-94.3016		-0.174098	0.517452	0.067049		-4.78	27.01	-110.05		-8.95	0.56	-20.8
-5.36	25.97	-109.26		-8.93	0.43	-20.8		-0.27073	19.51	-94.4116		-0.154098	0.477452	-0.022951		-4.71	27.02	-109.88		-8.91	0.64	-20.66
-5.29	26.01	-109.4		-9.1	0.49	-20.76		-0.14073	19.64	-94.4616		-0.324098	0.597452	0.117049		-4.82	27.11	-109.93		-9.08	0.46	-20.86
-5.21	26.15	-109.17		-9.06	0.54	-20.72		-0.25073	19.67	-94.2516		-0.324098	0.497452	-0.072951		-4.72	27.11	-109.82		-8.92	0.61	-20.76
-5.31	26.01	-109.06		-9.12	0.54	-20.73		-0.27073	19.54	-94.5016		-0.124099	0.627452	-0.112951		-4.77	26.98	-109.85		-8.91	0.65	-20.71
-5.34	26.07	-109.21		-8.95	0.48	-20.92		-0.21073	19.55	-94.5216		-0.204098	0.547452	-0.062951		-4.63	27.02	-110.25		-9.12	0.58	-20.72
-5.36	25.99	-109.25		-8.93	0.53	-20.66		-0.22073	19.64	-94.5016		-0.154098	0.597452	0.067049		-4.9	26.92	-110		-8.96	0.55	-20.85
-5.27	25.95	-109.01		-9.07	0.53	-20.65		-0.29073	19.66	-94.5216		-0.0640985	0.577452	-0.052951		-4.57	26.99	-109.74		-9.02	0.59	-20.61
-5.13	26.05	-109.12		-8.98	0.45	-20.67		-0.16073	19.59	-94.5116		-0.304098	0.617452	0.027049		-4.8	27.08	-109.88		-9.21	0.48	-20.53
[truncated: 5,205 more rows]

## Sheet: Figure 2C
Cycle 1								Cycle 2								Cycle 3
Sensor Phone				Background Phone				Sensor Phone				Background phone				Sensor Phone			Background Phone					Sampling Rate is 1 Hz
Bx	By	Bz		Bx	By	Bz		Bx	By	Bz		Bx	By	Bz		Bx	By	Bz		Bx	By	Bz
-9.33	29.1	-120.78		-9.01	0.46	-20.6		-0.11073	19.56	-94.6716		-0.164098	0.547452	-0.102951		-4.75	26.86	-110.23		-8.96	0.48	-20.9
-9.01	29.09	-120.28		-9	0.56	-20.72		-0.20073	19.65	-94.6216		-0.324098	0.497452	-0.282951		-4.76	26.82	-110.15		-8.97	0.48	-20.92
-9.08	28.89	-119.96		-9.06	0.5	-20.78		-0.17073	19.72	-94.7216		-0.124099	0.527452	-0.072951		-4.86	26.81	-109.99		-8.98	0.55	-20.73
-8.88	28.75	-119.57		-9.08	0.44	-20.8		-0.26073	19.6	-94.6716		-0.0140985	0.517452	-0.272951		-4.31	26.48	-109.27		-9.18	0.5	-20.57
-8.59	28.6	-119.2		-8.88	0.45	-20.53		0.0292703	19.59	-94.9016		-0.124099	0.597452	-0.372951		-4.7	26.94	-110.27		-9.03	0.46	-20.87
-8.59	28.61	-119.08		-9	0.5	-20.91		-0.24073	19.56	-94.6116		-0.154098	0.547452	-0.272951		-4.63	26.77	-109.69		-8.96	0.49	-20.77
-8.48	28.57	-118.9		-9.11	0.55	-20.7		-0.11073	19.67	-94.6416		-0.134099	0.497452	-0.112951		-4.53	26.76	-109.94		-8.88	0.61	-20.71
-8.54	28.55	-118.63		-8.98	0.46	-20.75		-0.0507297	19.61	-94.6116		-0.184098	0.667452	-0.072951		-4.73	26.69	-110.03		-9.13	0.51	-20.77
-8.52	28.6	-118.81		-9.05	0.48	-20.61		-0.21073	19.6	-94.6516		-0.164098	0.617452	0.027049		-8.16	29.41	-119.8		-8.95	0.45	-20.56
-8.31	28.47	-118.73		-8.98	0.54	-20.78		-0.17073	19.73	-94.6416		-0.284098	0.507452	-0.022951		-7.82	29.34	-119.63		-9.06	0.34	-20.91
-8.52	28.53	-118.47		-9	0.46	-20.62		-0.15073	19.59	-94.7616		-0.104098	0.447452	-0.312951		-7.98	29.23	-119.73		-8.85	0.53	-20.73
-8.56	28.5	-118.67		-8.93	0.54	-20.65		-0.19073	19.57	-94.7416		-0.0840985	0.567452	-0.062951		-8.79	29.84	-121.52		-9.11	0.4	-20.77
-8.41	28.44	-118.57		-9	0.45	-20.68		-0.19073	19.61	-94.7016		-0.0840985	0.507452	-0.062951		-8.61	29.73	-120.84		-9.07	0.44	-20.8
-8.33	28.46	-118.66		-9.16	0.51	-20.71		-0.25073	19.59	-94.8016		-0.134099	0.607452	-0.102951		-8.4	29.48	-120.43		-9.02	0.44	-20.77
-8.41	28.45	-118.63		-9.01	0.53	-20.82		-0.26073	19.63	-94.7516		-0.124099	0.507452	-0.102951		-8.22	29.48	-120.17		-9.13	0.56	-20.71
-8.58	28.46	-118.48		-9.07	0.55	-20.56		-0.20073	19.66	-94.7416		-0.164098	0.527452	-0.272951		-8.38	29.49	-120.18		-9.22	0.45	-20.73
-8.61	28.49	-118.46		-9.15	0.56	-20.68		-0.21073	19.7	-94.7116		-0.104098	0.697452	-0.172951		-4.61	25.92	-110.68		-9.08	0.44	-20.81
-8.48	28.49	-118.47		-9	0.56	-20.75		-0.19073	19.67	-94.6416		-0.204098	0.567452	-0.012951		-5.26	27.72	-109.29		-8.96	0.45	-20.96
-8.49	28.55	-118.4		-8.98	0.6	-20.71		-0.17073	19.61	-94.6116		-0.174098	0.507452	-0.132951		-5	26.73	-110.53		-9.02	0.48	-20.62
-8.51	28.45	-118.46		-8.72	0.68	-20.75		-0.11073	19.64	-94.5716		-0.164098	0.627452	-0.292951		-4.17	25.49	-109.29		-8.96	0.51	-20.82
-8.48	28.55	-118.73		-9.02	0.54	-20.63		-0.24073	19.55	-94.6916		-0.134099	0.477452	-0.172951		-4.85	26.87	-110		-9.06	0.44	-20.82
-8.44	28.46	-118.63		-9.07	0.6	-20.83		-0.15073	19.65	-94.6416		-0.274098	0.517452	-0.272951		-4.93	26.83	-110.15		-9.03	0.45	-20.87
-6.03	26.45	-112.2		-8.98	0.55	-20.77		-0.16073	19.66	-94.6916		-0.174098	0.517452	-0.102951		-5.01	26.86	-109.99		-8.97	0.53	-20.73
-5.34	26.12	-109.58		-8.98	0.5	-20.77		-0.11073	19.6	-94.8416		-0.0340985	0.477452	-0.082951		-4.81	26.86	-110.1		-8.98	0.48	-20.9
-5.43	25.97	-108.92		-8.92	0.54	-20.73		-0.25073	19.67	-94.6016		-0.224099	0.547452	-0.062951		-4.76	26.97	-109.98		-8.92	0.43	-20.85
-6.57	28.25	-111.27		-9.01	0.56	-20.77		-0.21073	19.67	-94.6716		-0.154098	0.547452	-0.272951		-4.76	26.89	-110.08		-8.9	0.55	-20.61
-5.24	26.22	-109.58		-8.95	0.45	-20.71		-0.40073	19.64	-94.7916		-0.0640985	0.467452	-0.172951		-4.83	26.87	-109.84		-8.98	0.56	-20.92
-5.27	26.24	-109.63		-9.03	0.56	-20.82		-0.44073	19.76	-94.7016		-0.324098	0.517452	-0.292951		-4.81	26.82	-110.05		-9.02	0.4	-20.72
-5.23	26.16	-109.33		-9.02	0.44	-20.83		-0.26073	19.69	-94.5416		-0.184098	0.607452	-0.032951		-4.8	26.81	-109.85		-8.96	0.45	-20.63
-5.33	26.21	-109.26		-8.98	0.6	-20.88		-0.44073	19.67	-94.7116		-0.234098	0.597452	-0.062951		-4.83	26.82	-109.94		-9.03	0.58	-20.75
-5.19	26.1	-109.4		-9.13	0.41	-20.73		-0.37073	19.75	-94.4216		-0.164098	0.567452	-0.302951		-4.7	26.89	-109.7		-9.18	0.44	-20.72
-5.16	26.19	-109.33		-9.02	0.45	-20.78		-0.16073	19.7	-94.6016		-0.0340985	0.577452	-0.132951		-4.67	26.89	-109.94		-8.96	0.44	-20.87
-5.07	26.07	-109.31		-9.01	0.45	-20.71		-0.26073	19.64	-94.7916		-0.304098	0.597452	-0.112951		-4.76	26.82	-109.78		-8.93	0.36	-20.71
-5.22	26.14	-109.16		-9.07	0.53	-20.72		-0.25073	19.7	-94.7016		-0.214098	0.527452	-0.132951		-4.73	26.81	-109.77		-8.98	0.54	-20.75
-5.36	26.06	-109.01		-8.93	0.48	-20.8		-0.17073	19.71	-94.3716		-0.134099	0.647452	-0.072951		-4.81	26.76	-109.95		-8.97	0.43	-20.8
-5.18	26.1	-109.26		-8.97	0.45	-20.85		-0.0607297	19.72	-94.7516		-0.164098	0.507452	-0.202951		-4.75	26.72	-109.7		-8.92	0.38	-20.78
-5.12	26.14	-109.35		-9.01	0.59	-20.82		-0.0707297	19.75	-94.6916		-0.114099	0.477452	-0.272951		-4.7	26.76	-109.55		-8.98	0.56	-20.8
-5.22	26.11	-109.15		-8.92	0.59	-20.87		-0.17073	19.68	-94.7616		-0.184098	0.577452	-0.112951		-4.58	26.72	-109.67		-8.95	0.6	-20.76
-5.13	25.96	-108.92		-8.78	0.56	-20.76		-0.0607297	19.73	-94.7116		-0.134099	0.467452	-0.212951		-4.7	26.67	-109.72		-9.12	0.43	-21
-5.13	26.09	-109.11		-9.11	0.45	-20.82		-0.14073	19.68	-94.5616		-0.134099	0.657452	-0.312951		-4.75	26.73	-109.59		-9.07	0.34	-20.71
-5.23	26.11	-109.08		-8.85	0.58	-20.7		-0.14073	19.61	-94.7616		-0.234098	0.627452	-0.112951		-4.64	26.76	-109.64		-9.01	0.44	-20.58
-5.36	26.09	-109.07		-9.08	0.59	-20.62		-0.34073	19.68	-94.6516		-0.114099	0.607452	-0.172951		-4.71	26.68	-109.54		-9.06	0.5	-20.98
-5.16	26.11	-108.95		-8.96	0.45	-20.77		-0.32073	19.7	-94.6616		-0.174098	0.557452	-0.172951		-4.65	26.82	-109.62		-9.03	0.51	-20.86
-5.26	26.22	-109.01		-9.12	0.43	-20.77		-0.19073	19.7	-94.7616		-0.274098	0.467452	-0.322951		-4.88	26.68	-109.47		-8.92	0.43	-20.61
-5.12	26.06	-108.9		-9.03	0.48	-20.77		0.10927	19.14	-94.3516		-0.364098	0.617452	-0.272951		-4.65	26.67	-109.54		-9.03	0.45	-20.88
-5.24	26.1	-108.63		-8.85	0.51	-20.6		-1.89073	21.1	-100.172		-0.164098	0.607452	-0.082951		-4.6	26.83	-109.42		-9.21	0.41	-21.03
-5.12	26.07	-108.66		-9.1	0.39	-20.67		-2.87073	21.95	-102.862		-0.264098	0.577452	-0.252951		-4.83	26.64	-109.24		-9.07	0.33	-20.7
-5.23	26.01	-108.82		-9.03	0.54	-20.66		-2.85073	21.84	-102.612		-0.274098	0.597452	-0.132951		-4.6	26.68	-109.27		-9.06	0.5	-20.75
-5.14	25.94	-108.65		-9.08	0.53	-20.61		-3.17073	22.04	-103.422		-0.134099	0.617452	-0.112951		-4.63	26.63	-109.42		-9.13	0.5	-20.87
-5.06	26.14	-108.68		-9.06	0.55	-20.8		-5.22073	23.69	-108.892		-0.154098	0.547452	-0.072951		-4.7	26.69	-109.2		-9.1	0.49	-20.82
-5.16	25.93	-108.51		-8.96	0.56	-20.9		-4.79073	23.17	-107.762		-0.134099	0.497452	-0.152951		-4.67	26.62	-109.2		-9.02	0.35	-20.87
-5.33	26.05	-108.52		-9	0.55	-20.61		-4.27073	22.85	-106.122		-0.154098	0.427452	-0.222951		-4.62	26.59	-109.37		-9	0.39	-20.95
-5.36	26.32	-108.93		-9.02	0.51	-20.7		-3.94073	22.59	-105.172		-0.0840985	0.597452	-0.212951		-4.62	26.59	-109.03		-9.21	0.43	-20.87
-5.13	26.61	-109.61		-8.95	0.49	-20.7		-3.65073	22.37	-104.602		-0.214098	0.577452	-0.072951		-4.5	26.54	-109.29		-9.18	0.54	-20.85
-5.14	26.71	-109.43		-9.08	0.5	-20.75		-3.39073	22.34	-104.262		-0.164098	0.477452	-0.122951		-4.55	26.64	-109.23		-8.98	0.54	-20.75
-5.58	25.93	-109		-9.01	0.43	-20.63		-3.39073	22.34	-104.162		-0.0840985	0.607452	-0.182951		-4.52	26.61	-109.14		-8.91	0.45	-20.88
-5.62	26	-109.16		-9.06	0.48	-20.71		-3.49073	22.2	-104.452		-0.104098	0.557452	-0.232951		-4.43	26.64	-109.14		-9.07	0.55	-20.62
-5.42	25.81	-109.21		-9.1	0.54	-20.87		-3.44073	22.18	-103.952		-0.184098	0.627452	-0.152951		-4.57	26.53	-109.33		-9.03	0.54	-20.82
-5.73	26.02	-109.03		-9	0.43	-20.9		-3.47073	22.29	-104.252		-0.0840985	0.527452	-0.062951		-4.58	26.66	-108.8		-9.15	0.43	-20.67
-5.42	25.84	-108.97		-9.13	0.51	-20.77		-3.45073	22.21	-104.002		-0.234098	0.617452	-0.132951		-4.63	26.53	-109.1		-8.93	0.4	-20.82
-5.42	25.7	-109.43		-9	0.55	-20.86		-3.35073	22.23	-103.962		-0.214098	0.527452	-0.222951		-4.56	26.58	-108.97		-8.87	0.54	-20.67
-5.46	25.77	-109.31		-9.07	0.43	-20.92		-3.39073	22.19	-104.172		-0.304098	0.547452	-0.302951		-4.57	26.57	-108.79		-9.08	0.48	-20.9
-5.41	25.86	-109.25		-8.85	0.58	-20.82		-3.34073	22.13	-104.002		-0.174098	0.617452	-0.332951		-4.48	26.64	-109.09		-9.05	0.49	-20.88
-5.32	25.8	-108.97		-9.07	0.55	-20.83		-3.25073	22.21	-104.302		-0.124099	0.507452	-0.122951		-4.53	26.51	-108.9		-9.12	0.58	-20.82
-5.39	25.8	-109.25		-9.03	0.46	-20.8		-3.31073	22.23	-103.962		-0.264098	0.557452	-0.082951		-4.42	26.51	-108.98		-9.17	0.49	-20.85
-5.43	25.68	-109.05		-9.08	0.54	-20.68		-3.54073	22.19	-104.092		-0.124099	0.457452	-0.182951		-4.51	26.54	-108.7		-9	0.41	-20.77
-5.43	25.71	-108.95		-8.93	0.49	-20.61		-3.41073	22.33	-104.142		-0.0640985	0.557452	-0.062951		-4.45	26.59	-108.89		-8.98	0.51	-20.78
-5.34	25.75	-108.96		-8.92	0.5	-20.76		-3.34073	22.21	-104.072		-0.114099	0.617452	0.067049		-4.52	26.56	-108.82		-8.98	0.51	-20.71
-5.41	25.8	-109.07		-8.88	0.45	-20.87		-3.51073	22.21	-104.052		-0.174098	0.427452	-0.162951		-4.55	26.56	-108.73		-9.06	0.54	-20.72
-5.29	25.71	-108.52		-8.92	0.5	-20.71		-3.56073	22.24	-104.122		-0.0840985	0.507452	-0.222951		-4.5	26.56	-108.75		-9.06	0.46	-20.83
-5.27	25.7	-108.67		-8.95	0.5	-20.77		-3.39073	22.25	-104.152		0.0159015	0.617452	-0.122951		-4.56	26.49	-108.59		-9.03	0.48	-20.78
-5.39	25.71	-108.63		-9.02	0.53	-20.62		-3.49073	22.33	-104.052		-0.254098	0.667452	-0.302951		-4.5	26.57	-108.67		-9.03	0.4	-20.75
-5.18	25.78	-108.68		-9.17	0.5	-20.63		-3.26073	22.15	-103.572		-0.224099	0.567452	0.017049		-4.47	26.49	-108.78		-9.06	0.55	-20.85
-5.27	25.7	-108.62		-9.03	0.53	-20.68		-2.72073	21.76	-102.362		-0.0840985	0.567452	-0.132951		-4.51	26.53	-108.33		-8.91	0.55	-20.62
-5.37	25.64	-108.61		-8.95	0.49	-20.63		-1.62073	20.88	-99.0016		-0.174098	0.647452	-0.062951		-4.37	26.48	-108.35		-9	0.45	-20.73
-5.54	25.71	-108.62		-8.87	0.55	-20.73		-0.75073	19.87	-95.7516		-0.124099	0.617452	-0.122951		-4.3	26.51	-108.39		-9.18	0.56	-20.67
-5.41	25.66	-108.71		-8.97	0.6	-20.85		-1.69073	20.19	-99.2616		-0.204098	0.647452	-0.152951		-4.42	26.48	-108.32		-9.06	0.53	-20.77
-5.37	25.64	-108.53		-9.01	0.53	-20.7		-0.79073	19.64	-96.4416		-0.0840985	0.547452	-0.162951		-4.48	26.43	-108.48		-9	0.55	-20.67
-5.37	25.65	-108.57		-8.97	0.4	-20.72		-0.30073	19.15	-95.1216		-0.174098	0.507452	-0.082951		-4.37	26.44	-108.42		-9.05	0.49	-20.87
-5.22	25.65	-108.53		-9.03	0.53	-20.75		-0.59073	19.56	-95.8216		-0.104098	0.647452	-0.012951		-4.17	26.44	-108.5		-9.22	0.51	-20.88
-5.24	25.63	-108.41		-8.98	0.51	-20.82		-0.39073	19.39	-95.4016		-0.284098	0.647452	-0.272951		-4.21	26.46	-108.37		-9.06	0.44	-20.68
-5.21	25.65	-108.35		-8.86	0.53	-20.67		-0.42073	19.39	-95.5116		-0.0840985	0.557452	-0.182951		-4.47	26.29	-108.22		-8.97	0.48	-20.7
-5.26	25.7	-108.53		-8.85	0.46	-20.85		-0.40073	19.43	-95.1716		-0.124099	0.567452	-0.212951		-4.26	26.41	-108.45		-9.16	0.56	-20.75
-5.22	25.51	-108.36		-9.12	0.53	-20.72		-0.32073	19.4	-95.2016		-0.104098	0.557452	-0.172951		-4.47	26.38	-108.1		-9	0.5	-20.83
-5.27	25.64	-108.17		-8.87	0.44	-20.56		-0.41073	19.4	-95.2216		-0.114099	0.617452	-0.232951		-4.21	26.27	-107.89		-9.06	0.44	-20.68
-4.92	25.35	-108.23		-8.97	0.49	-20.76		-0.36073	19.36	-95.0516		-0.224099	0.627452	-0.202951		-4.26	26.31	-108.12		-9.05	0.58	-20.9
-5.01	25.36	-108.13		-8.83	0.55	-20.83		-0.27073	19.25	-95.3116		0.0359015	0.577452	-0.112951		-4.31	26.36	-108.11		-8.93	0.5	-20.92
-5.08	25.49	-108.17		-9.11	0.51	-20.82		-0.46073	19.39	-94.9916		-0.254098	0.647452	-0.272951		-4.38	26.32	-108.08		-9.05	0.58	-20.53
-5.06	25.44	-108.21		-9.07	0.46	-20.78		-0.37073	19.31	-95.0416		-0.154098	0.597452	-0.282951		-4.36	26.34	-108.05		-9.13	0.58	-20.92
-5.14	25.51	-108.06		-9.12	0.49	-21.01		-0.22073	19.25	-94.9916		-0.364098	0.557452	-0.372951		-4.22	26.23	-107.84		-8.95	0.53	-20.72
-5.16	25.53	-108.18		-8.81	0.48	-20.73		-0.41073	19.36	-94.9516		-0.214098	0.597452	-0.212951		-4.26	26.32	-107.69		-9.11	0.6	-20.97
-5.04	25.46	-107.97		-8.96	0.48	-20.72		-0.46073	19.28	-94.7516		-0.224099	0.627452	-0.112951		-4.21	26.19	-107.67		-9	0.56	-20.76
-5.07	25.54	-107.96		-9.07	0.39	-20.63		-0.30073	19.19	-95.0916		-0.234098	0.497452	-0.182951		-4.2	26.22	-107.83		-9.11	0.51	-20.73
-5.26	25.44	-108.02		-8.91	0.53	-20.85		-0.35073	19.27	-94.8516		-0.134099	0.497452	-0.072951		-4.35	26.16	-107.73		-9.11	0.45	-20.83
-5.22	25.38	-108.01		-9.01	0.51	-20.65		-0.42073	19.24	-94.6616		-0.314099	0.597452	-0.312951		-4.2	26.28	-107.82		-9.03	0.59	-20.8
-4.96	25.41	-107.92		-9.08	0.4	-20.93		-0.34073	19.23	-94.9716		-0.184098	0.527452	-0.162951		-4.2	26.26	-107.59		-9.12	0.56	-20.63
-5.13	25.46	-108		-8.95	0.51	-20.96		-0.16073	19.21	-94.6016		-0.214098	0.547452	-0.212951		-4.22	26.21	-107.82		-9.02	0.59	-20.87
-5.17	25.41	-107.75		-9.18	0.46	-20.73		-0.26073	19.18	-94.6416		-0.354098	0.627452	-0.122951		-4.25	26.19	-107.78		-9.16	0.4	-20.76
-4.96	25.45	-107.86		-9.02	0.39	-20.85		-0.19073	19.19	-94.6616		-0.274098	0.597452	-0.022951		-4.17	26.23	-107.67		-9.1	0.55	-20.51
-5.09	25.29	-107.9		-8.95	0.48	-20.65		-0.11073	19.16	-94.4916		-0.184098	0.627452	-0.232951		-4.17	26.17	-107.57		-9.02	0.48	-20.78
-4.93	25.41	-107.53		-9	0.54	-20.7		-0.15073	19.19	-94.5616		-0.164098	0.647452	-0.012951		-4.1	26.18	-107.43		-8.93	0.45	-20.76
-4.96	25.36	-107.48		-9.08	0.48	-20.82		-0.25073	19.26	-94.7416		-0.114099	0.647452	-0.182951		-4.21	26.24	-107.45		-8.93	0.48	-20.73
-4.92	25.34	-107.35		-8.96	0.54	-20.66		-0.16073	19.23	-94.6016		-0.204098	0.647452	-0.262951		-4.11	26.18	-107.47		-8.98	0.53	-20.87
-4.97	25.36	-107.56		-8.95	0.51	-20.88		-0.11073	19.31	-94.5516		-0.104098	0.617452	-0.222951		-4.13	26.22	-107.39		-8.87	0.55	-20.81
-4.98	25.31	-107.51		-8.88	0.49	-20.53		-0.11073	19.22	-94.3616		-0.224099	0.677452	-0.152951		-4.1	26.13	-107.5		-8.93	0.5	-20.96
-5.09	25.21	-107.53		-9	0.55	-20.72		-0.12073	19.17	-94.2616		-0.254098	0.577452	-0.282951		-4.2	26.16	-107.33		-9	0.51	-20.85
-4.93	25.3	-107.43		-8.95	0.55	-20.76		-0.16073	19.06	-94.1216		-0.134099	0.627452	-0.222951		-4.18	26.22	-107.33		-9.02	0.55	-20.67
-4.89	25.16	-107.42		-8.93	0.5	-20.68		-0.14073	19.19	-94.2616		-0.104098	0.547452	-0.132951		-4.11	26.08	-107.27		-8.95	0.6	-20.63
-4.87	25.31	-107.37		-8.86	0.5	-20.87		-0.11073	19.24	-94.2216		-0.0740985	0.507452	-0.162951		-4.11	26.21	-107.28		-8.98	0.5	-20.85
-4.93	25.3	-107.28		-9.13	0.39	-20.66		-0.10073	19.2	-94.1916		-0.164098	0.557452	-0.162951		-4.24	26.16	-107.09		-9.01	0.56	-20.72
-4.97	25.25	-107.36		-8.98	0.46	-20.78		-0.24073	19.3	-94.1116		-0.164098	0.627452	-0.202951		-4.07	26.09	-106.99		-9.1	0.54	-20.75
-4.84	25.2	-106.91		-8.97	0.53	-20.85		-0.19073	19.15	-94.2916		-0.0740985	0.567452	-0.122951		-4.11	26.08	-106.87		-9.1	0.51	-20.86
-4.96	25.09	-107.35		-8.75	0.48	-20.78		-0.22073	19.24	-93.8916		0.0359015	0.647452	-0.322951		-4	26.07	-107.07		-8.98	0.48	-20.91
-4.87	25.16	-107.35		-8.9	0.34	-20.73		-0.26073	19.24	-94.3716		-0.254098	0.607452	-0.182951		-4.02	26.02	-106.95		-8.98	0.58	-20.67
-4.86	24.99	-107.2		-8.91	0.49	-20.77		0.0392703	19.78	-93.7016		-0.224099	0.727452	-0.132951		-4	26.13	-106.86		-9.12	0.46	-20.62
-5.02	25.11	-107.05		-9.06	0.45	-20.77		-0.61073	19.5	-93.8716		-0.264098	0.577452	0.027049		-3.96	25.92	-106.59		-8.86	0.53	-20.68
-4.93	25.21	-106.97		-8.88	0.39	-20.71		-0.37073	19.43	-94.3116		-0.0740985	0.577452	-0.132951		-4.01	25.96	-106.82		-8.97	0.5	-20.81
-4.86	25.1	-106.98		-8.88	0.43	-20.83		-0.30073	19.34	-94.2716		-0.134099	0.677452	-0.102951		-4.06	25.92	-106.79		-9.02	0.43	-20.56
-4.83	25.12	-106.96		-8.96	0.45	-20.65		-0.35073	19.21	-94.2916		-0.264098	0.567452	-0.272951		-4.06	25.96	-106.69		-9	0.45	-20.76
-4.91	25.1	-106.8		-8.9	0.55	-20.52		-0.35073	19.34	-94.2116		-0.0340985	0.507452	-0.032951		-4	26.01	-106.59		-8.93	0.54	-20.68
-4.82	24.97	-106.86		-8.98	0.49	-20.76		-0.29073	19.26	-94.3416		0.0259015	0.647452	-0.252951		-3.92	25.93	-106.84		-8.88	0.48	-20.91
-4.86	25.17	-106.93		-8.87	0.55	-20.66		-0.37073	19.29	-94.2516		-0.0640985	0.667452	-0.002951		-3.88	25.96	-106.72		-9.01	0.51	-20.72
-4.78	25.21	-106.92		-9	0.46	-20.7		-0.36073	19.28	-94.0716		-0.0340985	0.577452	0.037049		-4.01	25.91	-106.62		-9.01	0.39	-20.63
-4.78	25.14	-106.81		-9.15	0.5	-20.72		-0.35073	19.2	-93.9216		-0.0740985	0.617452	-0.212951		-3.88	25.92	-106.48		-8.95	0.48	-20.77
-4.81	25.19	-106.56		-8.91	0.49	-20.7		-0.39073	19.42	-93.8616		-0.154098	0.627452	-0.152951		-4.1	25.76	-106.42		-8.96	0.56	-20.65
-4.79	25.05	-106.73		-8.97	0.45	-20.8		0.14927	19.82	-93.6716		-0.204098	0.627452	-0.072951		-3.9	25.79	-106.62		-9.03	0.56	-20.48
-4.81	25.1	-106.68		-8.83	0.5	-20.95		-0.0607297	19.85	-93.6116		-0.164098	0.607452	0.047049		-3.85	25.81	-106.55		-8.88	0.51	-20.73
-4.68	25.04	-106.58		-9.07	0.45	-20.7		0.35927	19.65	-93.6116		-0.254098	0.597452	-0.062951		-3.92	25.79	-106.4		-8.85	0.41	-20.67
-4.78	25.07	-106.41		-8.86	0.44	-20.81		0.18927	19.45	-93.2516		-0.184098	0.727452	-0.222951		-3.87	25.81	-106.39		-9.02	0.5	-20.62
-4.69	24.94	-106.32		-9.07	0.41	-20.81		0.19927	19.47	-93.1416		-0.264098	0.617452	-0.152951		-3.8	25.83	-106.24		-8.88	0.43	-20.67
-4.83	25.01	-106.46		-8.97	0.41	-20.71		0.34927	19.36	-93.2216		-0.124099	0.477452	-0.132951		-3.88	25.81	-106.14		-9.15	0.39	-20.73
-4.82	24.94	-106.2		-9.01	0.43	-20.9		0.0292703	19.4	-92.9516		-0.284098	0.607452	-0.252951		-3.71	25.71	-106.23		-8.9	0.44	-20.77
-4.68	25.02	-106.23		-8.91	0.54	-20.65		0.23927	19.2	-93.0016		-0.254098	0.527452	-0.182951		-3.68	25.71	-106.34		-9.13	0.48	-20.52
-4.79	25.01	-106.01		-8.95	0.55	-20.96		0.34927	19.23	-92.9716		-0.224099	0.617452	-0.372951		-3.87	25.82	-106.05		-8.87	0.65	-20.75
-4.74	25	-106.05		-8.95	0.46	-20.65		0.28927	19.2	-92.9916		-0.0840985	0.517452	-0.222951		-3.88	25.79	-106.07		-9.06	0.45	-20.66
-4.54	25.07	-106.18		-9	0.43	-20.83		0.15927	19.16	-92.8916		-0.134099	0.597452	-0.102951		-3.87	25.78	-106.05		-8.96	0.4	-21.01
-4.59	24.99	-105.91		-9.03	0.49	-20.78		0.33927	19.11	-93.1016		-0.214098	0.607452	-0.052951		-3.78	25.69	-105.99		-8.97	0.54	-20.76
-4.62	24.97	-105.93		-9.05	0.69	-20.72		0.23927	19.19	-93.0216		-0.434098	0.567452	-0.052951		-3.76	25.58	-106.2		-9	0.54	-20.61
-4.62	24.9	-106.16		-9.05	0.58	-20.72		0.34927	19.17	-92.7916		-0.154098	0.617452	-0.132951		-3.85	25.66	-106.08		-9.15	0.48	-20.75
-4.54	24.84	-105.77		-9.05	0.44	-20.7		0.25927	19.09	-92.7116		-0.114099	0.567452	-0.232951		-3.78	25.67	-105.97		-9.21	0.43	-20.63
-4.47	24.92	-105.76		-8.88	0.43	-20.68		0.25927	19.18	-92.7016		-0.284098	0.527452	-0.162951		-3.71	25.62	-105.92		-8.95	0.46	-20.62
-4.53	24.91	-105.98		-8.88	0.54	-20.88		0.13927	19.14	-92.4416		-0.124099	0.557452	0.037049		-3.67	25.69	-105.75		-9.05	0.49	-20.76
-4.58	24.95	-105.75		-8.96	0.5	-20.62		0.22927	19.04	-92.7116		-0.174098	0.527452	-0.052951		-3.72	25.62	-105.85		-8.85	0.43	-20.92
-4.52	24.84	-105.7		-8.92	0.48	-20.78		0.15927	19.06	-92.7416		-0.254098	0.567452	0.017049		-3.82	25.63	-105.78		-8.92	0.53	-20.65
-4.51	24.79	-105.82		-8.95	0.39	-20.71		0.24927	19.1	-92.6416		-0.254098	0.597452	-0.072951		-3.68	25.63	-105.7		-9.03	0.58	-20.72
-4.37	24.77	-105.68		-8.92	0.46	-20.86		0.19927	18.96	-92.5916		-0.264098	0.547452	-0.212951		-3.7	25.64	-105.69		-9.01	0.5	-20.67
-4.48	24.86	-105.87		-8.91	0.46	-20.7		0.32927	19	-92.4416		-0.0040985	0.557452	-0.162951		-3.58	25.58	-105.33		-8.86	0.4	-20.75
-4.56	24.84	-105.55		-8.83	0.44	-20.6		0.28927	19.05	-92.4516		-0.184098	0.547452	-0.272951		-3.67	25.42	-105.63		-9.18	0.48	-20.78
-4.32	24.77	-105.76		-9.07	0.39	-20.72		0.24927	18.95	-92.5516		-0.354098	0.577452	-0.082951		-3.55	25.62	-105.38		-9.07	0.55	-20.68
-4.33	24.8	-105.56		-9.01	0.41	-20.61		0.37927	18.94	-92.1516		-0.204098	0.577452	-0.122951		-3.52	25.58	-105.57		-8.98	0.53	-20.88
-4.36	24.79	-105.57		-9.1	0.45	-20.75		0.33927	18.97	-92.3616		-0.214098	0.577452	-0.162951		-3.66	25.57	-105.49		-8.88	0.55	-20.65
-4.47	24.72	-105.4		-9.01	0.49	-20.88		0.38927	18.99	-92.2016		-0.214098	0.527452	-0.262951		-3.71	25.49	-105.14		-8.97	0.6	-20.67
-4.41	24.75	-105.41		-8.95	0.46	-20.68		0.30927	18.96	-92.5016		-0.254098	0.497452	-0.182951		-3.68	25.57	-105.38		-9.1	0.48	-20.55
-4.31	24.82	-105.17		-8.95	0.39	-20.63		0.27927	18.9	-92.2516		-0.0340985	0.607452	-0.402951		-3.57	25.48	-105.15		-8.97	0.51	-20.81
-4.33	24.82	-105.37		-9.01	0.44	-20.68		0.33927	18.86	-92.1516		-0.204098	0.477452	0.037049		-3.63	25.54	-105.12		-9.12	0.44	-20.85
-4.18	24.62	-105.25		-8.9	0.51	-20.86		0.44927	18.99	-91.9916		-0.184098	0.577452	0.077049		-3.58	25.56	-105.25		-9	0.54	-20.65
-4.27	24.76	-105.25		-8.81	0.53	-20.71		0.38927	18.97	-91.9616		-0.164098	0.597452	-0.102951		-3.66	25.52	-105.27		-8.93	0.49	-20.63
-4.19	24.64	-105.17		-9.05	0.56	-20.77		0.37927	18.99	-92.0716		-0.164098	0.607452	-0.012951		-3.6	25.46	-105.15		-8.95	0.46	-20.67
-4.13	24.74	-105.25		-9.01	0.54	-20.53		0.52927	18.97	-92.1016		-0.224099	0.557452	-0.052951		-3.46	25.41	-105.32		-9.13	0.43	-20.72
-4.19	24.61	-105.07		-8.97	0.41	-20.65		0.25927	18.9	-91.9516		-0.154098	0.557452	-0.302951		-3.62	25.47	-105.04		-9.03	0.46	-20.78
-4.07	24.71	-105.01		-9.1	0.5	-20.65		0.32927	18.92	-91.8216		-0.104098	0.627452	-0.262951		-3.58	25.27	-105.09		-9.03	0.43	-20.76
-4.18	24.6	-105.13		-8.92	0.53	-20.78		0.44927	18.87	-91.8216		-0.254098	0.607452	-0.072951		-3.62	25.36	-104.98		-8.9	0.44	-20.83
-4.28	24.69	-105.01		-9.02	0.51	-20.76		0.38927	18.87	-91.8216		-0.184098	0.617452	0.087049		-3.67	25.49	-104.94		-9.06	0.46	-20.72
-4.18	24.67	-104.92		-8.93	0.45	-20.8		0.30927	18.81	-91.8116		-0.224099	0.657452	-0.052951		-3.56	25.42	-105.05		-9.11	0.56	-20.82
-4.21	24.59	-104.87		-8.82	0.51	-20.78		0.43927	18.77	-91.6016		-0.184098	0.567452	-0.262951		-3.37	25.34	-104.94		-9.05	0.55	-20.81
-4.22	24.55	-104.62		-8.93	0.6	-20.63		0.37927	18.77	-91.8116		-0.0840985	0.517452	-0.162951		-3.63	25.33	-104.97		-8.97	0.43	-20.87
-4.24	24.56	-104.8		-8.96	0.54	-20.77		0.53927	18.77	-91.5216		0.0759015	0.607452	-0.132951		-3.56	25.26	-104.7		-9.11	0.5	-20.75
-4.19	24.56	-104.61		-8.95	0.41	-20.85		0.40927	18.81	-91.4916		-0.234098	0.717452	-0.262951		-3.47	25.28	-104.62		-9.03	0.51	-20.86
-4.21	24.49	-104.63		-9.06	0.48	-20.73		0.53927	18.7	-91.7216		-0.214098	0.557452	-0.052951		-3.52	25.39	-104.79		-8.82	0.54	-20.65
-4.14	24.5	-104.81		-8.95	0.59	-20.65		0.62927	18.76	-91.5916		-0.0340985	0.577452	-0.032951		-3.55	25.31	-104.68		-8.86	0.54	-20.7
-4.13	24.54	-104.71		-9.03	0.46	-20.73		0.59927	18.76	-91.5616		-0.124099	0.557452	-0.132951		-3.4	25.33	-104.62		-8.81	0.53	-20.82
-4.14	24.45	-104.62		-9.03	0.51	-20.63		0.62927	18.71	-91.5216		-0.274098	0.627452	-0.272951		-3.55	25.39	-104.62		-9.1	0.54	-20.8
-4.07	24.54	-104.23		-9.2	0.48	-20.81		0.50927	18.66	-91.4216		-0.184098	0.577452	-0.182951		-3.48	25.32	-104.6		-8.85	0.5	-20.81
-4.01	24.59	-104.45		-9.02	0.44	-20.87		0.57927	18.72	-91.2016		-0.214098	0.557452	-0.182951		-3.4	25.27	-104.38		-8.82	0.4	-20.78
-4.09	24.39	-104.33		-9.02	0.44	-20.53		0.49927	18.77	-91.3616		-0.0840985	0.477452	-0.322951		-3.47	25.06	-104.29		-9.05	0.51	-20.68
-4.08	24.38	-104.4		-8.91	0.38	-20.73		0.53927	18.7	-91.1916		-0.264098	0.617452	-0.152951		-3.5	25.24	-104.5		-9.03	0.36	-20.77
-4.03	24.37	-104.31		-8.98	0.43	-20.88		0.57927	18.67	-91.4116		-0.104098	0.667452	-0.152951		-3.35	25.26	-104.29		-9.13	0.5	-20.6
-3.94	24.32	-104.35		-9.07	0.58	-20.72		0.47927	18.59	-91.2616		-0.234098	0.657452	-0.082951		-3.28	25.11	-104.33		-9.05	0.51	-20.73
-3.99	24.36	-103.96		-9.11	0.51	-20.7		0.60927	18.57	-91.1416		-0.234098	0.547452	-0.262951		-3.5	25.12	-104.13		-9.13	0.44	-20.76
-4.02	24.49	-104.18		-8.91	0.53	-20.67		0.58927	18.55	-91.3516		-0.0740985	0.547452	0.017049		-3.46	24.98	-104.22		-8.87	0.4	-20.81
-4.11	24.38	-104.02		-8.97	0.53	-20.55		0.60927	18.6	-91.1516		-0.104098	0.617452	-0.162951		-3.45	25.12	-104.1		-8.97	0.4	-20.81
-4.13	24.39	-104.11		-8.9	0.54	-20.46		0.79927	18.64	-90.9516		-0.414098	0.647452	-0.022951		-3.41	25.09	-104.07		-8.88	0.48	-20.85
-3.94	24.41	-104.16		-8.93	0.45	-20.77		0.77927	18.55	-90.8016		-0.124099	0.517452	-0.052951		-3.3	25.12	-104.05		-8.93	0.44	-20.86
-4.02	24.38	-103.8		-8.77	0.56	-20.82		0.80927	18.56	-90.8916		-0.224099	0.527452	-0.062951		-3.37	25.07	-103.73		-8.86	0.35	-20.76
-4.04	24.39	-103.97		-9.08	0.56	-20.66		0.69927	18.51	-90.9916		-0.304098	0.517452	-0.202951		-3.37	25.24	-103.83		-8.95	0.43	-20.9
-4.02	24.44	-103.92		-9.08	0.49	-20.81		0.78927	18.55	-90.7116		-0.224099	0.567452	-0.132951		-3.27	25.09	-104.04		-8.87	0.6	-20.83
-3.96	24.33	-103.9		-8.98	0.48	-20.51		0.69927	18.51	-90.5916		-0.0040985	0.607452	-0.012951		-3.35	25.07	-103.98		-8.95	0.51	-20.85
-3.82	24.34	-103.7		-8.82	0.46	-20.68		0.69927	18.56	-90.8216		-0.204098	0.607452	-0.012951		-3.23	25.13	-103.89		-8.88	0.43	-20.88
-3.97	24.36	-103.46		-9.12	0.35	-20.91		0.73927	18.54	-90.6916		-0.134099	0.577452	-0.132951		-3.23	25.08	-103.73		-9	0.53	-20.78
-3.91	24.2	-103.93		-9.02	0.51	-20.6		0.75927	18.56	-90.7716		-0.214098	0.497452	-0.012951		-3.21	25.09	-103.54		-9.05	0.45	-20.72
-3.92	24.18	-103.6		-8.87	0.51	-20.77		0.93927	18.46	-90.5616		-0.184098	0.507452	-0.212951		-3.22	25.04	-103.52		-9.07	0.48	-20.8
-3.83	24.26	-103.66		-9.01	0.49	-20.85		0.72927	18.52	-90.6216		-0.284098	0.557452	-0.052951		-3.18	24.89	-103.32		-8.91	0.49	-20.82
-3.72	24.35	-103.46		-9.01	0.4	-20.81		0.64927	18.41	-90.7116		-0.224099	0.477452	-0.132951		-3.38	25.02	-103.52		-9.01	0.45	-20.73
-3.86	24.28	-103.41		-8.93	0.43	-20.7		0.68927	18.49	-90.5016		-0.204098	0.547452	-0.102951		-3.28	24.96	-103.33		-8.87	0.53	-20.67
-3.67	24.25	-103.56		-8.85	0.54	-20.71		0.68927	18.32	-90.5416		-0.104098	0.627452	0.047049		-3.29	24.91	-103.4		-9.07	0.58	-20.71
-3.74	24.13	-103.52		-8.96	0.45	-20.66		0.59927	18.35	-90.5716		-0.254098	0.577452	-0.212951		-3.21	24.89	-103.29		-8.87	0.46	-20.81
-3.62	24.14	-103.26		-8.91	0.51	-20.78		0.72927	18.32	-90.4716		-0.0740985	0.527452	-0.312951		-3.16	24.91	-103.23		-9.08	0.48	-20.55
-3.64	24.24	-103.27		-8.88	0.5	-20.61		0.80927	18.47	-90.4116		-0.284098	0.507452	-0.212951		-3.15	24.97	-103.39		-8.96	0.51	-20.65
-3.77	24.11	-103.17		-8.98	0.53	-20.67		0.69927	18.39	-90.4116		0.0659015	0.547452	-0.112951		-3.21	24.81	-103.23		-8.98	0.4	-20.72
-3.63	24.13	-103.01		-8.96	0.51	-20.72		0.92927	18.26	-90.1516		-0.204098	0.547452	-0.112951		-3.13	24.82	-103.15		-9.01	0.48	-20.88
-3.74	24.15	-103.26		-8.96	0.55	-20.57		0.84927	18.41	-90.1616		-0.184098	0.547452	-0.022951		-3.22	24.88	-102.95		-8.86	0.54	-20.78
-3.91	24.16	-102.96		-9	0.48	-20.63		0.93927	18.45	-90.2916		0.0359015	0.377452	-0.112951		-3.25	24.79	-103		-9.03	0.43	-20.88
-3.71	24.14	-102.95		-8.87	0.49	-20.68		0.84927	18.25	-90.1116		-0.224099	0.557452	-0.172951		-3.07	24.78	-102.9		-9	0.43	-20.65
-3.71	24.21	-102.93		-9	0.54	-20.8		0.90927	18.35	-89.9716		-0.0140985	0.507452	-0.122951		-3.12	24.91	-102.98		-8.82	0.49	-20.63
-3.69	24.05	-102.92		-9.18	0.58	-20.75		0.95927	18.34	-89.9216		-0.304098	0.617452	-0.222951		-3.1	24.86	-102.84		-9.01	0.58	-20.85
-3.69	24.14	-102.78		-8.97	0.34	-20.77		0.79927	18.35	-89.8516		-0.114099	0.457452	-0.072951		-3.2	24.73	-102.8		-9.02	0.51	-20.73
-3.63	24.1	-102.92		-8.73	0.51	-20.81		0.88927	18.31	-89.9616		-0.224099	0.527452	-0.022951		-3.18	24.78	-102.68		-9.11	0.45	-20.82
-3.79	24	-102.78		-8.96	0.58	-20.65		0.92927	18.24	-90.0116		-0.0540985	0.447452	-0.052951		-2.97	24.81	-102.53		-8.78	0.48	-20.7
-3.68	24.15	-102.55		-9.02	0.45	-20.63		0.95927	18.28	-89.9016		-0.0240985	0.547452	-0.252951		-3.02	24.73	-102.82		-9.1	0.43	-20.65
-3.58	23.99	-102.71		-8.93	0.46	-20.71		1.02927	18.24	-89.7916		-0.224099	0.547452	-0.162951		-3.01	24.73	-102.78		-9	0.5	-20.78
-3.64	24.05	-102.6		-8.98	0.45	-20.8		0.94927	18.35	-89.6416		-0.234098	0.507452	-0.172951		-2.99	24.79	-102.69		-8.96	0.48	-20.56
-3.57	23.92	-102.66		-9	0.48	-20.68		1.03927	18.27	-89.7616		-0.0640985	0.577452	-0.112951		-3.05	24.67	-102.62		-9	0.5	-20.7
-3.52	23.92	-102.65		-9.01	0.48	-20.67		1.03927	18.22	-89.5616		-0.174098	0.527452	-0.242951		-3.02	24.66	-102.58		-9.08	0.35	-20.47
-3.66	23.92	-102.66		-8.91	0.49	-20.82		0.99927	18.09	-89.6516		-0.334098	0.807452	-0.222951		-2.9	24.64	-102.4		-9.28	0.49	-20.7
-3.61	23.92	-102.36		-9.11	0.4	-20.77		0.84927	18.2	-89.5516		-0.204098	0.527452	-0.222951		-2.95	24.58	-102.48		-8.91	0.34	-20.78
-3.54	23.85	-102.37		-8.87	0.58	-20.7		1.17927	18.31	-89.5716		0.0159015	0.357452	-0.022951		-2.85	24.67	-102.43		-8.97	0.5	-21.01
-3.61	23.85	-102.27		-8.9	0.53	-20.68		0.97927	18.19	-89.4016		-0.0240985	0.467452	-0.122951		-2.95	24.51	-102.4		-9.07	0.55	-20.56
-3.39	23.95	-102.35		-8.96	0.5	-20.7		1.02927	18.08	-89.6416		-0.124099	0.517452	-0.172951		-2.96	24.53	-102.14		-9.16	0.43	-20.88
-3.49	23.75	-102.15		-8.76	0.53	-20.72		1.05927	18.09	-89.4916		-0.334098	0.597452	-0.172951		-3.05	24.57	-102.15		-9	0.55	-20.99
-3.57	23.76	-102.27		-9.05	0.4	-20.71		1.02927	18.01	-89.2516		-0.234098	0.567452	0.087049		-3.02	24.59	-102.22		-8.97	0.43	-20.96
-3.54	23.77	-102.18		-8.97	0.51	-20.66		1.08927	18.11	-89.2516		-0.114099	0.507452	0.037049		-2.83	24.58	-102.13		-9.12	0.38	-20.87
-3.56	23.82	-102.03		-8.91	0.48	-20.66		1.23927	18.13	-88.9916		-0.264098	0.607452	-0.022951		-2.86	24.44	-102.15		-8.97	0.45	-20.8
-3.59	23.79	-101.77		-9.02	0.44	-20.63		1.09927	18.04	-89.1516		-0.104098	0.497452	-0.182951		-2.97	24.61	-101.87		-9.06	0.49	-20.92
-3.54	23.8	-102.06		-8.97	0.56	-20.7		1.17927	18.11	-89.2016		-0.114099	0.547452	-0.262951		-2.86	24.51	-101.99		-9.1	0.54	-20.68
-3.56	23.67	-101.95		-9.01	0.48	-20.66		1.13927	17.95	-89.2516		-0.104098	0.567452	0.097049		-2.94	24.53	-101.79		-9.18	0.5	-20.76
-3.54	23.66	-101.9		-8.86	0.44	-20.56		1.19927	18.1	-88.9416		-0.304098	0.527452	-0.132951		-2.72	24.42	-101.84		-8.87	0.4	-20.81
-3.47	23.72	-101.97		-9.06	0.54	-20.65		1.15927	17.98	-88.8716		-0.134099	0.517452	-0.222951		-2.7	24.33	-101.54		-9.13	0.54	-20.76
-3.43	23.79	-101.95		-8.92	0.5	-20.65		1.27927	17.9	-88.9716		-0.224099	0.607452	-0.132951		-2.87	24.42	-101.62		-9.02	0.49	-20.73
-3.34	23.81	-101.61		-8.86	0.46	-20.67		1.20927	18.09	-88.9716		-0.134099	0.607452	-0.052951		-2.78	24.42	-101.53		-9	0.43	-20.77
-3.51	23.79	-101.68		-8.87	0.49	-20.56		1.23927	18.03	-88.9516		-0.384099	0.527452	-0.002951		-2.77	24.56	-101.37		-8.9	0.49	-20.88
-3.44	23.62	-101.57		-8.83	0.5	-20.58		1.17927	18	-88.7116		-0.334098	0.517452	-0.122951		-2.86	24.37	-101.28		-8.97	0.48	-20.66
-3.34	23.62	-101.48		-8.91	0.53	-20.82		1.17927	18	-88.6516		-0.184098	0.457452	-0.232951		-2.76	24.34	-101.19		-8.95	0.49	-20.86
-3.42	23.71	-101.37		-9.11	0.44	-20.78		1.22927	17.99	-88.4216		-0.214098	0.507452	-0.082951		-2.84	24.37	-101.14		-8.93	0.51	-20.83
-3.42	23.65	-101.41		-9.01	0.54	-20.58		1.32927	17.94	-88.6116		-0.234098	0.557452	-0.062951		-2.62	24.34	-101.22		-8.83	0.44	-20.78
-3.36	23.61	-101.4		-8.85	0.4	-20.65		1.23927	17.98	-88.4516		-0.154098	0.517452	-0.012951		-2.85	24.32	-101.3		-8.86	0.44	-20.93
-3.49	23.66	-101.33		-9.11	0.49	-20.67		1.27927	18	-88.5216		-0.284098	0.557452	-0.152951		-2.73	24.36	-101.22		-9.06	0.56	-20.77
-3.37	23.56	-101.27		-8.76	0.41	-20.58		1.17927	17.84	-88.5416		-0.164098	0.617452	-0.082951		-2.72	24.17	-101.14		-9.06	0.63	-20.8
-3.31	23.56	-101.22		-8.95	0.58	-20.68		1.43927	17.8	-88.5216		-0.124099	0.617452	-0.022951		-2.71	24.27	-101.07		-9.13	0.45	-20.91
-3.32	23.62	-101.35		-8.95	0.63	-20.48		1.25927	17.84	-88.4916		-0.164098	0.577452	-0.122951		-2.65	24.18	-100.67		-9.08	0.49	-20.83
-3.34	23.59	-101.26		-9.02	0.53	-20.52		1.19927	17.86	-88.4416		-0.274098	0.497452	-0.072951		-2.57	24.13	-100.82		-9.11	0.56	-20.81
-3.34	23.61	-101.26		-8.96	0.49	-20.51		1.25927	17.84	-88.4016		-0.184098	0.617452	0.037049		-2.62	24.31	-100.82		-9.03	0.5	-20.72
-3.29	23.61	-100.9		-8.97	0.49	-20.73		1.33927	17.86	-88.3216		-0.0840985	0.507452	0.027049		-2.66	24.16	-100.74		-8.92	0.38	-20.86
-3.23	23.61	-100.86		-8.95	0.56	-20.78		1.28927	17.83	-88.2716		-0.254098	0.507452	-0.152951		-2.52	24.16	-100.47		-8.92	0.39	-20.87
-3.13	23.52	-100.92		-8.91	0.45	-20.62		1.29927	17.74	-88.2916		-0.214098	0.657452	-0.152951		-2.58	24.18	-100.64		-9.1	0.45	-20.77
-3.19	23.59	-100.67		-9.07	0.45	-20.77		1.34927	17.82	-88.2216		-0.264098	0.527452	-0.062951		-2.57	24.09	-100.35		-9.08	0.54	-20.76
-3.17	23.51	-100.76		-8.95	0.5	-20.55		1.32927	17.68	-88.0716		-0.334098	0.697452	-0.132951		-2.51	24.13	-100.55		-8.95	0.44	-20.75
-3.08	23.5	-100.52		-9.01	0.51	-20.63		1.19927	17.68	-88.2616		-0.184098	0.497452	-0.062951		-2.47	24.07	-100.35		-8.9	0.51	-20.7
-3.19	23.5	-100.62		-9.16	0.56	-20.78		1.43927	17.65	-88.2016		-0.184098	0.447452	-0.172951		-2.48	24.03	-100.42		-8.96	0.56	-20.67
-3.26	23.44	-100.72		-9.08	0.53	-20.55		1.32927	17.68	-87.9516		-0.184098	0.517452	-0.112951		-2.48	24.06	-100.33		-8.92	0.5	-20.78
-3.09	23.46	-100.53		-8.97	0.5	-20.73		1.35927	17.73	-88.0116		-0.184098	0.477452	-0.182951		-2.43	24.01	-100.4		-8.9	0.49	-20.71
-3.16	23.34	-100.35		-9.07	0.45	-20.71		1.35927	17.75	-88.0216		-0.224099	0.547452	-0.132951		-2.55	24.09	-100.13		-9.23	0.53	-20.91
-3.17	23.46	-100.08		-9.12	0.6	-20.65		1.35927	17.66	-87.8016		-0.274098	0.597452	-0.132951		-2.56	24.09	-100.13		-9.1	0.48	-20.6
-3.08	23.33	-100.33		-9.01	0.49	-20.68		1.30927	17.57	-88.0916		-0.184098	0.547452	0.047049		-2.3	24.16	-99.67		-8.88	0.53	-20.73
-3.11	23.4	-100.25		-8.82	0.48	-20.72		1.45927	17.57	-88.0016		-0.364098	0.527452	-0.152951		-2.08	24.24	-99.27		-9.05	0.44	-20.8
-2.99	23.45	-100.2		-8.97	0.43	-20.81		1.45927	17.66	-87.7716		-0.224099	0.657452	0.027049		-2.45	24.02	-99.6		-9.12	0.61	-20.56
-2.92	23.36	-100.1		-9.03	0.43	-20.71		1.39927	17.55	-87.6416		-0.184098	0.507452	-0.152951		-2.23	24.09	-99.24		-9.16	0.5	-20.72
-3.02	23.32	-100.12		-8.93	0.44	-20.62		1.53927	17.63	-87.5916		-0.364098	0.597452	0.187049		-2.45	24.34	-99.42		-9.05	0.48	-20.92
-3.06	23.36	-100.07		-9.12	0.44	-20.83		1.44927	17.56	-87.6416		-0.424098	0.557452	0.127049		-2.37	24.28	-99.47		-9	0.46	-20.76
-3.07	23.32	-100		-9	0.53	-20.75		1.47927	17.55	-87.6116		-0.184098	0.557452	-0.102951		-2.65	23.98	-99.59		-9.02	0.53	-20.87
-3.02	23.34	-99.76		-8.93	0.54	-20.87		1.29927	17.39	-87.3516		-0.174098	0.597452	-0.082951		-2.38	23.97	-99.28		-9.13	0.48	-20.7
-3.08	23.37	-99.96		-9.15	0.53	-20.47		1.34927	17.44	-87.1616		-0.204098	0.517452	-0.182951		-2.21	23.86	-99.53		-9.18	0.39	-20.6
-3.03	23.31	-99.77		-9.11	0.55	-20.73		1.49927	17.52	-87.0616		0.0459015	0.697452	-0.122951		-2.31	23.86	-99.49		-9.03	0.51	-20.81
-2.98	23.24	-99.81		-9.08	0.55	-20.55		1.58927	17.55	-87.2216		-0.214098	0.607452	-0.022951		-2.53	23.96	-99.3		-9.05	0.5	-20.72
-3.16	23.15	-99.77		-9.01	0.54	-20.58		1.58927	17.37	-87.3616		-0.164098	0.547452	-0.162951		-2.35	24.38	-98.63		-9.16	0.35	-20.72
-2.93	23.2	-99.47		-8.97	0.49	-20.71		1.44927	17.44	-87.0716		-0.264098	0.647452	-0.002951		-2.23	24.17	-98.73		-9.02	0.44	-20.77
-2.89	23.14	-99.48		-9.07	0.49	-20.66		1.67927	17.37	-87.1416		-0.114099	0.627452	-0.072951		-2.23	24.08	-98.79		-9.1	0.46	-20.71
-2.96	23.17	-99.3		-9.07	0.55	-20.88		1.55927	17.39	-87.0616		0.0259015	0.597452	-0.122951		-2.2	23.94	-98.59		-8.92	0.51	-20.68
-2.81	23.18	-99.36		-8.91	0.44	-20.72		1.54927	17.44	-86.9516		-0.304098	0.507452	-0.102951		-2.05	23.89	-98.83		-8.92	0.49	-20.62
-2.88	23.17	-99.23		-8.98	0.49	-20.73		1.60927	17.35	-86.8916		-0.354098	0.657452	-0.172951		-2.23	23.77	-98.7		-8.83	0.49	-20.77
-2.92	23.2	-99.01		-8.87	0.49	-20.75		1.49927	17.35	-86.5016		-0.164098	0.597452	-0.262951		-2.16	23.81	-98.64		-9.1	0.4	-20.9
-2.87	23.11	-99.01		-8.98	0.61	-20.7		1.39927	17.37	-86.7516		-0.224099	0.667452	-0.202951		-2.08	23.88	-98.75		-9.07	0.45	-20.83
-2.72	22.94	-98.97		-9.03	0.46	-20.62		1.55927	17.35	-86.7116		-0.114099	0.527452	-0.072951		-2.11	23.69	-98.63		-9.01	0.43	-20.85
-2.84	22.9	-99		-8.85	0.43	-20.63		1.64927	17.31	-86.5116		-0.0340985	0.597452	-0.052951		-2.18	23.77	-98.38		-9.11	0.5	-20.83
-2.66	23.14	-98.75		-8.96	0.48	-20.58		1.55927	17.29	-86.5916		-0.274098	0.557452	-0.072951		-2.12	23.63	-98.28		-9.18	0.5	-20.75
-2.74	23	-98.72		-9.07	0.41	-20.66		1.77927	17.35	-86.3716		-0.204098	0.497452	-0.172951		-2.11	23.58	-98.4		-9.11	0.43	-20.7
-2.78	22.85	-98.55		-9.03	0.44	-20.47		1.80927	17.21	-86.4716		-0.324098	0.457452	0.087049		-2.2	23.66	-98.12		-9.01	0.5	-20.72
-2.67	22.93	-98.46		-8.93	0.45	-20.65		1.58927	17.24	-86.1016		-0.364098	0.467452	-0.182951		-2.21	23.63	-98.19		-9.15	0.51	-20.7
-2.77	22.96	-98.45		-9.16	0.46	-20.58		1.64927	17.17	-86.2216		-0.234098	0.567452	-0.052951		-2.08	23.64	-98.23		-8.96	0.5	-20.82
-2.61	22.98	-98.36		-9.07	0.51	-20.58		1.65927	17.1	-86.3116		-0.124099	0.577452	-0.102951		-2.17	23.62	-98.04		-9.02	0.39	-20.83
-2.66	22.88	-98.37		-9.11	0.53	-20.46		1.58927	17.17	-86.4016		-0.284098	0.567452	0.047049		-2.05	23.63	-98.04		-9.06	0.39	-20.96
-2.46	22.76	-98.17		-9.02	0.51	-20.57		1.65927	17.1	-86.1716		-0.214098	0.577452	0.017049		-1.88	23.59	-97.84		-9.13	0.36	-20.85
-2.64	22.74	-98.22		-8.95	0.49	-20.81		1.85927	17.24	-85.9116		-0.0840985	0.597452	0.027049		-2.07	23.51	-97.89		-9.13	0.49	-20.9
-2.59	22.8	-97.88		-9.1	0.46	-20.76		1.80927	17.05	-86.0416		-0.214098	0.597452	0.067049		-2	23.61	-97.83		-9.02	0.45	-20.73
-2.58	22.78	-97.82		-9.1	0.49	-20.72		1.78927	17.02	-85.9716		-0.304098	0.517452	-0.102951		-2.12	23.46	-97.95		-9.07	0.48	-20.75
-2.53	22.69	-98.08		-9.01	0.51	-20.72		1.85927	17.04	-85.9416		-0.314099	0.527452	-0.252951		-2.01	23.56	-97.68		-9	0.56	-20.62
-2.57	22.74	-97.8		-9.05	0.5	-20.78		1.85927	17.06	-85.7916		-0.324098	0.427452	-0.232951		-1.97	23.54	-97.63		-8.96	0.51	-20.87
-2.59	22.7	-97.73		-8.98	0.49	-20.78		1.92927	17.09	-85.7116		-0.0840985	0.607452	-0.322951		-2.01	23.57	-97.6		-8.98	0.54	-20.57
-2.49	22.66	-97.71		-8.95	0.53	-20.6		1.97927	17.07	-85.6016		-0.274098	0.507452	-0.162951		-1.86	23.49	-97.55		-9.07	0.5	-20.63
-2.51	22.66	-97.46		-9.11	0.49	-20.52		1.92927	17.06	-85.4516		-0.414098	0.667452	-0.022951		-2.02	23.44	-97.52		-9.01	0.49	-20.72
-2.43	22.78	-97.31		-9.12	0.51	-20.66		1.80927	16.99	-85.5116		-0.204098	0.597452	-0.112951		-1.98	23.37	-97.49		-8.95	0.51	-20.67
-2.44	22.61	-97.21		-9.16	0.46	-20.73		1.97927	16.91	-85.6016		-0.304098	0.647452	0.087049		-1.85	23.31	-97.23		-9.13	0.34	-20.66
-2.46	22.51	-97		-8.91	0.35	-20.97		1.98927	16.94	-85.4616		-0.284098	0.707452	-0.132951		-1.88	23.28	-97.27		-9.02	0.44	-20.66
-2.51	22.64	-96.85		-8.98	0.53	-20.85		1.99927	16.96	-85.2216		-0.184098	0.607452	0.027049		-1.73	23.43	-97.19		-9.06	0.48	-20.75
-2.39	22.52	-96.78		-9.27	0.48	-20.63		1.92927	16.91	-85.2116		-0.104098	0.527452	-0.252951		-1.85	23.29	-97.07		-9.08	0.61	-20.89
-2.47	22.64	-97.02		-8.83	0.51	-20.62		1.99927	16.95	-85.0716		-0.284098	0.547452	-0.102951		-1.97	23.34	-96.98		-8.88	0.51	-20.57
-2.32	22.41	-96.7		-8.97	0.48	-20.71		2.10927	16.87	-85.1516		-0.304098	0.647452	-0.222951		-1.86	23.32	-97.17		-8.97	0.46	-20.75
-2.41	22.46	-96.6		-9.02	0.43	-20.62		1.98927	16.83	-85.1416		-0.154098	0.597452	-0.112951		-1.83	23.24	-97.13		-9.07	0.56	-20.78
-2.43	22.49	-96.58		-8.93	0.56	-20.83		2.07927	16.82	-84.9016		-0.104098	0.557452	-0.172951		-1.95	23.27	-96.98		-9.1	0.53	-20.72
-2.47	22.41	-96.45		-9.02	0.51	-20.72		1.94927	16.89	-84.8516		-0.234098	0.617452	-0.122951		-1.67	23.24	-96.98		-9.12	0.51	-20.78
-2.31	22.39	-96.33		-8.91	0.53	-20.58		1.94927	16.86	-85.0016		-0.314099	0.457452	-0.352951		-1.72	23.19	-96.58		-9.02	0.56	-20.76
-2.21	22.35	-96.22		-9.08	0.51	-20.95		2.05927	16.94	-84.8516		-0.154098	0.527452	0.017049		-1.82	23.21	-96.67		-9.05	0.51	-20.52
-2.26	22.17	-95.85		-8.9	0.53	-20.72		1.98927	16.86	-84.9516		-0.154098	0.497452	-0.212951		-1.79	23.17	-96.65		-8.97	0.53	-20.7
-2.26	22.25	-95.57		-9.11	0.5	-20.78		2.15927	16.74	-84.6416		-0.0240985	0.557452	0.047049		-1.72	23.02	-96.8		-9.03	0.56	-20.72
-2.18	22.15	-95.36		-8.98	0.45	-20.72		2.15927	16.7	-84.7416		-0.224099	0.647452	-0.152951		-1.7	23.12	-96.6		-8.81	0.53	-20.66
-2.27	22.1	-95.28		-9.06	0.45	-20.67		2.08927	16.71	-84.5416		-0.284098	0.517452	-0.062951		-1.58	23.08	-96.5		-9.11	0.55	-20.75
-2.11	22.05	-95.06		-8.96	0.45	-20.72		2.15927	16.67	-84.6516		-0.234098	0.557452	-0.122951		-1.66	23.02	-96.44		-8.87	0.51	-20.66
-2.01	21.93	-94.9		-8.95	0.44	-20.63		2.28927	16.75	-84.6416		-0.214098	0.577452	-0.082951		-1.61	22.92	-96.32		-8.83	0.45	-20.68
-2.19	21.89	-94.67		-9.07	0.43	-20.55		2.28927	16.7	-84.4616		-0.224099	0.477452	-0.102951		-1.61	22.93	-96.19		-9.08	0.58	-20.81
-2.11	21.97	-94.41		-9.08	0.41	-20.88		2.12927	16.63	-84.2516		-0.314099	0.597452	-0.122951		-1.55	22.92	-95.8		-9.1	0.51	-20.77
-2.16	21.8	-94.33		-9.01	0.44	-20.67		2.23927	16.7	-84.2216		-0.214098	0.527452	0.047049		-1.52	22.81	-95.78		-9	0.38	-20.63
-2.08	21.75	-94.28		-8.98	0.44	-20.78		2.22927	16.58	-84.1616		-0.264098	0.547452	0.017049		-1.62	22.77	-95.45		-8.85	0.46	-20.76
-2.19	21.71	-93.86		-8.96	0.36	-20.73		2.24927	16.61	-84.1616		-0.254098	0.547452	-0.032951		-1.66	22.68	-95.17		-9.03	0.54	-20.55
-1.98	21.74	-93.6		-9.11	0.49	-20.7		2.28927	16.58	-84.0116		-0.224099	0.627452	-0.202951		-1.59	22.69	-94.89		-9.05	0.53	-20.53
-1.98	21.61	-93.26		-8.96	0.5	-20.7		2.12927	16.56	-84.1416		-0.0840985	0.617452	-0.082951		-1.57	22.68	-94.68		-8.95	0.53	-20.58
-2.16	21.65	-93.05		-8.9	0.59	-20.7		2.15927	16.54	-83.7916		-0.314099	0.617452	-0.072951		-1.6	22.58	-94.42		-8.88	0.44	-20.72
-1.88	21.55	-92.98		-9.03	0.44	-20.72		2.19927	16.51	-83.8716		-0.314099	0.557452	0.037049		-1.27	22.38	-94.39		-9.12	0.61	-20.73
-1.86	21.49	-92.72		-9.03	0.39	-20.93		2.27927	16.5	-83.6916		-0.114099	0.547452	-0.082951		-1.52	22.39	-93.77		-9.1	0.46	-20.67
-1.82	21.41	-92.45		-9.1	0.35	-20.67		2.29927	16.49	-83.6116		-0.174098	0.517452	-0.062951		-1.37	22.41	-93.64		-8.95	0.48	-20.81
-1.73	21.27	-92.37		-9.02	0.41	-20.72		2.34927	16.41	-83.6916		-0.174098	0.577452	0.097049		-1.27	22.22	-93.49		-9.08	0.5	-20.75
-1.83	21.27	-92.16		-8.96	0.5	-20.88		2.25927	16.56	-83.5216		-0.124099	0.517452	-0.152951		-1.26	22.22	-93.37		-9.06	0.45	-20.77
-1.87	21.26	-92.03		-9	0.49	-20.62		2.24927	16.42	-83.4416		-0.384099	0.497452	-0.122951		-1.15	22.12	-93.3		-9.01	0.41	-20.72
-1.67	21.19	-91.95		-9.01	0.41	-20.61		2.28927	16.43	-83.4116		-0.0840985	0.577452	-0.022951		-1.17	22.11	-93		-8.98	0.46	-20.68
-1.78	21.12	-91.37		-8.87	0.39	-20.91		2.33927	16.45	-83.4116		0.0359015	0.407452	-0.172951		-1.33	22.06	-92.78		-8.85	0.49	-20.71
-1.63	21.06	-91.5		-9.08	0.45	-20.73		2.27927	16.35	-83.3416		-0.0240985	0.827452	0.037049		-1.18	22.02	-92.52		-8.92	0.45	-20.85
-1.54	21.05	-91.11		-9.01	0.51	-20.65		2.23927	16.43	-83.2016		-0.164098	0.457452	-0.082951		-1.21	21.94	-92.38		-9.12	0.5	-20.72
-1.41	21.05	-90.73		-9.02	0.51	-20.71		2.44927	16.3	-83.0216		-0.264098	0.527452	-0.022951		-1.2	21.92	-91.97		-9	0.58	-20.8
-1.58	21	-90.75		-9	0.49	-20.73		2.34927	16.35	-83.1416		-0.174098	0.667452	-0.182951		-1.12	21.83	-91.92		-8.76	0.24	-20.52
-1.52	20.95	-90.42		-9.02	0.46	-20.72		2.29927	16.34	-83.1116		-0.164098	0.597452	-0.082951		-1.17	21.84	-91.49		-9.02	0.54	-20.68
-1.59	20.9	-90.1		-9.06	0.36	-20.75		2.52927	16.21	-83.0516		-0.0840985	0.647452	0.077049		-1.07	21.86	-91.3		-9.03	0.53	-20.63
-1.47	20.86	-90.07		-9.03	0.41	-20.7		2.32927	16.19	-82.9716		-0.214098	0.557452	-0.102951		-1.16	21.79	-91.25		-9.08	0.5	-20.6
-1.44	20.79	-89.83		-8.85	0.48	-20.83		2.45927	16.24	-82.7016		-0.234098	0.547452	-0.152951		-1.07	21.73	-90.77		-8.96	0.63	-20.73
-1.41	20.8	-89.63		-9.05	0.36	-20.67		2.54927	16.17	-82.6516		-0.174098	0.457452	-0.012951		-1.08	21.43	-90.75		-9.08	0.55	-20.61
-1.33	20.75	-89.43		-9.03	0.46	-20.61		2.50927	16.27	-82.7916		-0.174098	0.577452	-0.002951		-0.97	21.61	-90.63		-8.98	0.44	-20.58
-1.39	20.59	-89.25		-8.96	0.4	-20.65		2.55927	16.12	-82.6716		-0.304098	0.577452	-0.132951		-1.07	21.47	-90.32		-9.03	0.48	-20.51
-1.42	20.46	-89.13		-9.11	0.51	-20.73		2.44927	16.12	-82.7216		-0.364098	0.567452	-0.112951		-1.01	21.43	-89.92		-9.07	0.56	-20.63
-1.44	20.46	-88.83		-8.97	0.5	-20.61		2.59927	16.07	-82.4916		-0.174098	0.547452	-0.022951		-0.93	21.43	-89.83		-9.03	0.48	-20.56
-1.33	20.5	-88.63		-8.91	0.51	-20.83		2.53927	16.15	-82.4116		-0.214098	0.527452	-0.072951		-0.87	21.38	-89.79		-9.05	0.48	-20.63
-1.41	20.32	-88.3		-8.91	0.49	-20.6		2.69927	16.09	-82.3516		-0.184098	0.627452	-0.012951		-1.02	21.32	-89.2		-9.1	0.48	-20.61
-1.21	20.38	-88.2		-9.08	0.55	-20.73		2.54927	16.07	-81.6616		-0.0540985	0.557452	-0.132951		-0.91	21.32	-89.14		-9.06	0.53	-20.47
-1.33	20.24	-88.1		-8.82	0.48	-20.68		2.78927	15.91	-81.7416		-0.154098	0.567452	0.017049		-0.76	21.19	-89.04		-8.97	0.5	-20.75
-1.36	20.36	-87.71		-9.06	0.49	-20.47		2.87927	15.82	-81.5416		0.0259015	0.567452	-0.002951		-0.8	21.17	-88.78		-9.06	0.54	-20.6
-1.11	20.24	-87.5		-9.13	0.49	-20.62		2.63927	15.8	-81.2416		-0.224099	0.507452	-0.062951		-0.88	21.09	-88.59		-8.91	0.41	-20.7
-1.17	20.19	-87.35		-8.92	0.46	-20.73		2.74927	15.72	-81.1116		-0.254098	0.477452	-0.202951		-0.82	21.18	-88.13		-9.11	0.65	-20.61
-1.28	20.11	-87.11		-9.3	0.51	-20.61		2.70927	15.65	-80.9916		-0.184098	0.507452	-0.062951		-0.96	20.98	-88.19		-9.13	0.44	-20.82
-1.23	20.06	-86.95		-9.07	0.51	-20.6		2.78927	15.46	-80.5516		-0.174098	0.547452	-0.002951		-0.82	20.92	-88.15		-9.05	0.41	-20.52
-1.11	20.04	-86.63		-8.97	0.46	-20.7		2.77927	15.55	-80.3716		-0.264098	0.617452	0.167049		-0.8	20.84	-87.64		-8.95	0.45	-20.53
-1.28	19.87	-86.45		-8.98	0.46	-20.77		2.72927	15.49	-80.0516		-0.214098	0.797452	-0.162951		-0.68	20.83	-87.47		-8.98	0.43	-20.7
-1.19	19.95	-86.21		-8.96	0.44	-20.83		2.99927	15.51	-79.8216		-0.0640985	0.527452	-0.102951		-0.75	20.69	-87.38		-9	0.58	-20.71
-1.02	19.9	-86.4		-8.95	0.56	-20.8		2.80927	15.47	-79.6016		-0.164098	0.567452	-0.132951		-0.81	20.83	-87		-8.92	0.48	-20.52
-1.12	19.86	-86.22		-9.02	0.51	-20.73		2.84927	15.31	-79.5016		-0.0640985	0.657452	0.017049		-0.76	20.72	-86.93		-9.13	0.5	-20.53
-1.12	19.82	-85.86		-9	0.45	-20.75		3.00927	15.24	-79.4116		-0.114099	0.527452	-0.032951		-0.72	20.66	-86.7		-9.12	0.63	-20.72
-1.03	19.9	-85.5		-8.86	0.45	-20.68		2.95927	15.24	-78.9416		-0.124099	0.517452	-0.072951		-0.58	20.59	-86.49		-9.02	0.51	-20.71
-1.11	19.76	-85.37		-9.03	0.55	-20.75		2.85927	15.19	-78.9016		-0.214098	0.477452	-0.182951		-0.65	20.56	-86.49		-9.18	0.45	-20.65
-0.77	19.7	-85.16		-9	0.51	-20.8		2.97927	15.08	-78.5416		-0.234098	0.577452	-0.102951		-0.57	20.58	-86.12		-9.13	0.56	-20.53
-0.91	19.72	-85.01		-9.1	0.5	-20.72		3.05927	15	-78.3616		-0.274098	0.557452	-0.062951		-0.46	20.53	-85.97		-9.03	0.56	-20.5
-0.84	19.61	-84.97		-9.05	0.55	-20.61		3.00927	14.98	-78.2116		-0.234098	0.557452	0.047049		-0.43	20.49	-85.52		-9.15	0.51	-20.65
-0.92	19.5	-84.58		-8.97	0.64	-20.67		3.12927	14.88	-77.8716		-0.0840985	0.497452	-0.202951		-0.52	20.37	-85.57		-8.92	0.53	-20.7
-0.91	19.52	-84.38		-9.16	0.56	-20.73		3.14927	14.91	-77.5416		-0.0840985	0.667452	-0.112951		-0.53	20.33	-85.35		-9	0.61	-20.55
-0.76	19.49	-84.18		-9.1	0.5	-20.7		3.20927	14.83	-77.4416		-0.164098	0.567452	-0.222951		-0.4	20.29	-85.23		-9.03	0.56	-20.72
-0.87	19.42	-84.07		-9.03	0.59	-20.75		3.15927	14.74	-77.3016		-0.124099	0.477452	-0.182951		-0.53	20.19	-84.93		-9	0.46	-20.58
-0.76	19.35	-83.76		-9.03	0.45	-20.77		3.20927	14.76	-77.0516		-0.124099	0.497452	-0.122951		-0.52	20.26	-84.55		-8.96	0.49	-20.52
-0.77	19.34	-83.6		-9.05	0.44	-20.66		3.29927	14.7	-76.7616		-0.354098	0.667452	-0.152951		-0.2	20.16	-84.69		-9.02	0.54	-20.62
-0.77	19.31	-83.28		-8.98	0.5	-20.68		3.28927	14.59	-76.8916		-0.0640985	0.517452	-0.062951		-0.38	20.04	-84.15		-9.11	0.64	-20.53
-0.66	19.15	-83.46		-9.12	0.53	-20.62		3.28927	14.45	-76.4716		-0.124099	0.527452	-0.062951		-0.31	19.99	-84.04		-9.07	0.49	-20.61
-0.72	19.15	-83.08		-9.13	0.55	-20.65		3.27927	14.5	-76.3016		-0.264098	0.797452	-0.082951		-0.27	19.93	-84.03		-9.2	0.53	-20.81
-0.74	19.19	-82.63		-8.9	0.46	-20.8		3.19927	14.4	-75.8416		-0.204098	0.557452	-0.022951		-0.32	19.98	-83.87		-9.16	0.5	-20.51
-0.71	19.09	-82.88		-8.96	0.53	-20.71		3.45927	14.34	-75.8716		-0.184098	0.547452	-0.022951		-0.31	19.93	-83.53		-8.97	0.38	-20.63
-0.71	19.09	-82.35		-8.92	0.5	-20.61		3.40927	14.27	-75.4216		0.0259015	0.497452	0.077049		-0.3	19.71	-83.47		-8.91	0.48	-20.67
-0.63	19.04	-82.18		-8.95	0.58	-20.51		3.45927	14.34	-75.3116		-0.184098	0.517452	0.037049		-0.11	19.71	-83.32		-9.12	0.4	-20.73
-0.62	19	-82.12		-8.81	0.45	-20.55		3.44927	14.3	-74.9416		-0.254098	0.617452	-0.212951		-0.32	19.64	-82.83		-9.18	0.56	-20.65
-0.64	18.9	-81.98		-8.98	0.51	-20.66		3.45927	14.16	-74.9516		-0.284098	0.507452	-0.082951		-0.27	19.61	-83.03		-8.95	0.45	-20.85
-0.77	18.89	-81.75		-9.06	0.48	-20.62		3.32927	14.21	-74.6416		-0.164098	0.657452	-0.112951		-0.23	19.68	-82.57		-9.06	0.46	-20.67
-0.48	18.8	-81.37		-9.08	0.59	-20.6		3.50927	14.07	-74.5416		-0.224099	0.607452	-0.032951		-0.21	19.58	-82.53		-9.15	0.48	-20.67
-0.57	18.8	-81.33		-8.92	0.49	-20.83		3.52927	14.01	-74.3516		-0.204098	0.677452	-0.202951		-0.19	19.52	-82.17		-9.03	0.33	-20.83
-0.76	18.76	-81.15		-8.82	0.48	-20.72		3.37927	13.95	-74.1716		-0.164098	0.557452	0.017049		-0.14	19.46	-81.89		-9.2	0.34	-20.81
-0.53	18.69	-80.96		-9.03	0.5	-20.66		3.52927	13.91	-73.8916		-0.234098	0.497452	-0.102951		-0.06	19.48	-81.84		-8.95	0.51	-20.73
-0.57	18.63	-80.73		-8.98	0.55	-20.63		3.59927	13.86	-73.4416		0.0159015	0.527452	-0.172951		-0.2	19.36	-81.75		-8.98	0.5	-20.63
-0.46	18.59	-80.7		-9.05	0.45	-20.73		3.44927	13.88	-73.5416		-0.204098	0.667452	0.017049		-0.01	19.29	-81.49		-9.06	0.45	-20.77
-0.49	18.55	-80.35		-8.93	0.45	-20.81		3.55927	13.69	-73.1116		-0.164098	0.617452	-0.262951		0.02	19.36	-80.9		-9.12	0.44	-20.73
-0.41	18.59	-80.11		-9.07	0.49	-20.57		3.67927	13.7	-72.9416		-0.284098	0.497452	0.037049		-0.12	19.39	-81.07		-8.97	0.44	-20.78
-0.49	18.42	-80.1		-8.9	0.48	-20.83		3.49927	13.6	-72.6916		-0.214098	0.647452	-0.102951		-0.1	19.26	-80.85		-9.05	0.55	-20.43
-0.48	18.46	-79.8		-9.03	0.45	-20.63		3.63927	13.54	-72.8116		-0.234098	0.557452	-0.062951		-0.13	19.19	-80.8		-9.12	0.51	-20.67
-0.51	18.32	-79.77		-8.87	0.5	-20.83		3.70927	13.61	-72.4516		-0.0740985	0.517452	-0.112951		0.02	19.11	-80.43		-9.07	0.51	-20.51
-0.36	18.44	-79.48		-9.15	0.5	-20.83		3.79927	13.47	-72.0516		-0.464099	0.597452	0.047049		0.03	19.12	-80.15		-8.81	0.5	-20.82
-0.42	18.37	-79.26		-9.16	0.53	-20.52		3.77927	13.49	-72.1616		-0.204098	0.567452	-0.212951		0.07	18.98	-80.12		-9.05	0.44	-20.89
-0.21	18.31	-79.21		-8.83	0.54	-20.67		3.89927	13.49	-71.8216		-0.104098	0.547452	-0.252951		0	19.08	-80.1		-9.07	0.41	-20.88
-0.17	18.19	-78.71		-8.92	0.45	-20.78		3.94927	13.5	-71.6016		-0.124099	0.517452	-0.072951		0.09	18.99	-79.84		-9.15	0.45	-20.71
-0.29	18.2	-78.9		-9.01	0.5	-20.56		3.92927	13.26	-71.4016		-0.314099	0.827452	-0.102951		0.14	18.94	-79.35		-8.87	0.51	-20.9
-0.32	18.17	-78.57		-8.93	0.48	-20.73		3.82927	13.25	-71.3616		-0.264098	0.547452	-0.012951		-0.01	18.88	-79.57		-8.97	0.38	-20.71
-0.23	18.26	-78.41		-9.03	0.41	-20.76		3.75927	13.15	-71.1116		-0.354098	0.467452	-0.152951		0.17	18.97	-78.9		-9.1	0.49	-20.67
-0.36	18.17	-78.18		-9.08	0.44	-20.56		3.82927	13.32	-70.6016		-0.114099	0.457452	-0.152951		0.14	18.74	-79.04		-8.9	0.45	-20.81
-0.06	18.04	-78.11		-8.96	0.59	-20.56		3.88927	13.05	-70.6216		-0.184098	0.467452	-0.022951		0.1	18.84	-78.88		-8.97	0.5	-20.78
-0.23	18.04	-77.91		-8.98	0.5	-20.87		3.70927	12.96	-70.5216		-0.124099	0.577452	-0.102951		0.08	18.69	-78.64		-9.07	0.59	-20.7
-0.23	18.06	-77.9		-9.02	0.41	-20.72		3.89927	13.07	-70.2116		-0.114099	0.497452	-0.122951		-0.05	18.57	-78.54		-9.11	0.46	-20.76
-0.16	18.04	-77.43		-8.86	0.5	-20.71		3.88927	13.01	-70.1716		-0.0740985	0.617452	-0.012951		0.02	18.58	-78.34		-9.01	0.48	-20.67
-0.16	17.91	-77.28		-9.01	0.49	-20.78		3.94927	12.92	-69.9516		-0.214098	0.547452	-0.002951		0.1	18.54	-78.18		-8.96	0.54	-20.7
-0.28	17.9	-77.12		-9	0.55	-20.8		3.92927	12.95	-69.8516		-0.274098	0.507452	-0.072951		0.24	18.57	-78.1		-8.97	0.55	-20.72
-0.26	17.8	-76.95		-9	0.5	-20.67		3.84927	12.79	-69.4916		-0.264098	0.547452	-0.132951		0.23	18.58	-77.75		-8.96	0.4	-20.87
-0.11	17.82	-76.8		-9.11	0.46	-20.76		3.99927	12.76	-69.3216		-0.124099	0.497452	-0.112951		0.25	18.46	-77.69		-9.03	0.43	-20.72
-0.14	17.86	-76.62		-8.88	0.49	-20.78		3.98927	12.76	-69.0916		-0.234098	0.567452	-0.062951		0.09	18.42	-77.57		-8.95	0.5	-20.66
0.02	17.69	-76.62		-9.02	0.49	-20.77		4.08927	12.75	-68.9416		-0.124099	0.607452	-0.102951		0.43	18.48	-77.25		-8.82	0.44	-20.65
0.09	17.59	-76.55		-8.96	0.48	-20.72		4.20927	12.72	-68.8116		-0.214098	0.747452	-0.172951		0.2	18.41	-76.99		-8.9	0.48	-20.77
-0.01	17.61	-76.17		-9.06	0.51	-20.68		4.05927	12.57	-68.3716		0.0259015	0.567452	-0.062951		0.2	18.33	-76.88		-8.93	0.49	-20.75
0.03	17.64	-76.12		-9.05	0.46	-20.65		4.25927	12.54	-68.2516		-0.204098	0.547452	-0.172951		0.33	18.27	-76.67		-8.78	0.55	-20.58
-0.09	17.5	-75.78		-9.08	0.46	-20.76		4.12927	12.51	-68.2516		-0.164098	0.547452	-0.202951		0.33	18.28	-76.49		-9	0.48	-20.8
0.07	17.56	-75.57		-8.88	0.54	-20.77		4.12927	12.41	-67.8916		-0.104098	0.547452	-0.032951		0.38	18.23	-76.37		-9.05	0.44	-20.87
-0.01	17.46	-75.43		-9	0.51	-20.7		4.17927	12.45	-67.6016		-0.174098	0.547452	-0.082951		0.37	18.17	-76.08		-9.01	0.4	-20.8
0.01	17.45	-75.41		-9.02	0.45	-20.65		4.08927	12.35	-67.6016		-0.114099	0.597452	-0.072951		0.37	18.21	-75.74		-8.95	0.5	-20.61
0.03	17.3	-75.23		-9.02	0.53	-20.77		4.15927	12.4	-67.5916		0.0359015	0.517452	-0.082951		0.33	18.04	-75.85		-9.11	0.45	-20.77
0.06	17.38	-74.81		-8.98	0.49	-20.78		4.22927	12.25	-67.2616		-0.164098	0.547452	-0.152951		0.25	18.11	-75.38		-8.85	0.48	-20.85
0.07	17.31	-74.77		-8.96	0.58	-20.62		4.22927	12.15	-67.1016		-0.254098	0.647452	-0.062951		0.34	18.04	-75.65		-8.95	0.49	-20.81
0.13	17.29	-74.66		-9	0.55	-20.78		4.33927	12.14	-66.7616		-0.264098	0.597452	-0.112951		0.35	18.01	-75.53		-8.91	0.51	-20.76
-0.02	17.31	-74.52		-9.02	0.48	-20.47		4.23927	12.22	-66.6516		-0.284098	0.497452	-0.082951		0.23	17.89	-75.18		-9	0.46	-20.77
0.06	17.16	-74.12		-8.9	0.5	-20.61		4.28927	12.09	-66.2716		-0.174098	0.497452	0.047049		0.44	17.96	-74.9		-8.91	0.39	-20.81
0.14	17.16	-74.11		-9.03	0.49	-20.66		4.34927	12.07	-66.2116		-0.154098	0.607452	-0.282951		0.33	17.84	-74.93		-9.06	0.41	-20.7
0.04	17.23	-74		-8.98	0.54	-20.71		4.27927	12.04	-66.0616		-0.314099	0.477452	-0.032951		0.43	17.74	-74.67		-8.96	0.48	-20.66
[truncated: 3,182 more rows]

## Sheet: Figure 2D
Sensor phone				Background phone
[truncated: 36,002 more rows]

## Sheet: Figure 3A
Sensor Phone				Background Phone
Bx	By	Bz		Bx	By	Bz		Sampling Rate is 1 Hz
[truncated: 36,001 more rows]

## Sheet: Figure 3B
Replicate 1				Replicate 2				Replicate 3
[truncated: 65,305 more rows]

[truncated: 19 more sheets: Figure 4A, Figure 4B, Figure 4C, Figure 4D, Figure 5A, Figure 5B, Supplementary Figure 6, Supplementary Figure 7, Supplementary Figure 8 , Supplementary Figure 9, Supplemetary Figure 10, Supplementary Figures 11 & 12, Supplementary Figure 13, Supplementary Figures 14A & 14B, Supplementary Figure 14C & 14D, Supplementary Figure 15A, Supplementary FIgures 15B & 15C, Supplementary Figure 16, Supplementary Figure 17]
